# Supplementary material for: Auricular malformations are driven by copy number variations in a hierarchical enhancer cluster and a dominant enhancer recapitulates human pathogenesis
Source: Nat Commun. 2025 May 17;16:4598. doi: 10.1038/s41467-025-59735-w (PMC12085581; doi:10.1038/s41467-025-59735-w)
Supplement: Supplementary file 3 — Supplementary Data 1 [file 41467_2025_59735_MOESM3_ESM.xlsx]

## Sheet: Supplementary Data 1
Cell line	Chromosome	Start	End	Chromosome	Start	End	Score
hCNCC	chr4	8861559	8880843	chr4	8672485	8676055	6.37
	chr4	8861559	8880843	chr4	8676259	8680810	5.47
	chr4	8861559	8880843	chr4	8680811	8681423	10.47
	chr4	8861559	8880843	chr4	8681424	8692792	7.03
	chr4	8861559	8880843	chr4	8697686	8698779	6.91
	chr4	8861559	8880843	chr4	8721668	8722001	7.35
	chr4	8861559	8880843	chr4	8723038	8727427	5.45
	chr4	8861559	8880843	chr4	8727428	8729607	9.83
hESC	chr4	8861559	8880843	chr4	8662923	8670616	5.43
	chr4	8861559	8880843	chr4	8670617	8672484	6.24
	chr4	8861559	8880843	chr4	8672485	8676055	9.22
	chr4	8861559	8880843	chr4	8676259	8680810	7.63
	chr4	8861559	8880843	chr4	8729608	8735551	5.23
	chr4	8861559	8880843	chr4	8735740	8737997	5.11
	chr4	8861559	8880843	chr4	8774252	8784925	6.81
	chr4	8861559	8880843	chr4	8792438	8797496	6.57
	chr4	8861559	8880843	chr4	8797553	8798972	5.48
