# Supplementary material for: Auricular malformations are driven by copy number variations in a hierarchical enhancer cluster and a dominant enhancer recapitulates human pathogenesis
Source: Nat Commun. 2025 May 17;16:4598. doi: 10.1038/s41467-025-59735-w (PMC12085581; doi:10.1038/s41467-025-59735-w)
Supplement: Supplementary file 4 — Supplementary Data 2 [file 41467_2025_59735_MOESM4_ESM.xlsx]

## Sheet: Sheet1
motif cluster	motif_id	TF symbol	TF class	TF family	sequence_name	start	stop	strand	score	p-value	q-value	matched_sequence	annotation
D1 cluster (1 bp-162 bp)	KLF3.H12CORE.0.PS.A	KLF3	C2H2 zinc finger factors {2.3}	Three-zinc finger Kruppel-related {2.3.1}	hEC1	14	31	+	10.8033	7.2e-05	0.0248	CCAAGGGTGGGTTATTGG
	NR1H2.H12CORE.1.P.C	NR1H2	Nuclear receptors with C4 zinc fingers {2.1}	Thyroid hormone receptor-related {2.1.2}	hEC1	19	37	+	10.3364	8.79e-05	0.133	GGTGGGTTATTGGGGGGAA
	ZN740.H12CORE.0.P.C	ZNF740	C2H2 zinc finger factors {2.3}	Other with up to three adjacent zinc fingers {2.3.2}	hEC1	28	38	+	9.57377	6.55e-05	0.0241	TTGGGGGGAAG
	MAZ.H12CORE.0.P.B	MAZ	C2H2 zinc finger factors {2.3}	Multiple dispersed zinc fingers {2.3.4}	hEC1	30	42	+	11.1616	5.82e-05	0.00957	GGGGGGAAGAACC
	KLF13.H12CORE.1.P.C	KLF13	C2H2 zinc finger factors {2.3}	Three-zinc finger Kruppel-related {2.3.1}	hEC1	30	49	+	9.97273	9.19e-05	0.0268	GGGGGGAAGAACCCGAGCGG
	SP4.H12CORE.2.P.B	SP4	C2H2 zinc finger factors {2.3}	Three-zinc finger Kruppel-related {2.3.1}	hEC1	30	50	+	14.2844	5.26e-06	0.00267	GGGGGGAAGAACCCGAGCGGG
	MAZ.H12CORE.1.P.B	MAZ	C2H2 zinc finger factors {2.3}	Multiple dispersed zinc fingers {2.3.4}	hEC1	30	50	+	13.6182	8.19e-06	0.00378	GGGGGGAAGAACCCGAGCGGG
	SP1.H12CORE.2.P.B	SP1	C2H2 zinc finger factors {2.3}	Three-zinc finger Kruppel-related {2.3.1}	hEC1	30	50	+	8.83607	6.27e-05	0.044	GGGGGGAAGAACCCGAGCGGG
	NFKB1.H12CORE.0.PS.A	NFKB1	Rel homology region (RHR) factors {6.1}	NFkappaB-related {6.1.1}	hEC1	31	42	+	10.9355	3.8e-05	0.0572	GGGGGAAGAACC
	PATZ1.H12CORE.0.P.B	PATZ1	C2H2 zinc finger factors {2.3}	Multiple dispersed zinc fingers {2.3.4}	hEC1	31	53	+	12.2276	1.92e-05	0.00857	GGGGGAAGAACCCGAGCGGGCAC
	NFKB1.H12CORE.0.PS.A	NFKB1	Rel homology region (RHR) factors {6.1}	NFkappaB-related {6.1.1}	hEC1	32	43	+	8.62903	9.59e-05	0.0721	GGGGAAGAACCC
	ZN263.H12CORE.1.P.B	ZNF263	C2H2 zinc finger factors {2.3}	More than 3 adjacent zinc fingers {2.3.3}	hEC1	32	52	+	8.79798	8.13e-05	0.0125	GGGGAAGAACCCGAGCGGGCA
	E2F4.H12CORE.0.P.B	E2F4	Fork head/winged helix factors {3.3}	E2F {3.3.2}	hEC1	45	59	+	10.9818	6.94e-05	0.0487	AGCGGGCACTTTGCA
	DLX1.H12CORE.1.PSM.A	DLX1	Homeo domain factors {3.1}	NK-related {3.1.2}	hEC1	56	66	-	12.0755	4.31e-05	0.068	GGATAATTGCA	HD
	TF7L1.H12CORE.0.PM.A	TCF7L1	High-mobility group (HMG) domain factors {4.1}	TCF7-related {4.1.3}	hEC1	64	75	+	11.703	4.86e-05	0.0383	TCCTTTGAAATT	HMG box
	MAF.H12CORE.0.PM.A	MAF	Basic leucine zipper factors (bZIP) {1.1}	Maf-related {1.1.3}	hEC1	77	94	-	11.0273	6.51e-05	0.102	AACATCTGCTGAATATTC
	TWST1.H12CORE.0.P.B	TWIST1	Basic helix-loop-helix factors (bHLH) {1.2}	Tal-related {1.2.3}	hEC1	86	103	+	9.0303	9.01e-05	0.0698	GCAGATGTTTCTATTTTC	Coordinator
	ZN263.H12CORE.1.P.B	ZNF263	C2H2 zinc finger factors {2.3}	More than 3 adjacent zinc fingers {2.3.3}	hEC1	100	120	-	9.9697	4.67e-05	0.0125	AGAGAGCAGGACTGGGTGAAA
D2 cluster (152 bp-292 bp)	COT2.H12CORE.0.P.B	NR2F2	Nuclear receptors with C4 zinc fingers {2.1}	RXR-related receptors {2.1.3}	hEC1	190	203	-	11.2364	5.77e-05	0.0853	CTGGACAGAGGGCA
	NR2F6.H12CORE.0.P.C	NR2F6	Nuclear receptors with C4 zinc fingers {2.1}	RXR-related receptors {2.1.3}	hEC1	190	203	-	10.8852	7.72e-05	0.115	CTGGACAGAGGGCA
	SRBP2.H12CORE.1.P.B	SREBF2	Basic helix-loop-helix factors (bHLH) {1.2}	bHLH-ZIP {1.2.6}	hEC1	193	205	-	11.1273	5.35e-05	0.0381	GGCTGGACAGAGG
	ZBT17.H12CORE.0.P.B	ZBTB17	C2H2 zinc finger factors {2.3}	Multiple dispersed zinc fingers {2.3.4}	hEC1	201	218	+	12.584	1.9e-05	0.00915	CAGCCGGGGAGGAGAAGC
	KLF6.H12CORE.0.P.B	KLF6	C2H2 zinc finger factors {2.3}	Three-zinc finger Kruppel-related {2.3.1}	hEC1	203	220	+	12.4404	2.38e-05	0.0115	GCCGGGGAGGAGAAGCGG
	VEZF1.H12CORE.1.P.B	VEZF1	C2H2 zinc finger factors {2.3}	Multiple dispersed zinc fingers {2.3.4}	hEC1	203	225	+	10.6056	6.01e-05	0.00519	GCCGGGGAGGAGAAGCGGCCAAA
	MAZ.H12CORE.0.P.B	MAZ	C2H2 zinc finger factors {2.3}	Multiple dispersed zinc fingers {2.3.4}	hEC1	204	216	+	11.2727	5.35e-05	0.00957	CCGGGGAGGAGAA
	MAZ.H12CORE.1.P.B	MAZ	C2H2 zinc finger factors {2.3}	Multiple dispersed zinc fingers {2.3.4}	hEC1	204	224	+	11.2727	3.25e-05	0.00752	CCGGGGAGGAGAAGCGGCCAA
	SP4.H12CORE.2.P.B	SP4	C2H2 zinc finger factors {2.3}	Three-zinc finger Kruppel-related {2.3.1}	hEC1	204	224	+	9.3211	8.04e-05	0.0163	CCGGGGAGGAGAAGCGGCCAA
	PATZ1.H12CORE.1.P.C	PATZ1	C2H2 zinc finger factors {2.3}	Multiple dispersed zinc fingers {2.3.4}	hEC1	205	214	+	10.9694	6.7e-05	0.017	CGGGGAGGAG
	VEZF1.H12CORE.0.P.C	VEZF1	C2H2 zinc finger factors {2.3}	Multiple dispersed zinc fingers {2.3.4}	hEC1	205	215	+	9.14516	8.47e-05	0.0245	CGGGGAGGAGA
	ZN394.H12CORE.0.P.C	ZNF394	C2H2 zinc finger factors {2.3}	More than 3 adjacent zinc fingers {2.3.3}	hEC1	205	223	+	18.9	1.84e-07	0.000265	CGGGGAGGAGAAGCGGCCA
	ZN263.H12CORE.0.PM.A	ZNF263	C2H2 zinc finger factors {2.3}	More than 3 adjacent zinc fingers {2.3.3}	hEC1	206	215	+	12.9268	2.03e-05	0.0152	GGGGAGGAGA
	KLF12.H12CORE.0.P.C	KLF12	C2H2 zinc finger factors {2.3}	Three-zinc finger Kruppel-related {2.3.1}	hEC1	206	223	+	10.1327	3.77e-05	0.0128	GGGGAGGAGAAGCGGCCA
	ZN263.H12CORE.1.P.B	ZNF263	C2H2 zinc finger factors {2.3}	More than 3 adjacent zinc fingers {2.3.3}	hEC1	206	226	+	15.9697	1.68e-06	0.00116	GGGGAGGAGAAGCGGCCAAAG
	MAZ.H12CORE.1.P.B	MAZ	C2H2 zinc finger factors {2.3}	Multiple dispersed zinc fingers {2.3.4}	hEC1	207	227	+	10	6.48e-05	0.00966	GGGAGGAGAAGCGGCCAAAGC
	NFIB.H12CORE.1.PS.A	NFIB	SMAD/NF-1 DNA-binding domain factors {7.1}	NF-1 {7.1.2}	hEC1	232	240	-	12.0102	2.1e-05	0.0163	GTGCCAAAA
	FLI1.H12CORE.1.P.B	FLI1	Tryptophan cluster factors {3.5}	Ets-related {3.5.2}	hEC1	232	249	-	13.6966	1.18e-05	0.00578	GGGAAGGAAGTGCCAAAA
	ZN528.H12CORE.0.P.B	ZNF528	C2H2 zinc finger factors {2.3}	More than 3 adjacent zinc fingers {2.3.3}	hEC1	234	253	-	10.1545	6.32e-05	0.0935	CAGTGGGAAGGAAGTGCCAA
	ERG.H12CORE.0.P.B	ERG	Tryptophan cluster factors {3.5}	Ets-related {3.5.2}	hEC1	236	247	-	11.2951	6.14e-05	0.0933	GAAGGAAGTGCC
	FLI1.H12CORE.0.PSM.A	FLI1	Tryptophan cluster factors {3.5}	Ets-related {3.5.2}	hEC1	236	247	-	11.2424	6.53e-05	0.1	GAAGGAAGTGCC
	ETS2.H12CORE.1.P.B	ETS2	Tryptophan cluster factors {3.5}	Ets-related {3.5.2}	hEC1	237	248	-	12.8764	2.26e-05	0.0165	GGAAGGAAGTGC
	ETV6.H12CORE.1.P.B	ETV6	Tryptophan cluster factors {3.5}	Ets-related {3.5.2}	hEC1	237	248	-	12.8764	2.32e-05	0.0115	GGAAGGAAGTGC
	ETV1.H12CORE.1.PM.A	ETV1	Tryptophan cluster factors {3.5}	Ets-related {3.5.2}	hEC1	237	249	-	15.9038	1.68e-06	0.00258	GGGAAGGAAGTGC
	ETS1.H12CORE.1.P.B	ETS1	Tryptophan cluster factors {3.5}	Ets-related {3.5.2}	hEC1	237	249	-	12.1639	3.24e-05	0.0247	GGGAAGGAAGTGC
	ELF2.H12CORE.1.M.B	ELF2	Tryptophan cluster factors {3.5}	Ets-related {3.5.2}	hEC1	237	249	-	11.0769	6.85e-05	0.106	GGGAAGGAAGTGC
	ETV6.H12CORE.0.PS.A	ETV6	Tryptophan cluster factors {3.5}	Ets-related {3.5.2}	hEC1	238	247	-	11.8065	4.85e-05	0.0743	GAAGGAAGTG
	ZN263.H12CORE.1.P.B	ZNF263	C2H2 zinc finger factors {2.3}	More than 3 adjacent zinc fingers {2.3.3}	hEC1	239	259	-	8.82828	8.02e-05	0.0125	AGGGATCAGTGGGAAGGAAGT
	ZFP82.H12CORE.0.P.C	ZFP82	C2H2 zinc finger factors {2.3}	More than 3 adjacent zinc fingers {2.3.3}	hEC1	240	264	+	10.6018	3.71e-05	0.0554	CTTCCTTCCCACTGATCCCTTAATT
	TZAP.H12CORE.0.P.B	ZBTB48	C2H2 zinc finger factors {2.3}	More than 3 adjacent zinc fingers {2.3.3}	hEC1	249	262	+	11.7541	5.47e-05	0.0817	CACTGATCCCTTAA
	ALX3.H12CORE.0.SM.B	ALX3	Homeo domain factors {3.1}	Paired-related HD {3.1.3}	hEC1	256	267	+	11.7358	7.72e-05	0.122	CCCTTAATTAAC
	ALX4.H12CORE.1.SM.B	ALX4	Homeo domain factors {3.1}	Paired-related HD {3.1.3}	hEC1	256	268	+	11.9153	5.42e-05	0.0747	CCCTTAATTAACT
	ALX3.H12CORE.1.S.B	ALX3	Homeo domain factors {3.1}	Paired-related HD {3.1.3}	hEC1	256	275	+	10.1429	9e-05	0.14	CCCTTAATTAACTGGCATCT
	ALX4.H12CORE.1.SM.B	ALX4	Homeo domain factors {3.1}	Paired-related HD {3.1.3}	hEC1	257	269	-	11.3051	9.51e-05	0.0747	CAGTTAATTAAGG
	HIC2.H12CORE.0.P.B	HIC2	C2H2 zinc finger factors {2.3}	Multiple dispersed zinc fingers {2.3.4}	hEC1	267	274	-	10.4091	5.6e-05	0.0865	GATGCCAG
D3 cluster (282 bp-463 bp)	VEZF1.H12CORE.1.P.B	VEZF1	C2H2 zinc finger factors {2.3}	Multiple dispersed zinc fingers {2.3.4}	hEC1	308	330	-	9.83803	9.51e-05	0.00729	GAGGACCGGGAGAGAGAAAATAA
	ZN586.H12CORE.0.P.C	ZNF586	C2H2 zinc finger factors {2.3}	More than 3 adjacent zinc fingers {2.3.3}	hEC1	308	330	-	-10.7869	9.72e-05	0.144	GAGGACCGGGAGAGAGAAAATAA
	ZN770.H12CORE.1.P.B	ZNF770	C2H2 zinc finger factors {2.3}	Multiple dispersed zinc fingers {2.3.4}	hEC1	310	331	-	9.29592	5.72e-05	0.0342	GGAGGACCGGGAGAGAGAAAAT
	ZN263.H12CORE.1.P.B	ZNF263	C2H2 zinc finger factors {2.3}	More than 3 adjacent zinc fingers {2.3.3}	hEC1	313	333	-	15.2626	2.61e-06	0.00121	CTGGAGGACCGGGAGAGAGAA
	PATZ1.H12CORE.0.P.B	PATZ1	C2H2 zinc finger factors {2.3}	Multiple dispersed zinc fingers {2.3.4}	hEC1	316	338	-	9.50407	9e-05	0.0155	GGGACCTGGAGGACCGGGAGAGA
	ZN394.H12CORE.0.P.C	ZNF394	C2H2 zinc finger factors {2.3}	More than 3 adjacent zinc fingers {2.3.3}	hEC1	319	337	-	12.5429	1.87e-05	0.0134	GGACCTGGAGGACCGGGAG
	ZBTB6.H12CORE.0.P.B	ZBTB6	C2H2 zinc finger factors {2.3}	More than 3 adjacent zinc fingers {2.3.3}	hEC1	324	338	-	11.2131	5.26e-05	0.039	GGGACCTGGAGGACC
	ZF64B.H12CORE.0.P.B	ZFP64	C2H2 zinc finger factors {2.3}	More than 3 adjacent zinc fingers {2.3.3}	hEC1	328	343	-	10.75	6.28e-05	0.0441	GTCCCGGGACCTGGAG
	REST.H12CORE.0.P.B	REST	C2H2 zinc finger factors {2.3}	Multiple dispersed zinc fingers {2.3.4}	hEC1	329	350	+	10.7523	2.33e-05	0.033	TCCAGGTCCCGGGACAGGGTAG
	IRF2.H12CORE.0.PSM.A	IRF2	Tryptophan cluster factors {3.5}	IRF {3.5.3}	hEC1	349	365	+	8.57377	5.03e-05	0.0789	AGATAAAGTGAAACACA
	SP2.H12CORE.1.P.B	SP2	C2H2 zinc finger factors {2.3}	Three-zinc finger Kruppel-related {2.3.1}	hEC1	369	389	+	10.4032	9.52e-05	0.0157	GCTTCCCCGGGCGGGAGGAAG
	SP2.H12CORE.1.P.B	SP2	C2H2 zinc finger factors {2.3}	Three-zinc finger Kruppel-related {2.3.1}	hEC1	373	393	+	10.6129	8.22e-05	0.0157	CCCCGGGCGGGAGGAAGGGAC
	ZN281.H12CORE.1.SM.B	ZNF281	C2H2 zinc finger factors {2.3}	More than 3 adjacent zinc fingers {2.3.3}	hEC1	373	398	+	8.59091	6.57e-05	0.0105	CCCCGGGCGGGAGGAAGGGACATGGA
	MAZ.H12CORE.0.P.B	MAZ	C2H2 zinc finger factors {2.3}	Multiple dispersed zinc fingers {2.3.4}	hEC1	374	386	+	11.4848	4.57e-05	0.00957	CCCGGGCGGGAGG
	MAZ.H12CORE.1.P.B	MAZ	C2H2 zinc finger factors {2.3}	Multiple dispersed zinc fingers {2.3.4}	hEC1	374	394	+	9.67273	7.69e-05	0.00966	CCCGGGCGGGAGGAAGGGACA
	E2F1.H12CORE.0.P.B	E2F1	Fork head/winged helix factors {3.3}	E2F {3.3.2}	hEC1	375	387	+	14.398	6.05e-06	0.00873	CCGGGCGGGAGGA
	E2F4.H12CORE.1.P.B	E2F4	Fork head/winged helix factors {3.3}	E2F {3.3.2}	hEC1	375	387	+	13.5596	1.43e-05	0.0197	CCGGGCGGGAGGA
	TFDP1.H12CORE.0.P.B	TFDP1	Fork head/winged helix factors {3.3}	E2F {3.3.2}	hEC1	376	386	+	14.3818	2.65e-06	0.00378	CGGGCGGGAGG
	E2F3.H12CORE.0.P.B	E2F3	Fork head/winged helix factors {3.3}	E2F {3.3.2}	hEC1	376	386	+	14.9725	3.5e-06	0.00508	CGGGCGGGAGG
	E2F6.H12CORE.0.P.B	E2F6	Fork head/winged helix factors {3.3}	E2F {3.3.2}	hEC1	376	386	+	14.5393	7.43e-06	0.0109	CGGGCGGGAGG
	E2F7.H12CORE.1.P.B	E2F7	Fork head/winged helix factors {3.3}	E2F {3.3.2}	hEC1	376	387	+	13.5081	1.17e-05	0.0172	CGGGCGGGAGGA
	ZN148.H12CORE.0.P.B	ZNF148	C2H2 zinc finger factors {2.3}	More than 3 adjacent zinc fingers {2.3.3}	hEC1	376	394	+	12.2787	5.2e-06	0.0037	CGGGCGGGAGGAAGGGACA
	SP2.H12CORE.1.P.B	SP2	C2H2 zinc finger factors {2.3}	Three-zinc finger Kruppel-related {2.3.1}	hEC1	376	396	+	12.2903	2.32e-05	0.0157	CGGGCGGGAGGAAGGGACATG
	SP2.H12CORE.1.P.B	SP2	C2H2 zinc finger factors {2.3}	Three-zinc finger Kruppel-related {2.3.1}	hEC1	377	397	+	10.6774	7.85e-05	0.0157	GGGCGGGAGGAAGGGACATGG
	RXRA.H12CORE.3.P.B	RXRA	Nuclear receptors with C4 zinc fingers {2.1}	RXR-related receptors {2.1.3}	hEC1	377	397	+	10.1735	8.81e-05	0.126	GGGCGGGAGGAAGGGACATGG
	VEZF1.H12CORE.1.P.B	VEZF1	C2H2 zinc finger factors {2.3}	Multiple dispersed zinc fingers {2.3.4}	hEC1	377	399	+	14.2958	5.19e-06	0.00102	GGGCGGGAGGAAGGGACATGGAG
	MAZ.H12CORE.0.P.B	MAZ	C2H2 zinc finger factors {2.3}	Multiple dispersed zinc fingers {2.3.4}	hEC1	378	390	+	13.1616	1.17e-05	0.00569	GGCGGGAGGAAGG
	E2F4.H12CORE.0.P.B	E2F4	Fork head/winged helix factors {3.3}	E2F {3.3.2}	hEC1	378	392	+	11.8273	3.57e-05	0.0487	GGCGGGAGGAAGGGA
	ZN281.H12CORE.0.P.B	ZNF281	C2H2 zinc finger factors {2.3}	More than 3 adjacent zinc fingers {2.3.3}	hEC1	378	393	+	9.54098	9.7e-06	0.00699	GGCGGGAGGAAGGGAC
	MAZ.H12CORE.1.P.B	MAZ	C2H2 zinc finger factors {2.3}	Multiple dispersed zinc fingers {2.3.4}	hEC1	378	398	+	10.3455	5.4e-05	0.00935	GGCGGGAGGAAGGGACATGGA
	VEZF1.H12CORE.1.P.B	VEZF1	C2H2 zinc finger factors {2.3}	Multiple dispersed zinc fingers {2.3.4}	hEC1	378	400	+	13.8239	7.28e-06	0.00126	GGCGGGAGGAAGGGACATGGAGC
	ZNF76.H12CORE.0.P.B	ZNF76	C2H2 zinc finger factors {2.3}	More than 3 adjacent zinc fingers {2.3.3}	hEC1	378	400	+	12.1951	1.92e-05	0.023	GGCGGGAGGAAGGGACATGGAGC
	ETV1.H12CORE.1.PM.A	ETV1	Tryptophan cluster factors {3.5}	Ets-related {3.5.2}	hEC1	380	392	+	12.9808	2.63e-05	0.0203	CGGGAGGAAGGGA
	FLI1.H12CORE.1.P.B	FLI1	Tryptophan cluster factors {3.5}	Ets-related {3.5.2}	hEC1	380	397	+	14.9888	4.26e-06	0.00314	CGGGAGGAAGGGACATGG
	ETV6.H12CORE.1.P.B	ETV6	Tryptophan cluster factors {3.5}	Ets-related {3.5.2}	hEC1	381	392	+	14.0899	8.24e-06	0.00643	GGGAGGAAGGGA
	ETS2.H12CORE.1.P.B	ETS2	Tryptophan cluster factors {3.5}	Ets-related {3.5.2}	hEC1	381	392	+	12.1685	3.9e-05	0.019	GGGAGGAAGGGA
	SP2.H12CORE.0.P.D	SP2	C2H2 zinc finger factors {2.3}	Three-zinc finger Kruppel-related {2.3.1}	hEC1	381	392	+	9.5303	9.79e-05	0.0736	GGGAGGAAGGGA
	MAZ.H12CORE.0.P.B	MAZ	C2H2 zinc finger factors {2.3}	Multiple dispersed zinc fingers {2.3.4}	hEC1	381	393	+	11.1212	5.97e-05	0.00957	GGGAGGAAGGGAC
	SP4.H12CORE.2.P.B	SP4	C2H2 zinc finger factors {2.3}	Three-zinc finger Kruppel-related {2.3.1}	hEC1	381	401	+	10.7523	3.91e-05	0.00927	GGGAGGAAGGGACATGGAGCT
	PATZ1.H12CORE.1.P.C	PATZ1	C2H2 zinc finger factors {2.3}	Multiple dispersed zinc fingers {2.3.4}	hEC1	382	391	+	12.5408	2.59e-05	0.0129	GGAGGAAGGG
	MAZ.H12CORE.1.P.B	MAZ	C2H2 zinc finger factors {2.3}	Multiple dispersed zinc fingers {2.3.4}	hEC1	382	402	+	9.64545	7.8e-05	0.00966	GGAGGAAGGGACATGGAGCTG
	ZN770.H12CORE.1.P.B	ZNF770	C2H2 zinc finger factors {2.3}	Multiple dispersed zinc fingers {2.3.4}	hEC1	382	403	+	8.72449	7.44e-05	0.0342	GGAGGAAGGGACATGGAGCTGC
	ZBTB6.H12CORE.0.P.B	ZBTB6	C2H2 zinc finger factors {2.3}	More than 3 adjacent zinc fingers {2.3.3}	hEC1	389	403	+	16.2295	1.45e-06	0.00214	GGGACATGGAGCTGC
	STAT6.H12CORE.0.P.B	STAT6	STAT domain factors {6.2}	STAT {6.2.1}	hEC1	404	416	+	10.5645	8.86e-05	0.14	CTCTCTGGAAATG
	PBX1.H12CORE.0.P.B	PBX1	Homeo domain factors {3.1}	TALE-type HD {3.1.4}	hEC1	419	430	-	14.3535	3.81e-06	0.00602	TGATTGATGGGC	HD
	MEIS1.H12CORE.0.P.B	MEIS1	Homeo domain factors {3.1}	TALE-type HD {3.1.4}	hEC1	419	431	-	16.1	1.54e-07	0.000243	ATGATTGATGGGC	HD
	ERR1.H12CORE.0.PSM.A	ESRRA	Nuclear receptors with C4 zinc fingers {2.1}	Steroid hormone receptors {2.1.1}	hEC1	449	459	-	11.6538	5.8e-05	0.0879	TTCAAGGTGAC
D4 cluster (453 bp- 630 bp)	TCF7.H12CORE.0.PSM.A	TCF7	High-mobility group (HMG) domain factors {4.1}	TCF7-related {4.1.3}	hEC1	472	486	+	11.9604	3.41e-05	0.052	CACAAGTTCAAAAGG	HMG box
	RXRA.H12CORE.1.S.C	RXRA	Nuclear receptors with C4 zinc fingers {2.1}	RXR-related receptors {2.1.3}	hEC1	473	486	+	10.2759	9e-05	0.137	ACAAGTTCAAAAGG
	TF7L1.H12CORE.0.PM.A	TCF7L1	High-mobility group (HMG) domain factors {4.1}	TCF7-related {4.1.3}	hEC1	475	486	-	11.8713	4.21e-05	0.0383	CCTTTTGAACTT	HMG box
	TF7L2.H12CORE.0.P.B	TCF7L2	High-mobility group (HMG) domain factors {4.1}	TCF7-related {4.1.3}	hEC1	475	486	-	11.7419	4.44e-05	0.0697	CCTTTTGAACTT	HMG box
	RARG.H12CORE.0.P.B	RARG	Nuclear receptors with C4 zinc fingers {2.1}	Thyroid hormone receptor-related {2.1.2}	hEC1	483	500	-	12.9677	1.62e-05	0.0238	CCGAGCTCAGGGTGCCTT
	ZF64B.H12CORE.0.P.B	ZFP64	C2H2 zinc finger factors {2.3}	More than 3 adjacent zinc fingers {2.3.3}	hEC1	488	503	-	12.4214	2.12e-05	0.0298	GCCCCGAGCTCAGGGT
	HSF1.H12CORE.0.PSM.A	HSF1	Heat shock factors {3.4}	HSF {3.4.1}	hEC1	503	520	-	16.2759	1.04e-06	0.00161	GTAGAATGTTCCAGATAG
	HSF2.H12CORE.0.PSM.A	HSF2	Heat shock factors {3.4}	HSF {3.4.1}	hEC1	504	520	-	17.4808	7.85e-07	0.00115	GTAGAATGTTCCAGATA
	HSF2.H12CORE.0.PSM.A	HSF2	Heat shock factors {3.4}	HSF {3.4.1}	hEC1	507	523	+	11.0769	2.67e-05	0.0196	CTGGAACATTCTACATG
	HSF1.H12CORE.0.PSM.A	HSF1	Heat shock factors {3.4}	HSF {3.4.1}	hEC1	507	524	+	6.12069	5.04e-05	0.0388	CTGGAACATTCTACATGT
	TWST1.H12CORE.0.P.B	TWIST1	Basic helix-loop-helix factors (bHLH) {1.2}	Tal-related {1.2.3}	hEC1	519	536	+	10.9394	3.7e-05	0.0573	ACATGTGGAGAGGATTAA	Coordinator
	PITX1.H12CORE.0.PSM.A	PITX1	Homeo domain factors {3.1}	Paired-related HD {3.1.3}	hEC1	529	538	+	11.9808	6.19e-05	0.0981	AGGATTAACA
	ZIC2.H12CORE.0.P.B	ZIC2	C2H2 zinc finger factors {2.3}	More than 3 adjacent zinc fingers {2.3.3}	hEC1	549	563	-	11.8361	3.49e-05	0.0258	TCTCAGAAGGAGGCA
	STA5B.H12CORE.0.P.B	STAT5B	STAT domain factors {6.2}	STAT {6.2.1}	hEC1	554	566	-	11.9839	3.91e-05	0.0616	CCTTCTCAGAAGG
	STAT3.H12CORE.0.P.B	STAT3	STAT domain factors {6.2}	STAT {6.2.1}	hEC1	555	567	-	11.2222	6.28e-05	0.0985	TCCTTCTCAGAAG
	ZN322.H12CORE.0.P.C	ZNF322	C2H2 zinc finger factors {2.3}	More than 3 adjacent zinc fingers {2.3.3}	hEC1	566	585	+	11.6423	2.94e-05	0.0421	GAGCCCAGTTCGGCGCTCGG
	ZN281.H12CORE.1.SM.B	ZNF281	C2H2 zinc finger factors {2.3}	More than 3 adjacent zinc fingers {2.3.3}	hEC1	572	597	+	11.6818	1.59e-05	0.00571	AGTTCGGCGCTCGGGAGGGGGAGGCA
	SP2.H12CORE.1.P.B	SP2	C2H2 zinc finger factors {2.3}	Three-zinc finger Kruppel-related {2.3.1}	hEC1	576	596	+	10.4677	9.1e-05	0.0157	CGGCGCTCGGGAGGGGGAGGC
	VEZF1.H12CORE.1.P.B	VEZF1	C2H2 zinc finger factors {2.3}	Multiple dispersed zinc fingers {2.3.4}	hEC1	577	599	+	14.8662	3.41e-06	0.000827	GGCGCTCGGGAGGGGGAGGCAGG
	PATZ1.H12CORE.0.P.B	PATZ1	C2H2 zinc finger factors {2.3}	Multiple dispersed zinc fingers {2.3.4}	hEC1	577	599	+	9.44715	9.27e-05	0.0155	GGCGCTCGGGAGGGGGAGGCAGG
	ZN281.H12CORE.1.SM.B	ZNF281	C2H2 zinc finger factors {2.3}	More than 3 adjacent zinc fingers {2.3.3}	hEC1	578	603	+	15.0909	2.53e-06	0.00365	GCGCTCGGGAGGGGGAGGCAGGTTCG
	MAZ.H12CORE.0.P.B	MAZ	C2H2 zinc finger factors {2.3}	Multiple dispersed zinc fingers {2.3.4}	hEC1	581	593	+	12.4444	2.15e-05	0.00777	CTCGGGAGGGGGA
	MAZ.H12CORE.1.P.B	MAZ	C2H2 zinc finger factors {2.3}	Multiple dispersed zinc fingers {2.3.4}	hEC1	581	601	+	10.5	4.97e-05	0.00935	CTCGGGAGGGGGAGGCAGGTT
	PATZ1.H12CORE.1.P.C	PATZ1	C2H2 zinc finger factors {2.3}	Multiple dispersed zinc fingers {2.3.4}	hEC1	582	591	+	10.949	6.81e-05	0.017	TCGGGAGGGG
	VEZF1.H12CORE.0.P.C	VEZF1	C2H2 zinc finger factors {2.3}	Multiple dispersed zinc fingers {2.3.4}	hEC1	582	592	+	12.1452	1.99e-05	0.00959	TCGGGAGGGGG
	ZN148.H12CORE.0.P.B	ZNF148	C2H2 zinc finger factors {2.3}	More than 3 adjacent zinc fingers {2.3.3}	hEC1	582	600	+	8.03279	2.4e-05	0.00571	TCGGGAGGGGGAGGCAGGT
	ZN281.H12CORE.1.SM.B	ZNF281	C2H2 zinc finger factors {2.3}	More than 3 adjacent zinc fingers {2.3.3}	hEC1	582	607	+	9.48485	4.45e-05	0.0105	TCGGGAGGGGGAGGCAGGTTCGAGAC
	KLF12.H12CORE.0.P.C	KLF12	C2H2 zinc finger factors {2.3}	Three-zinc finger Kruppel-related {2.3.1}	hEC1	583	600	+	9.43878	5.19e-05	0.0128	CGGGAGGGGGAGGCAGGT
	VEZF1.H12CORE.1.P.B	VEZF1	C2H2 zinc finger factors {2.3}	Multiple dispersed zinc fingers {2.3.4}	hEC1	583	605	+	12.4296	1.89e-05	0.0024	CGGGAGGGGGAGGCAGGTTCGAG
	ZN281.H12CORE.0.P.B	ZNF281	C2H2 zinc finger factors {2.3}	More than 3 adjacent zinc fingers {2.3.3}	hEC1	584	599	+	7.09836	2.07e-05	0.00746	GGGAGGGGGAGGCAGG
	ZBT17.H12CORE.0.P.B	ZBTB17	C2H2 zinc finger factors {2.3}	Multiple dispersed zinc fingers {2.3.4}	hEC1	584	601	+	12.704	1.73e-05	0.00915	GGGAGGGGGAGGCAGGTT
	ZN148.H12CORE.0.P.B	ZNF148	C2H2 zinc finger factors {2.3}	More than 3 adjacent zinc fingers {2.3.3}	hEC1	585	603	+	5.06557	6.08e-05	0.0124	GGAGGGGGAGGCAGGTTCG
	SP2.H12CORE.1.P.B	SP2	C2H2 zinc finger factors {2.3}	Three-zinc finger Kruppel-related {2.3.1}	hEC1	585	605	+	11.3226	4.91e-05	0.0157	GGAGGGGGAGGCAGGTTCGAG
	ZN740.H12CORE.0.P.C	ZNF740	C2H2 zinc finger factors {2.3}	Other with up to three adjacent zinc fingers {2.3.2}	hEC1	586	596	+	11.082	3.62e-05	0.0178	GAGGGGGAGGC
	MAZ.H12CORE.0.P.B	MAZ	C2H2 zinc finger factors {2.3}	Multiple dispersed zinc fingers {2.3.4}	hEC1	587	599	+	11.5152	4.47e-05	0.00957	AGGGGGAGGCAGG
	VEZF1.H12CORE.1.P.B	VEZF1	C2H2 zinc finger factors {2.3}	Multiple dispersed zinc fingers {2.3.4}	hEC1	587	609	+	11.5563	3.33e-05	0.00354	AGGGGGAGGCAGGTTCGAGACAC
	ZN770.H12CORE.1.P.B	ZNF770	C2H2 zinc finger factors {2.3}	Multiple dispersed zinc fingers {2.3.4}	hEC1	591	612	+	9.53061	5.12e-05	0.0342	GGAGGCAGGTTCGAGACACGGA
	HSF1.H12CORE.2.P.B	HSF1	Heat shock factors {3.4}	HSF {3.4.1}	hEC1	594	609	+	10.2195	6.1e-05	0.091	GGCAGGTTCGAGACAC
	SMAD2.H12CORE.0.P.B	SMAD2	SMAD/NF-1 DNA-binding domain factors {7.1}	SMAD {7.1.1}	hEC1	597	608	-	12.2545	2.51e-05	0.0375	TGTCTCGAACCT
	SMAD4.H12CORE.1.P.B	SMAD4	SMAD/NF-1 DNA-binding domain factors {7.1}	SMAD {7.1.1}	hEC1	597	609	-	11.5688	4.72e-05	0.0703	GTGTCTCGAACCT
D5 cluster (620 bp - 801 bp)	ZN322.H12CORE.0.P.C	ZNF322	C2H2 zinc finger factors {2.3}	More than 3 adjacent zinc fingers {2.3.3}	hEC1	644	663	+	9.54472	9.89e-05	0.0708	GCGGCTCCTACCCAGCCACC
	VEZF1.H12CORE.1.P.B	VEZF1	C2H2 zinc finger factors {2.3}	Multiple dispersed zinc fingers {2.3.4}	hEC1	645	667	-	12.6408	1.64e-05	0.0024	AGGGGGTGGCTGGGTAGGAGCCG
	ZN281.H12CORE.1.SM.B	ZNF281	C2H2 zinc finger factors {2.3}	More than 3 adjacent zinc fingers {2.3.3}	hEC1	647	672	-	13.1212	7.59e-06	0.00427	CAGGGAGGGGGTGGCTGGGTAGGAGC
	KLF13.H12CORE.1.P.C	KLF13	C2H2 zinc finger factors {2.3}	Three-zinc finger Kruppel-related {2.3.1}	hEC1	648	667	-	11.9364	2.81e-05	0.0179	AGGGGGTGGCTGGGTAGGAG
	ZN263.H12CORE.1.P.B	ZNF263	C2H2 zinc finger factors {2.3}	More than 3 adjacent zinc fingers {2.3.3}	hEC1	648	668	-	9.72727	5.25e-05	0.0125	GAGGGGGTGGCTGGGTAGGAG
	SP1.H12CORE.2.P.B	SP1	C2H2 zinc finger factors {2.3}	Three-zinc finger Kruppel-related {2.3.1}	hEC1	649	669	-	7.91803	9.19e-05	0.044	GGAGGGGGTGGCTGGGTAGGA
	SP4.H12CORE.2.P.B	SP4	C2H2 zinc finger factors {2.3}	Three-zinc finger Kruppel-related {2.3.1}	hEC1	649	669	-	9.01835	9.31e-05	0.0166	GGAGGGGGTGGCTGGGTAGGA
	VEZF1.H12CORE.1.P.B	VEZF1	C2H2 zinc finger factors {2.3}	Multiple dispersed zinc fingers {2.3.4}	hEC1	649	671	-	14.7958	3.6e-06	0.000827	AGGGAGGGGGTGGCTGGGTAGGA
	KLF12.H12CORE.0.P.C	KLF12	C2H2 zinc finger factors {2.3}	Three-zinc finger Kruppel-related {2.3.1}	hEC1	650	667	-	9.04082	6.22e-05	0.0128	AGGGGGTGGCTGGGTAGG
	KLF13.H12CORE.1.P.C	KLF13	C2H2 zinc finger factors {2.3}	Three-zinc finger Kruppel-related {2.3.1}	hEC1	650	669	-	11.5	3.7e-05	0.0179	GGAGGGGGTGGCTGGGTAGG
	ZN740.H12CORE.1.S.C	ZNF740	C2H2 zinc finger factors {2.3}	Other with up to three adjacent zinc fingers {2.3.2}	hEC1	650	669	-	8.62121	4.73e-05	0.0256	GGAGGGGGTGGCTGGGTAGG
	SP4.H12CORE.2.P.B	SP4	C2H2 zinc finger factors {2.3}	Three-zinc finger Kruppel-related {2.3.1}	hEC1	650	670	-	11.0092	3.42e-05	0.00927	GGGAGGGGGTGGCTGGGTAGG
	PATZ1.H12CORE.0.P.B	PATZ1	C2H2 zinc finger factors {2.3}	Multiple dispersed zinc fingers {2.3.4}	hEC1	650	672	-	14.8211	3.66e-06	0.00245	CAGGGAGGGGGTGGCTGGGTAGG
	ZN148.H12CORE.0.P.B	ZNF148	C2H2 zinc finger factors {2.3}	More than 3 adjacent zinc fingers {2.3.3}	hEC1	651	669	-	10.0164	1.21e-05	0.0043	GGAGGGGGTGGCTGGGTAG
	ZN263.H12CORE.1.P.B	ZNF263	C2H2 zinc finger factors {2.3}	More than 3 adjacent zinc fingers {2.3.3}	hEC1	651	671	-	9.30303	6.42e-05	0.0125	AGGGAGGGGGTGGCTGGGTAG
	ZN281.H12CORE.1.SM.B	ZNF281	C2H2 zinc finger factors {2.3}	More than 3 adjacent zinc fingers {2.3.3}	hEC1	651	676	-	9.5303	4.36e-05	0.0105	CCACCAGGGAGGGGGTGGCTGGGTAG
	ZBT17.H12CORE.0.P.B	ZBTB17	C2H2 zinc finger factors {2.3}	Multiple dispersed zinc fingers {2.3.4}	hEC1	653	670	-	11.8	3.42e-05	0.0123	GGGAGGGGGTGGCTGGGT
	KLF6.H12CORE.0.P.B	KLF6	C2H2 zinc finger factors {2.3}	Three-zinc finger Kruppel-related {2.3.1}	hEC1	653	670	-	11.422	4.67e-05	0.0156	GGGAGGGGGTGGCTGGGT
	KLF3.H12CORE.0.PS.A	KLF3	C2H2 zinc finger factors {2.3}	Three-zinc finger Kruppel-related {2.3.1}	hEC1	653	670	-	10.5082	8.39e-05	0.0248	GGGAGGGGGTGGCTGGGT
	MAZ.H12CORE.1.P.B	MAZ	C2H2 zinc finger factors {2.3}	Multiple dispersed zinc fingers {2.3.4}	hEC1	653	673	-	11.8727	2.32e-05	0.00643	CCAGGGAGGGGGTGGCTGGGT
	SMAD4.H12CORE.0.P.B	SMAD4	SMAD/NF-1 DNA-binding domain factors {7.1}	SMAD {7.1.1}	hEC1	654	661	-	11.0303	9.26e-05	0.139	TGGCTGGG
	KLF12.H12CORE.0.P.C	KLF12	C2H2 zinc finger factors {2.3}	Three-zinc finger Kruppel-related {2.3.1}	hEC1	654	671	-	12.898	9.48e-06	0.00684	AGGGAGGGGGTGGCTGGG
	ZN148.H12CORE.0.P.B	ZNF148	C2H2 zinc finger factors {2.3}	More than 3 adjacent zinc fingers {2.3.3}	hEC1	654	672	-	8.91803	1.78e-05	0.00507	CAGGGAGGGGGTGGCTGGG
	KLF13.H12CORE.1.P.C	KLF13	C2H2 zinc finger factors {2.3}	Three-zinc finger Kruppel-related {2.3.1}	hEC1	654	673	-	10.6273	6.28e-05	0.0228	CCAGGGAGGGGGTGGCTGGG
	ZN281.H12CORE.0.P.B	ZNF281	C2H2 zinc finger factors {2.3}	More than 3 adjacent zinc fingers {2.3.3}	hEC1	655	670	-	4.77049	4.01e-05	0.0116	GGGAGGGGGTGGCTGG
	KLF12.H12CORE.1.PSM.A	KLF12	C2H2 zinc finger factors {2.3}	Three-zinc finger Kruppel-related {2.3.1}	hEC1	657	669	-	11.4571	3.41e-05	0.0506	GGAGGGGGTGGCT
	KLF13.H12CORE.0.PSM.A	KLF13	C2H2 zinc finger factors {2.3}	Three-zinc finger Kruppel-related {2.3.1}	hEC1	657	671	-	7.85714	6e-05	0.0884	AGGGAGGGGGTGGCT
	KLF6.H12CORE.0.P.B	KLF6	C2H2 zinc finger factors {2.3}	Three-zinc finger Kruppel-related {2.3.1}	hEC1	657	674	-	12.8165	1.83e-05	0.0115	ACCAGGGAGGGGGTGGCT
	KLF3.H12CORE.0.PS.A	KLF3	C2H2 zinc finger factors {2.3}	Three-zinc finger Kruppel-related {2.3.1}	hEC1	657	674	-	10.5246	8.32e-05	0.0248	ACCAGGGAGGGGGTGGCT
	ZN740.H12CORE.0.P.C	ZNF740	C2H2 zinc finger factors {2.3}	Other with up to three adjacent zinc fingers {2.3.2}	hEC1	658	668	-	12.918	1.57e-05	0.0115	GAGGGGGTGGC
	SP2.H12CORE.1.P.B	SP2	C2H2 zinc finger factors {2.3}	Three-zinc finger Kruppel-related {2.3.1}	hEC1	658	678	-	13.4194	8.98e-06	0.0133	CCCCACCAGGGAGGGGGTGGC
	THAP1.H12CORE.0.P.B	THAP1	C2CH THAP-type zinc finger factors {2.9}	THAP {2.9.1}	hEC1	658	680	+	11.2937	4.17e-05	0.0187	GCCACCCCCTCCCTGGTGGGGGC
	THAP1.H12CORE.0.P.B	THAP1	C2CH THAP-type zinc finger factors {2.9}	THAP {2.9.1}	hEC1	660	682	+	11.4406	3.78e-05	0.0187	CACCCCCTCCCTGGTGGGGGCAT
	MAZ.H12CORE.0.P.B	MAZ	C2H2 zinc finger factors {2.3}	Multiple dispersed zinc fingers {2.3.4}	hEC1	661	673	-	13.7374	6.95e-06	0.00569	CCAGGGAGGGGGT
	ZN263.H12CORE.0.PM.A	ZNF263	C2H2 zinc finger factors {2.3}	More than 3 adjacent zinc fingers {2.3.3}	hEC1	662	671	-	11.7317	4.41e-05	0.022	AGGGAGGGGG
	SALL4.H12CORE.0.P.B	SALL4	C2H2 zinc finger factors {2.3}	Multiple dispersed zinc fingers {2.3.4}	hEC1	662	672	-	14.7156	3.02e-06	0.00452	CAGGGAGGGGG
	VEZF1.H12CORE.0.P.C	VEZF1	C2H2 zinc finger factors {2.3}	Multiple dispersed zinc fingers {2.3.4}	hEC1	662	672	-	13.4032	1.12e-05	0.00814	CAGGGAGGGGG
	PATZ1.H12CORE.1.P.C	PATZ1	C2H2 zinc finger factors {2.3}	Multiple dispersed zinc fingers {2.3.4}	hEC1	663	672	-	13.9082	9.94e-06	0.00978	CAGGGAGGGG
	ZIC2.H12CORE.0.P.B	ZIC2	C2H2 zinc finger factors {2.3}	More than 3 adjacent zinc fingers {2.3.3}	hEC1	664	678	-	12.4262	2.43e-05	0.0258	CCCCACCAGGGAGGG
	E2F4.H12CORE.2.S.B	E2F4	Fork head/winged helix factors {3.3}	E2F {3.3.2}	hEC1	678	693	+	8.57692	9.38e-05	0.141	GGCATTGGCGCTGCCG
	ZN331.H12CORE.0.P.B	ZNF331	C2H2 zinc finger factors {2.3}	More than 3 adjacent zinc fingers {2.3.3}	hEC1	679	701	+	4.65306	8.5e-05	0.129	GCATTGGCGCTGCCGGGAGGGGT
	ZN281.H12CORE.1.SM.B	ZNF281	C2H2 zinc finger factors {2.3}	More than 3 adjacent zinc fingers {2.3.3}	hEC1	681	706	+	8.78788	6.04e-05	0.0105	ATTGGCGCTGCCGGGAGGGGTCCTGG
	KLF12.H12CORE.0.P.C	KLF12	C2H2 zinc finger factors {2.3}	Three-zinc finger Kruppel-related {2.3.1}	hEC1	682	699	+	9.33673	5.44e-05	0.0128	TTGGCGCTGCCGGGAGGG
	ZNF76.H12CORE.0.P.B	ZNF76	C2H2 zinc finger factors {2.3}	More than 3 adjacent zinc fingers {2.3.3}	hEC1	682	704	+	11.2602	3.26e-05	0.023	TTGGCGCTGCCGGGAGGGGTCCT
	THAP1.H12CORE.0.P.B	THAP1	C2CH THAP-type zinc finger factors {2.9}	THAP {2.9.1}	hEC1	688	710	-	11.6014	3.4e-05	0.0187	GGTGCCAGGACCCCTCCCGGCAG
	KLF6.H12CORE.0.P.B	KLF6	C2H2 zinc finger factors {2.3}	Three-zinc finger Kruppel-related {2.3.1}	hEC1	689	706	+	11.1927	5.4e-05	0.0156	TGCCGGGAGGGGTCCTGG
	KLF3.H12CORE.0.PS.A	KLF3	C2H2 zinc finger factors {2.3}	Three-zinc finger Kruppel-related {2.3.1}	hEC1	689	706	+	10.9344	6.71e-05	0.0248	TGCCGGGAGGGGTCCTGG
	MAZ.H12CORE.0.P.B	MAZ	C2H2 zinc finger factors {2.3}	Multiple dispersed zinc fingers {2.3.4}	hEC1	690	702	+	13.1515	1.18e-05	0.00569	GCCGGGAGGGGTC
	PATZ1.H12CORE.1.P.C	PATZ1	C2H2 zinc finger factors {2.3}	Multiple dispersed zinc fingers {2.3.4}	hEC1	691	700	+	11.7041	4.21e-05	0.0157	CCGGGAGGGG
	NFIB.H12CORE.1.PS.A	NFIB	SMAD/NF-1 DNA-binding domain factors {7.1}	NF-1 {7.1.2}	hEC1	701	709	-	12.8061	9.34e-06	0.0144	GTGCCAGGA
	NFIC.H12CORE.1.PSM.A	NFIC	SMAD/NF-1 DNA-binding domain factors {7.1}	NF-1 {7.1.2}	hEC1	702	709	-	10.7475	4.39e-05	0.0681	GTGCCAGG
	ZN281.H12CORE.1.SM.B	ZNF281	C2H2 zinc finger factors {2.3}	More than 3 adjacent zinc fingers {2.3.3}	hEC1	718	743	+	9.16667	5.12e-05	0.0105	GGACCTAACTGGGGGTGGGGAGGAGA
	ZN148.H12CORE.0.P.B	ZNF148	C2H2 zinc finger factors {2.3}	More than 3 adjacent zinc fingers {2.3.3}	hEC1	722	740	+	18.6557	2.96e-07	0.000422	CTAACTGGGGGTGGGGAGG
	ZN740.H12CORE.1.S.C	ZNF740	C2H2 zinc finger factors {2.3}	Other with up to three adjacent zinc fingers {2.3.2}	hEC1	722	741	+	7.63636	7.04e-05	0.0256	CTAACTGGGGGTGGGGAGGA
	SP2.H12CORE.1.P.B	SP2	C2H2 zinc finger factors {2.3}	Three-zinc finger Kruppel-related {2.3.1}	hEC1	722	742	+	10.8548	6.92e-05	0.0157	CTAACTGGGGGTGGGGAGGAG
	PATZ1.H12CORE.0.P.B	PATZ1	C2H2 zinc finger factors {2.3}	Multiple dispersed zinc fingers {2.3.4}	hEC1	722	744	+	11.5366	2.9e-05	0.00968	CTAACTGGGGGTGGGGAGGAGAG
	VEZF1.H12CORE.1.P.B	VEZF1	C2H2 zinc finger factors {2.3}	Multiple dispersed zinc fingers {2.3.4}	hEC1	723	745	+	14.9859	3.12e-06	0.000827	TAACTGGGGGTGGGGAGGAGAGG
	ZN281.H12CORE.1.SM.B	ZNF281	C2H2 zinc finger factors {2.3}	More than 3 adjacent zinc fingers {2.3.3}	hEC1	723	748	+	12.8182	8.91e-06	0.00427	TAACTGGGGGTGGGGAGGAGAGGAAG
	ZN281.H12CORE.0.P.B	ZNF281	C2H2 zinc finger factors {2.3}	More than 3 adjacent zinc fingers {2.3.3}	hEC1	724	739	+	17.2459	5.74e-07	0.000827	AACTGGGGGTGGGGAG
	ZBT17.H12CORE.0.P.B	ZBTB17	C2H2 zinc finger factors {2.3}	Multiple dispersed zinc fingers {2.3.4}	hEC1	724	741	+	15.488	1.56e-06	0.00225	AACTGGGGGTGGGGAGGA
	ZN740.H12CORE.1.S.C	ZNF740	C2H2 zinc finger factors {2.3}	Other with up to three adjacent zinc fingers {2.3.2}	hEC1	725	744	+	7.98485	6.13e-05	0.0256	ACTGGGGGTGGGGAGGAGAG
	ZN740.H12CORE.0.P.C	ZNF740	C2H2 zinc finger factors {2.3}	Other with up to three adjacent zinc fingers {2.3.2}	hEC1	726	736	+	13.3607	1.27e-05	0.0115	CTGGGGGTGGG
	KLF6.H12CORE.0.P.B	KLF6	C2H2 zinc finger factors {2.3}	Three-zinc finger Kruppel-related {2.3.1}	hEC1	726	743	+	12.5596	2.2e-05	0.0115	CTGGGGGTGGGGAGGAGA
	KLF3.H12CORE.0.PS.A	KLF3	C2H2 zinc finger factors {2.3}	Three-zinc finger Kruppel-related {2.3.1}	hEC1	726	743	+	11.0656	6.25e-05	0.0248	CTGGGGGTGGGGAGGAGA
	ZN740.H12CORE.1.S.C	ZNF740	C2H2 zinc finger factors {2.3}	Other with up to three adjacent zinc fingers {2.3.2}	hEC1	726	745	+	6.80303	9.75e-05	0.0284	CTGGGGGTGGGGAGGAGAGG
	VEZF1.H12CORE.1.P.B	VEZF1	C2H2 zinc finger factors {2.3}	Multiple dispersed zinc fingers {2.3.4}	hEC1	726	748	+	10.6056	6.01e-05	0.00519	CTGGGGGTGGGGAGGAGAGGAAG
	SP2.H12CORE.0.P.D	SP2	C2H2 zinc finger factors {2.3}	Three-zinc finger Kruppel-related {2.3.1}	hEC1	727	738	+	13.3636	1.29e-05	0.0193	TGGGGGTGGGGA
	SP1.H12CORE.0.P.B	SP1	C2H2 zinc finger factors {2.3}	Three-zinc finger Kruppel-related {2.3.1}	hEC1	727	740	+	10.6557	3.45e-05	0.0524	TGGGGGTGGGGAGG
	ZN148.H12CORE.0.P.B	ZNF148	C2H2 zinc finger factors {2.3}	More than 3 adjacent zinc fingers {2.3.3}	hEC1	727	745	+	10.2295	1.12e-05	0.0043	TGGGGGTGGGGAGGAGAGG
	KLF13.H12CORE.1.P.C	KLF13	C2H2 zinc finger factors {2.3}	Three-zinc finger Kruppel-related {2.3.1}	hEC1	727	746	+	15.9455	1.62e-06	0.00236	TGGGGGTGGGGAGGAGAGGA
	ZN740.H12CORE.1.S.C	ZNF740	C2H2 zinc finger factors {2.3}	Other with up to three adjacent zinc fingers {2.3.2}	hEC1	727	746	+	13.6364	4.91e-06	0.00714	TGGGGGTGGGGAGGAGAGGA
	MAZ.H12CORE.1.P.B	MAZ	C2H2 zinc finger factors {2.3}	Multiple dispersed zinc fingers {2.3.4}	hEC1	727	747	+	17.1091	7.6e-07	0.000526	TGGGGGTGGGGAGGAGAGGAA
	SP4.H12CORE.2.P.B	SP4	C2H2 zinc finger factors {2.3}	Three-zinc finger Kruppel-related {2.3.1}	hEC1	727	747	+	16.4312	1.29e-06	0.00183	TGGGGGTGGGGAGGAGAGGAA
	SP1.H12CORE.2.P.B	SP1	C2H2 zinc finger factors {2.3}	Three-zinc finger Kruppel-related {2.3.1}	hEC1	727	747	+	12.5574	1.12e-05	0.0161	TGGGGGTGGGGAGGAGAGGAA
	SP2.H12CORE.1.P.B	SP2	C2H2 zinc finger factors {2.3}	Three-zinc finger Kruppel-related {2.3.1}	hEC1	727	747	+	10.7258	7.59e-05	0.0157	TGGGGGTGGGGAGGAGAGGAA
	VEZF1.H12CORE.1.P.B	VEZF1	C2H2 zinc finger factors {2.3}	Multiple dispersed zinc fingers {2.3.4}	hEC1	727	749	+	11.1268	4.36e-05	0.0043	TGGGGGTGGGGAGGAGAGGAAGA
	PATZ1.H12CORE.0.P.B	PATZ1	C2H2 zinc finger factors {2.3}	Multiple dispersed zinc fingers {2.3.4}	hEC1	727	749	+	9.94309	7.1e-05	0.0155	TGGGGGTGGGGAGGAGAGGAAGA
	PATZ1.H12CORE.1.P.C	PATZ1	C2H2 zinc finger factors {2.3}	Multiple dispersed zinc fingers {2.3.4}	hEC1	728	737	+	13.5102	1.31e-05	0.00978	GGGGGTGGGG
	VEZF1.H12CORE.0.P.C	VEZF1	C2H2 zinc finger factors {2.3}	Multiple dispersed zinc fingers {2.3.4}	hEC1	728	738	+	14.6774	5.99e-06	0.00814	GGGGGTGGGGA
	SALL4.H12CORE.0.P.B	SALL4	C2H2 zinc finger factors {2.3}	Multiple dispersed zinc fingers {2.3.4}	hEC1	728	738	+	13.1284	1.55e-05	0.0116	GGGGGTGGGGA
	VEZF1.H12CORE.1.P.B	VEZF1	C2H2 zinc finger factors {2.3}	Multiple dispersed zinc fingers {2.3.4}	hEC1	728	750	+	21.4366	9.79e-09	1.35e-05	GGGGGTGGGGAGGAGAGGAAGAG
	PATZ1.H12CORE.0.P.B	PATZ1	C2H2 zinc finger factors {2.3}	Multiple dispersed zinc fingers {2.3.4}	hEC1	728	750	+	17.2033	6.59e-07	0.000881	GGGGGTGGGGAGGAGAGGAAGAG
	ZN281.H12CORE.0.P.B	ZNF281	C2H2 zinc finger factors {2.3}	More than 3 adjacent zinc fingers {2.3.3}	hEC1	729	744	+	7.98361	1.59e-05	0.00746	GGGGTGGGGAGGAGAG
	KLF12.H12CORE.0.P.C	KLF12	C2H2 zinc finger factors {2.3}	Three-zinc finger Kruppel-related {2.3.1}	hEC1	729	746	+	13.8878	5.54e-06	0.00684	GGGGTGGGGAGGAGAGGA
	ZBT17.H12CORE.0.P.B	ZBTB17	C2H2 zinc finger factors {2.3}	Multiple dispersed zinc fingers {2.3.4}	hEC1	729	746	+	11.416	4.51e-05	0.013	GGGGTGGGGAGGAGAGGA
	MAZ.H12CORE.1.P.B	MAZ	C2H2 zinc finger factors {2.3}	Multiple dispersed zinc fingers {2.3.4}	hEC1	729	749	+	9.49091	8.45e-05	0.00966	GGGGTGGGGAGGAGAGGAAGA
	VEZF1.H12CORE.1.P.B	VEZF1	C2H2 zinc finger factors {2.3}	Multiple dispersed zinc fingers {2.3.4}	hEC1	729	751	+	10.4718	6.52e-05	0.00529	GGGGTGGGGAGGAGAGGAAGAGG
	SRBP2.H12CORE.1.P.B	SREBF2	Basic helix-loop-helix factors (bHLH) {1.2}	bHLH-ZIP {1.2.6}	hEC1	730	742	+	13.3	5.38e-06	0.00767	GGGTGGGGAGGAG
	MZF1.H12CORE.0.P.B	MZF1	C2H2 zinc finger factors {2.3}	More than 3 adjacent zinc fingers {2.3.3}	hEC1	731	742	+	11.3607	8.87e-05	0.132	GGTGGGGAGGAG
	ZN263.H12CORE.1.P.B	ZNF263	C2H2 zinc finger factors {2.3}	More than 3 adjacent zinc fingers {2.3.3}	hEC1	731	751	+	9.23232	6.64e-05	0.0125	GGTGGGGAGGAGAGGAAGAGG
	VEZF1.H12CORE.1.P.B	VEZF1	C2H2 zinc finger factors {2.3}	Multiple dispersed zinc fingers {2.3.4}	hEC1	731	753	+	16.2887	1.14e-06	0.000785	GGTGGGGAGGAGAGGAAGAGGCA
	MAZ.H12CORE.1.P.B	MAZ	C2H2 zinc finger factors {2.3}	Multiple dispersed zinc fingers {2.3.4}	hEC1	732	752	+	17.2364	6.9e-07	0.000526	GTGGGGAGGAGAGGAAGAGGC
	SP4.H12CORE.2.P.B	SP4	C2H2 zinc finger factors {2.3}	Three-zinc finger Kruppel-related {2.3.1}	hEC1	732	752	+	14.1743	5.64e-06	0.00267	GTGGGGAGGAGAGGAAGAGGC
	VEZF1.H12CORE.0.P.C	VEZF1	C2H2 zinc finger factors {2.3}	Multiple dispersed zinc fingers {2.3.4}	hEC1	733	743	+	9.17742	8.3e-05	0.0245	TGGGGAGGAGA
	VEZF1.H12CORE.1.P.B	VEZF1	C2H2 zinc finger factors {2.3}	Multiple dispersed zinc fingers {2.3.4}	hEC1	733	755	+	14.9577	3.19e-06	0.000827	TGGGGAGGAGAGGAAGAGGCAGA
	PATZ1.H12CORE.0.P.B	PATZ1	C2H2 zinc finger factors {2.3}	Multiple dispersed zinc fingers {2.3.4}	hEC1	733	755	+	9.91057	7.23e-05	0.0155	TGGGGAGGAGAGGAAGAGGCAGA
	ZN263.H12CORE.0.PM.A	ZNF263	C2H2 zinc finger factors {2.3}	More than 3 adjacent zinc fingers {2.3.3}	hEC1	734	743	+	12.9268	2.03e-05	0.0152	GGGGAGGAGA
	KLF12.H12CORE.0.P.C	KLF12	C2H2 zinc finger factors {2.3}	Three-zinc finger Kruppel-related {2.3.1}	hEC1	734	751	+	11.1633	2.3e-05	0.0111	GGGGAGGAGAGGAAGAGG
	FLI1.H12CORE.1.P.B	FLI1	Tryptophan cluster factors {3.5}	Ets-related {3.5.2}	hEC1	734	751	+	10.5056	8.34e-05	0.0307	GGGGAGGAGAGGAAGAGG
	ZN263.H12CORE.1.P.B	ZNF263	C2H2 zinc finger factors {2.3}	More than 3 adjacent zinc fingers {2.3.3}	hEC1	734	754	+	18.697	2.61e-07	0.00036	GGGGAGGAGAGGAAGAGGCAG
	MAZ.H12CORE.1.P.B	MAZ	C2H2 zinc finger factors {2.3}	Multiple dispersed zinc fingers {2.3.4}	hEC1	735	755	+	12.9091	1.26e-05	0.00438	GGGAGGAGAGGAAGAGGCAGA
	SP4.H12CORE.2.P.B	SP4	C2H2 zinc finger factors {2.3}	Three-zinc finger Kruppel-related {2.3.1}	hEC1	735	755	+	12.1193	1.87e-05	0.00666	GGGAGGAGAGGAAGAGGCAGA
	VEZF1.H12CORE.1.P.B	VEZF1	C2H2 zinc finger factors {2.3}	Multiple dispersed zinc fingers {2.3.4}	hEC1	736	758	+	11.6056	3.23e-05	0.00354	GGAGGAGAGGAAGAGGCAGAAAT
	MAZ.H12CORE.1.P.B	MAZ	C2H2 zinc finger factors {2.3}	Multiple dispersed zinc fingers {2.3.4}	hEC1	737	757	+	9.35455	9.06e-05	0.00966	GAGGAGAGGAAGAGGCAGAAA
	VEZF1.H12CORE.1.P.B	VEZF1	C2H2 zinc finger factors {2.3}	Multiple dispersed zinc fingers {2.3.4}	hEC1	737	759	+	12.4085	1.92e-05	0.0024	GAGGAGAGGAAGAGGCAGAAATT
	ETS1.H12CORE.1.P.B	ETS1	Tryptophan cluster factors {3.5}	Ets-related {3.5.2}	hEC1	739	751	+	12.4098	2.78e-05	0.0247	GGAGAGGAAGAGG
	FLI1.H12CORE.1.P.B	FLI1	Tryptophan cluster factors {3.5}	Ets-related {3.5.2}	hEC1	739	756	+	15.3933	2.99e-06	0.00314	GGAGAGGAAGAGGCAGAA
	ETV6.H12CORE.1.P.B	ETV6	Tryptophan cluster factors {3.5}	Ets-related {3.5.2}	hEC1	740	751	+	14.0449	8.61e-06	0.00643	GAGAGGAAGAGG
	ETS2.H12CORE.1.P.B	ETS2	Tryptophan cluster factors {3.5}	Ets-related {3.5.2}	hEC1	740	751	+	13.0787	1.9e-05	0.0165	GAGAGGAAGAGG
	ELF2.H12CORE.0.PS.A	ELF2	Tryptophan cluster factors {3.5}	Ets-related {3.5.2}	hEC1	740	751	+	10.3443	9.1e-05	0.137	GAGAGGAAGAGG
	DDIT3.H12CORE.0.P.B	DDIT3	Basic leucine zipper factors (bZIP) {1.1}	C/EBP-related {1.1.8}	hEC1	784	794	-	12.2951	1.66e-05	0.0263	ATGCTGCAATG
