# Supplementary material for: Auricular malformations are driven by copy number variations in a hierarchical enhancer cluster and a dominant enhancer recapitulates human pathogenesis
Source: Nat Commun. 2025 May 17;16:4598. doi: 10.1038/s41467-025-59735-w (PMC12085581; doi:10.1038/s41467-025-59735-w)
Supplement: Supplementary file 5 — Supplementary Data 3 [file 41467_2025_59735_MOESM5_ESM.xlsx]

## Sheet: Negative Control data
prot_hit_num	prot_acc	prot_desc	prot_score	prot_mass	prot_matches	prot_matches_sig	prot_sequences	prot_sequences_sig	prot_cover	prot_pi	emPAI
1	sp|Q04750|TOP1_MOUSE	DNA topoisomerase 1 OS=Mus musculus OX=10090 GN=Top1 PE=1 SV=2	704	91275	32	32	17	17	25	9.35	1.33
2	tr|Q3U2W2|Q3U2W2_MOUSE	Uncharacterized protein OS=Mus musculus OX=10090 GN=Mybbp1a PE=1 SV=1	692	152854	29	29	19	19	16.3	9.08	0.7
3	sp|P99024|TBB5_MOUSE	Tubulin beta-5 chain OS=Mus musculus OX=10090 GN=Tubb5 PE=1 SV=1	682	50095	32	32	12	12	26.6	4.78	1.96
4	sp|P68372|TBB4B_MOUSE	Tubulin beta-4B chain OS=Mus musculus OX=10090 GN=Tubb4b PE=1 SV=1	590	50255	30	30	12	12	26.5	4.79	1.94
5	tr|Q3U9P0|Q3U9P0_MOUSE	S10_plectin domain-containing protein OS=Mus musculus OX=10090 GN=Rps10 PE=2 SV=1	585	18919	18	18	6	6	33.9	10.27	2.72
6	tr|B2RSN3|B2RSN3_MOUSE	Tubulin beta chain OS=Mus musculus OX=10090 GN=Tubb2b PE=1 SV=1	524	50377	28	28	12	12	24.7	4.78	1.76
7	sp|Q9ERD7|TBB3_MOUSE	Tubulin beta-3 chain OS=Mus musculus OX=10090 GN=Tubb3 PE=1 SV=1	507	50842	20	20	9	9	20.7	4.82	1.41
8	sp|P43275|H11_MOUSE	Histone H1.1 OS=Mus musculus OX=10090 GN=H1-1 PE=1 SV=2	499	21772	17	17	8	8	27.7	10.93	6.45
9	tr|Q3U5P8|Q3U5P8_MOUSE	40S ribosomal protein S3a OS=Mus musculus OX=10090 GN=Rps3a1 PE=2 SV=1	494	30036	25	25	12	12	50.8	9.79	6.34
10	tr|Q3TFD9|Q3TFD9_MOUSE	Vimentin OS=Mus musculus OX=10090 GN=Vim PE=2 SV=1	493	53713	25	25	19	19	39.1	5.03	3.43
11	tr|Q71LX8|Q71LX8_MOUSE	Heat shock protein 84b OS=Mus musculus OX=10090 GN=Hsp90ab1 PE=1 SV=1	487	83571	25	25	18	18	23.5	4.97	1.24
12	tr|Q3U292|Q3U292_MOUSE	H15 domain-containing protein OS=Mus musculus OX=10090 GN=H1f3 PE=2 SV=1	486	22068	17	17	9	9	25.3	11.03	4.45
13	sp|P43274|H14_MOUSE	Histone H1.4 OS=Mus musculus OX=10090 GN=H1-4 PE=1 SV=2	486	21964	17	17	8	8	18.3	11.1	3.77
14	tr|Q5YLW3|Q5YLW3_MOUSE	40S ribosomal protein S3 OS=Mus musculus OX=10090 GN=Rps3 PE=1 SV=1	480	26828	27	27	11	11	49	9.68	4.15
15	tr|Q3UJS2|Q3UJS2_MOUSE	Uncharacterized protein OS=Mus musculus OX=10090 GN=Fbl PE=2 SV=1	464	34469	15	15	9	9	33.6	10.31	2.96
16	tr|A0A1Y7VKY1|A0A1Y7VKY1_MOUSE	40S ribosomal protein S18 OS=Mus musculus OX=10090 GN=Rps18-ps5 PE=3 SV=1	456	17738	24	24	9	9	42.8	10.85	5.79
17	tr|Q3TB63|Q3TB63_MOUSE	Uncharacterized protein (Fragment) OS=Mus musculus OX=10090 GN=Hspa8 PE=2 SV=1	443	50547	18	18	12	12	29.2	6.17	1.93
18	sp|P62264|RS14_MOUSE	40S ribosomal protein S14 OS=Mus musculus OX=10090 GN=Rps14 PE=1 SV=3	437	16434	15	15	8	8	40.4	10.07	5.52
19	tr|Q3UIF3|Q3UIF3_MOUSE	HATPase_c domain-containing protein OS=Mus musculus OX=10090 GN=Hsp90aa1 PE=2 SV=1	432	85162	18	18	15	15	21.6	4.93	0.9
20	tr|Q3TJ78|Q3TJ78_MOUSE	RRM domain-containing protein (Fragment) OS=Mus musculus OX=10090 GN=Poldip3 PE=2 SV=1	422	47340	18	18	9	9	29.1	10.16	1.4
21	tr|A4FUS1|A4FUS1_MOUSE	Rps16 protein OS=Mus musculus OX=10090 GN=Rps16 PE=1 SV=1	416	16549	21	21	10	10	45.9	10.21	18.69
22	tr|B2RRX1|B2RRX1_MOUSE	Actin, beta OS=Mus musculus OX=10090 GN=Actb PE=2 SV=1	393	42052	26	26	11	11	37.1	5.29	2.35
23	sp|Q9Z315|SNUT1_MOUSE	U4/U6.U5 tri-snRNP-associated protein 1 OS=Mus musculus OX=10090 GN=Sart1 PE=1 SV=1	388	91001	17	17	14	14	17.5	5.66	0.82
24	tr|Q3U850|Q3U850_MOUSE	Ribosomal_L18_c domain-containing protein OS=Mus musculus OX=10090 GN=Rpl5 PE=2 SV=1	370	34563	18	18	9	9	32	9.83	3.76
25	tr|Q3UXQ6|Q3UXQ6_MOUSE	40S ribosomal protein S4 OS=Mus musculus OX=10090 GN=Rps4x PE=2 SV=1	349	29773	28	28	12	12	40.7	10.16	5.74
26	sp|Q9CZX8|RS19_MOUSE	40S ribosomal protein S19 OS=Mus musculus OX=10090 GN=Rps19 PE=1 SV=3	344	16076	22	22	10	10	50.3	10.41	13.52
27	tr|Q3U566|Q3U566_MOUSE	Uncharacterized protein OS=Mus musculus OX=10090 GN=Hmgb2 PE=2 SV=1	342	24332	12	12	6	6	19.5	6.88	2.63
28	tr|Q5BLJ7|Q5BLJ7_MOUSE	40S ribosomal protein S13 OS=Mus musculus OX=10090 GN=Rps13 PE=1 SV=1	330	17212	15	15	6	6	38.4	10.53	3.2
29	tr|Q1WWK3|Q1WWK3_MOUSE	Hist1h1b protein (Fragment) OS=Mus musculus OX=10090 GN=H1f5 PE=2 SV=1	322	22431	12	12	6	6	24.3	10.91	2.05
30	tr|A2AM97|A2AM97_MOUSE	Ribosomal protein 10 OS=Mus musculus OX=10090 GN=RP23-436K3.4-001 PE=4 SV=1	316	25044	14	14	7	7	28.5	10.11	3.48
31	sp|Q7TNV0|DEK_MOUSE	Protein DEK OS=Mus musculus OX=10090 GN=Dek PE=1 SV=1	300	43360	11	11	7	7	19.2	6.51	0.94
32	tr|Q4VAG4|Q4VAG4_MOUSE	Ribosomal protein L22 OS=Mus musculus OX=10090 GN=Rpl22 PE=1 SV=1	295	14807	12	12	5	5	27.3	9.21	3.27
33	tr|Q05DD2|Q05DD2_MOUSE	Neurofilament light polypeptide (Fragment) OS=Mus musculus OX=10090 GN=Nefl PE=2 SV=1	288	57848	16	16	11	11	23.3	4.78	1.29
34	tr|Q3TGN5|Q3TGN5_MOUSE	B30.2/SPRY domain-containing protein OS=Mus musculus OX=10090 GN=Hnrnpu PE=2 SV=1	284	77152	16	16	11	11	15.3	8.31	0.72
35	tr|Q3TWF2|Q3TWF2_MOUSE	78 kDa glucose-regulated protein OS=Mus musculus OX=10090 GN=Hspa5 PE=2 SV=1	274	72533	10	10	10	10	17.3	5.13	0.56
36	tr|Q5M9M4|Q5M9M4_MOUSE	40S ribosomal protein S15a OS=Mus musculus OX=10090 GN=Rps15a PE=1 SV=1	271	14944	18	18	7	7	37.7	10.14	6.73
37	tr|Q5RKP3|Q5RKP3_MOUSE	60S ribosomal protein L13 OS=Mus musculus OX=10090 GN=Rpl13 PE=2 SV=1	265	24639	13	13	7	7	24.3	9.99	1.77
38	tr|A1L333|A1L333_MOUSE	DEAD box protein 5 OS=Mus musculus OX=10090 GN=Ddx5 PE=2 SV=1	262	69750	11	11	8	8	13.8	9.11	0.45
39	tr|A2A513|A2A513_MOUSE	Keratin, type I cytoskeletal 10 OS=Mus musculus OX=10090 GN=Krt10 PE=1 SV=1	257	57178	9	9	6	6	9.4	5	0.48
40	tr|A0A0R4J0G7|A0A0R4J0G7_MOUSE	Disks large-associated protein 5 OS=Mus musculus OX=10090 GN=Dlgap5 PE=1 SV=1	254	90920	10	10	7	7	11.9	9.28	0.38
41	tr|A0A2I3BQF4|A0A2I3BQF4_MOUSE	60S ribosomal protein L30 OS=Mus musculus OX=10090 GN=Rpl30 PE=1 SV=1	248	10621	12	12	6	6	62.8	9.32	20.99
42	tr|Q3TIZ0|Q3TIZ0_MOUSE	Tubulin alpha chain OS=Mus musculus OX=10090 GN=Tuba1c PE=2 SV=1	244	50592	19	19	10	10	25.2	4.96	1.42
43	tr|Q4V9X9|Q4V9X9_MOUSE	Rpl23a protein (Fragment) OS=Mus musculus OX=10090 GN=Rpl23a PE=2 SV=1	237	17553	15	15	6	6	32.9	10.44	3.09
44	tr|A0A0J9YUD8|A0A0J9YUD8_MOUSE	High mobility group protein B1 OS=Mus musculus OX=10090 GN=Hmgb1 PE=1 SV=1	232	19932	9	9	6	6	28.1	9.73	3.06
45	tr|Q5BLK2|Q5BLK2_MOUSE	40S ribosomal protein S20 OS=Mus musculus OX=10090 GN=Rps20 PE=1 SV=1	232	13478	10	10	5	5	29.4	9.95	5.13
46	tr|Q3UK68|Q3UK68_MOUSE	NAC-A/B domain-containing protein OS=Mus musculus OX=10090 GN=Naca PE=2 SV=1	232	22566	7	7	5	5	27.4	4.58	1.3
47	tr|D3Z0M9|D3Z0M9_MOUSE	RNA helicase OS=Mus musculus OX=10090 GN=Ddx23 PE=1 SV=1	231	95778	12	12	12	12	17.6	9.6	0.5
48	tr|Q3TK12|Q3TK12_MOUSE	40S ribosomal protein S17 OS=Mus musculus OX=10090 GN=Rps17 PE=2 SV=1	228	15630	9	9	4	4	17	9.95	2.95
49	tr|D3YYM6|D3YYM6_MOUSE	40S ribosomal protein S5 (Fragment) OS=Mus musculus OX=10090 GN=Rps5 PE=1 SV=1	227	20572	11	11	5	5	13.2	9.6	1.13
50	tr|Q4FZE6|Q4FZE6_MOUSE	40S ribosomal protein S7 OS=Mus musculus OX=10090 GN=Rps7 PE=2 SV=1	224	22113	7	7	4	4	20.1	10.09	1.69
51	tr|Q9CXK3|Q9CXK3_MOUSE	Uncharacterized protein OS=Mus musculus OX=10090 GN=Actc1 PE=2 SV=1	218	42262	14	14	8	8	23.1	5.3	1.29
52	sp|P04104|K2C1_MOUSE	Keratin, type II cytoskeletal 1 OS=Mus musculus OX=10090 GN=Krt1 PE=1 SV=4	217	66079	7	7	4	4	5.2	8.39	0.34
53	sp|Q9DB20|ATPO_MOUSE	ATP synthase subunit O, mitochondrial OS=Mus musculus OX=10090 GN=Atp5po PE=1 SV=1	213	23406	8	8	4	4	22.5	10	0.95
54	tr|Q3TLE5|Q3TLE5_MOUSE	40S ribosomal protein S2 OS=Mus musculus OX=10090 GN=Rps2 PE=2 SV=1	207	31521	9	9	7	7	23.2	10.2	1.02
55	tr|Q0VBA4|Q0VBA4_MOUSE	Ribosomal protein L22 like 1 OS=Mus musculus OX=10090 GN=Rpl22l1 PE=2 SV=1	205	14459	6	6	2	2	16.4	9.44	0.89
56	tr|Q3TL53|Q3TL53_MOUSE	40S ribosomal protein S6 OS=Mus musculus OX=10090 PE=2 SV=1	199	28835	8	8	6	6	19.3	10.78	1.15
57	tr|Q3UW40|Q3UW40_MOUSE	TRASH domain-containing protein OS=Mus musculus OX=10090 GN=Rpl24 PE=2 SV=1	193	18355	9	9	5	5	21.9	11.04	2.87
58	sp|P46660|AINX_MOUSE	Alpha-internexin OS=Mus musculus OX=10090 GN=Ina PE=1 SV=3	192	55520	8	8	7	7	13.4	5.35	0.5
59	tr|A0A1L1SQA8|A0A1L1SQA8_MOUSE	40S ribosomal protein S25 OS=Mus musculus OX=10090 GN=Rps25 PE=1 SV=1	189	10360	9	9	4	4	32.3	10	3.25
60	tr|Q3T9S7|Q3T9S7_MOUSE	Pyruvate carboxylase OS=Mus musculus OX=10090 GN=Pcx PE=2 SV=1	187	130519	7	7	6	6	6	6.25	0.19
61	tr|Q5SXR6|Q5SXR6_MOUSE	Clathrin heavy chain OS=Mus musculus OX=10090 GN=Cltc PE=1 SV=1	183	193631	9	9	6	6	4.5	5.48	0.16
62	sp|Q8CCF0|PRP31_MOUSE	U4/U6 small nuclear ribonucleoprotein Prp31 OS=Mus musculus OX=10090 GN=Prpf31 PE=1 SV=3	181	55623	7	7	5	5	10.4	5.55	0.5
63	tr|A0A2R8VKP3|A0A2R8VKP3_MOUSE	SWI/SNF-related matrix-associated actin-dependent regulator of chromatin subfamily D member 1 OS=Mus musculus OX=10090 GN=Smarcd1 PE=1 SV=1	180	53837	6	6	5	5	13.7	9.4	0.43
64	sp|O54941|SMCE1_MOUSE	SWI/SNF-related matrix-associated actin-dependent regulator of chromatin subfamily E member 1 OS=Mus musculus OX=10090 GN=Smarce1 PE=1 SV=1	178	46667	6	6	4	4	13.1	4.85	0.51
65	tr|A0A1D5RLW5|A0A1D5RLW5_MOUSE	60S ribosomal protein L18a OS=Mus musculus OX=10090 GN=Rpl18a PE=1 SV=1	178	17607	8	8	4	4	23.1	10.89	1.4
66	tr|Q6PHZ1|Q6PHZ1_MOUSE	60S ribosomal protein L17 OS=Mus musculus OX=10090 GN=Rpl17 PE=2 SV=1	177	21611	11	11	6	6	23.9	10.18	2.66
67	tr|A0A1B0GRR3|A0A1B0GRR3_MOUSE	40S ribosomal protein S11 OS=Mus musculus OX=10090 GN=Rps11 PE=1 SV=1	173	15302	8	8	5	5	24.6	10.16	2.33
68	tr|A0A1S6GWJ8|A0A1S6GWJ8_MOUSE	Uncharacterized protein OS=Mus musculus OX=10090 GN=Hnrnpm PE=2 SV=1	171	86893	7	7	5	5	8	9.22	0.3
69	tr|Q8C2Q7|Q8C2Q7_MOUSE	Heterogeneous nuclear ribonucleoprotein H OS=Mus musculus OX=10090 GN=Hnrnph1 PE=1 SV=1	171	51470	6	6	3	3	8.3	6.33	0.36
70	tr|B1ARA3|B1ARA3_MOUSE	60S ribosomal protein L26 (Fragment) OS=Mus musculus OX=10090 GN=Rpl26 PE=1 SV=1	170	12210	7	7	3	3	17.5	10.92	2.45
71	sp|Q03265|ATPA_MOUSE	ATP synthase subunit alpha, mitochondrial OS=Mus musculus OX=10090 GN=Atp5f1a PE=1 SV=1	169	59830	6	6	5	5	11.8	9.22	0.38
72	tr|A0A0G2JES3|A0A0G2JES3_MOUSE	60S ribosomal protein L9 (Fragment) OS=Mus musculus OX=10090 GN=Rpl9 PE=1 SV=1	168	21834	8	8	4	4	15.2	9.92	1.35
73	sp|Q6ZWV7|RL35_MOUSE	60S ribosomal protein L35 OS=Mus musculus OX=10090 GN=Rpl35 PE=1 SV=1	167	14544	6	6	4	4	30.1	11.05	1.86
74	tr|Q3TF18|Q3TF18_MOUSE	Poly [ADP-ribose] polymerase OS=Mus musculus OX=10090 GN=Parp1 PE=2 SV=1	167	113492	10	10	8	8	10.8	9.08	0.33
75	sp|P08730|K1C13_MOUSE	Keratin, type I cytoskeletal 13 OS=Mus musculus OX=10090 GN=Krt13 PE=1 SV=2	165	48066	8	8	6	6	8.9	4.79	0.7
76	sp|O70194|EIF3D_MOUSE	Eukaryotic translation initiation factor 3 subunit D OS=Mus musculus OX=10090 GN=Eif3d PE=1 SV=2	163	64576	6	6	5	5	7.8	5.79	0.35
77	sp|P62830|RL23_MOUSE	60S ribosomal protein L23 OS=Mus musculus OX=10090 GN=Rpl23 PE=1 SV=1	163	14970	5	5	4	4	32.9	10.51	1.27
78	tr|Q3U6A2|Q3U6A2_MOUSE	Uncharacterized protein OS=Mus musculus OX=10090 GN=Rbm14 PE=2 SV=1	160	66257	7	7	7	7	12.4	9.72	0.4
79	tr|Q3TII3|Q3TII3_MOUSE	Elongation factor 1-alpha OS=Mus musculus OX=10090 GN=Eef1a1 PE=2 SV=1	155	50414	7	7	4	4	9.3	9.1	0.37
80	tr|Q3V3M3|Q3V3M3_MOUSE	Uncharacterized protein (Fragment) OS=Mus musculus OX=10090 GN=Frg1 PE=2 SV=1	154	26070	9	9	6	6	28.4	6.43	1.62
81	tr|Q5M9L9|Q5M9L9_MOUSE	40S ribosomal protein S8 OS=Mus musculus OX=10090 GN=Rps8 PE=2 SV=1	154	24533	7	7	6	6	27.4	10.28	1.15
82	tr|Q3SYP5|Q3SYP5_MOUSE	Keratin 16 OS=Mus musculus OX=10090 GN=Krt16 PE=1 SV=1	151	51973	6	6	5	5	6.6	5.13	0.45
83	tr|A0A286YEB7|A0A286YEB7_MOUSE	40S ribosomal protein S24 OS=Mus musculus OX=10090 GN=Rps24 PE=1 SV=1	148	13596	8	8	2	2	10.2	10.77	5.04
84	sp|Q9QWL7|K1C17_MOUSE	Keratin, type I cytoskeletal 17 OS=Mus musculus OX=10090 GN=Krt17 PE=1 SV=3	146	48417	8	8	7	7	12.7	5	0.69
85	tr|Q5BLJ9|Q5BLJ9_MOUSE	60S ribosomal protein L27 OS=Mus musculus OX=10090 GN=Rpl27 PE=1 SV=1	146	15788	10	10	4	4	36	10.56	2.22
86	tr|Q3TQX5|Q3TQX5_MOUSE	RNA helicase OS=Mus musculus OX=10090 GN=Ddx3x PE=1 SV=1	144	73455	8	8	8	8	12.5	6.73	0.42
87	tr|Q3U741|Q3U741_MOUSE	RNA helicase OS=Mus musculus OX=10090 GN=Ddx17 PE=1 SV=1	144	73166	5	5	4	4	6.9	8.88	0.19
88	tr|Q5EBG5|Q5EBG5_MOUSE	60S ribosomal protein L7a OS=Mus musculus OX=10090 GN=Rpl7a PE=2 SV=1	144	30057	9	9	8	8	30.5	10.61	1.57
89	tr|Q5PR09|Q5PR09_MOUSE	Ribosomal protein L32 OS=Mus musculus OX=10090 GN=Rpl32 PE=2 SV=1	142	15978	8	8	4	4	22.2	11.42	2.84
90	sp|C0HKE1|H2A1B_MOUSE	Histone H2A type 1-B OS=Mus musculus OX=10090 GN=H2ac4 PE=1 SV=1	142	14127	6	6	3	3	20.8	11.05	1.38
91	tr|A0A338P6F6|A0A338P6F6_MOUSE	High mobility group protein HMG-I/HMG-Y OS=Mus musculus OX=10090 GN=Hmga1 PE=1 SV=1	142	13076	4	4	1	1	13.6	11.92	0.59
92	tr|Q3UZ17|Q3UZ17_MOUSE	Uncharacterized protein OS=Mus musculus OX=10090 GN=Luc7l2 PE=2 SV=1	142	45776	7	7	4	4	11.3	9.97	0.52
93	sp|Q99MR8|MCCA_MOUSE	Methylcrotonoyl-CoA carboxylase subunit alpha, mitochondrial OS=Mus musculus OX=10090 GN=Mccc1 PE=1 SV=2	140	79692	8	8	8	8	13.7	7.7	0.38
94	tr|Q3T9U9|Q3T9U9_MOUSE	Uncharacterized protein OS=Mus musculus OX=10090 GN=Rpl3 PE=2 SV=1	139	46378	6	6	5	5	14.9	10.22	0.51
95	tr|Q3TML6|Q3TML6_MOUSE	Protein-synthesizing GTPase OS=Mus musculus OX=10090 GN=Eif2s3x PE=1 SV=1	137	51603	6	6	4	4	10.4	8.66	0.45
96	tr|B2RTP7|B2RTP7_MOUSE	Krt2 protein OS=Mus musculus OX=10090 GN=Krt2 PE=2 SV=1	136	71336	5	5	3	3	4.7	8.26	0.2
97	tr|Q0VDM9|Q0VDM9_MOUSE	Krt78 protein (Fragment) OS=Mus musculus OX=10090 GN=Krt78 PE=2 SV=1	131	55415	4	4	2	2	2.8	5.9	0.19
98	sp|Q9CQX4|PAF15_MOUSE	PCNA-associated factor OS=Mus musculus OX=10090 GN=Pclaf PE=1 SV=1	130	12100	3	3	3	3	28.2	9.91	1.12
99	tr|D3YYT1|D3YYT1_MOUSE	Glyoxylate reductase 1 homolog OS=Mus musculus OX=10090 GN=Glyr1 PE=1 SV=1	130	61024	5	5	3	3	8	9.24	0.23
100	tr|Q3TK27|Q3TK27_MOUSE	Guanine nucleotide-binding protein-like 3 OS=Mus musculus OX=10090 GN=Gnl3 PE=2 SV=1	128	61376	5	5	5	5	13.8	9.25	0.3
101	tr|Q0VGU9|Q0VGU9_MOUSE	Rbm39 protein OS=Mus musculus OX=10090 GN=Rbm39 PE=2 SV=1	127	40021	4	4	4	4	15	6.12	0.37
102	tr|Q3U8U8|Q3U8U8_MOUSE	Polyadenylate-binding protein OS=Mus musculus OX=10090 GN=Pabpc1 PE=2 SV=1	127	70824	4	4	3	3	5.8	9.52	0.2
103	tr|A0A1B0GQU8|A0A1B0GQU8_MOUSE	60S ribosomal protein L18 OS=Mus musculus OX=10090 GN=Rpl18 PE=1 SV=1	126	18147	4	4	4	4	22	11.91	0.98
104	tr|Q9CWI9|Q9CWI9_MOUSE	40S ribosomal protein S23 OS=Mus musculus OX=10090 GN=Rps23 PE=2 SV=1	124	15997	4	4	3	3	16.1	10.58	0.78
105	sp|P38647|GRP75_MOUSE	Stress-70 protein, mitochondrial OS=Mus musculus OX=10090 GN=Hspa9 PE=1 SV=3	123	73701	4	4	4	4	7.2	5.81	0.19
106	tr|A2AKU9|A2AKU9_MOUSE	ATP synthase subunit gamma OS=Mus musculus OX=10090 GN=Atp5c1 PE=1 SV=1	122	32864	5	5	5	5	18.2	9.16	0.62
107	tr|Q05CR0|Q05CR0_MOUSE	LOC72520 protein (Fragment) OS=Mus musculus OX=10090 GN=LOC72520 PE=2 SV=1	122	41236	4	4	3	3	8.2	9.28	0.26
108	tr|Q3UJN1|Q3UJN1_MOUSE	DNA replication licensing factor MCM2 OS=Mus musculus OX=10090 GN=Mcm2 PE=2 SV=1	120	103826	5	5	5	5	5.6	5.51	0.17
109	sp|Q9D8E6|RL4_MOUSE	60S ribosomal protein L4 OS=Mus musculus OX=10090 GN=Rpl4 PE=1 SV=3	120	47409	3	3	2	2	5.7	11.01	0.22
110	tr|Q3U2G6|Q3U2G6_MOUSE	Uncharacterized protein OS=Mus musculus OX=10090 GN=Klf13 PE=2 SV=1	119	31582	2	2	2	2	6.2	9.63	0.22
111	sp|Q8R0K4|CC137_MOUSE	Coiled-coil domain-containing protein 137 OS=Mus musculus OX=10090 GN=Ccdc137 PE=2 SV=1	119	33012	4	4	3	3	13.8	10.69	0.47
112	sp|P14115|RL27A_MOUSE	60S ribosomal protein L27a OS=Mus musculus OX=10090 GN=Rpl27a PE=1 SV=5	117	16709	7	7	4	4	24.3	11.12	1.51
113	tr|B2RXM7|B2RXM7_MOUSE	SAP domain-containing protein OS=Mus musculus OX=10090 GN=Sarnp PE=1 SV=1	115	23575	6	6	5	5	27.6	6.29	0.94
114	tr|A0A3B2WBL1|A0A3B2WBL1_MOUSE	Ribosomal protein OS=Mus musculus OX=10090 GN=Rpl10a PE=1 SV=1	115	24900	5	5	4	4	19.9	9.94	0.88
115	sp|Q99JY0|ECHB_MOUSE	Trifunctional enzyme subunit beta, mitochondrial OS=Mus musculus OX=10090 GN=Hadhb PE=1 SV=1	115	51639	4	4	4	4	8.4	9.43	0.28
116	tr|Q3U900|Q3U900_MOUSE	Dolichyl-diphosphooligosaccharide--protein glycosyltransferase subunit 1 OS=Mus musculus OX=10090 GN=Rpn1 PE=2 SV=1	115	68656	4	4	3	3	5.6	6.17	0.15
117	tr|A0A0R4J036|A0A0R4J036_MOUSE	160 kDa neurofilament protein OS=Mus musculus OX=10090 GN=Nefm PE=1 SV=1	115	95998	2	2	2	2	3.8	4.76	0.07
118	tr|A0A0A6YX26|A0A0A6YX26_MOUSE	60S ribosomal protein L31 OS=Mus musculus OX=10090 GN=Rpl31 PE=1 SV=1	114	14987	2	2	1	1	7	10.6	0.23
119	tr|Q3TME1|Q3TME1_MOUSE	Mortality factor 4-like protein 2 OS=Mus musculus OX=10090 GN=Morf4l2 PE=2 SV=1	114	32252	4	4	3	3	12.5	9.72	0.48
120	tr|G3UX26|G3UX26_MOUSE	Outer mitochondrial membrane protein porin 2 OS=Mus musculus OX=10090 GN=Vdac2 PE=1 SV=1	113	30883	3	3	3	3	15.9	7.49	0.36
121	tr|Q8BN87|Q8BN87_MOUSE	Uncharacterized protein (Fragment) OS=Mus musculus OX=10090 GN=Mdk PE=2 SV=1	113	18760	3	3	3	3	19.4	9.74	0.64
122	tr|Q3TED3|Q3TED3_MOUSE	ATP-citrate synthase OS=Mus musculus OX=10090 GN=Acly PE=2 SV=1	112	120462	1	1	1	1	1.3	7.33	0.03
123	tr|Q3UCF2|Q3UCF2_MOUSE	Uncharacterized protein OS=Mus musculus OX=10090 GN=Cdc5l PE=1 SV=1	111	92361	5	5	5	5	7.7	7.98	0.19
124	tr|Q3TIQ2|Q3TIQ2_MOUSE	60S ribosomal protein L12 OS=Mus musculus OX=10090 GN=Rpl12 PE=2 SV=1	109	17935	2	2	2	2	15.2	9.48	0.41
125	sp|Q3TEA8|HP1B3_MOUSE	Heterochromatin protein 1-binding protein 3 OS=Mus musculus OX=10090 GN=Hp1bp3 PE=1 SV=1	109	61057	7	7	6	6	11.4	9.71	0.37
126	tr|Q3TNH0|Q3TNH0_MOUSE	Uncharacterized protein OS=Mus musculus OX=10090 GN=Tmpo PE=2 SV=1	107	46079	4	4	4	4	15	9.23	0.32
127	sp|Q5SWD9|TSR1_MOUSE	Pre-rRNA-processing protein TSR1 homolog OS=Mus musculus OX=10090 GN=Tsr1 PE=1 SV=1	107	92503	4	4	4	4	6.4	6.52	0.15
128	tr|A0A087WR97|A0A087WR97_MOUSE	TAR DNA-binding protein 43 (Fragment) OS=Mus musculus OX=10090 GN=Tardbp PE=1 SV=1	106	26983	2	2	2	2	11.1	7.64	0.26
129	tr|Q3TFB1|Q3TFB1_MOUSE	Helix-destabilizing protein OS=Mus musculus OX=10090 GN=Hnrnpa1 PE=2 SV=1	106	34290	3	3	2	2	7.2	9.05	0.32
130	tr|Q5M9L1|Q5M9L1_MOUSE	60S ribosomal protein L36 OS=Mus musculus OX=10090 GN=Rpl36 PE=2 SV=1	106	12346	3	3	2	2	20	11.59	1.09
131	sp|Q91WN1|DNJC9_MOUSE	DnaJ homolog subfamily C member 9 OS=Mus musculus OX=10090 GN=Dnajc9 PE=1 SV=2	104	30211	3	3	2	2	5	5.76	0.37
132	tr|A0A0R4J0X7|A0A0R4J0X7_MOUSE	Glyceraldehyde-3-phosphate dehydrogenase OS=Mus musculus OX=10090 GN=Gapdhs PE=1 SV=1	102	48096	2	2	2	2	5.7	8.17	0.14
133	tr|B2RTM0|B2RTM0_MOUSE	Histone H4 OS=Mus musculus OX=10090 GN=Hist2h4 PE=1 SV=1	102	11360	5	5	4	4	41.7	11.36	2.77
134	tr|D3YY75|D3YY75_MOUSE	Vang-like protein OS=Mus musculus OX=10090 GN=Vangl2 PE=1 SV=1	101	64220	1	1	1	1	3.2	9.32	0.05
135	tr|Q0VG47|Q0VG47_MOUSE	Heterogeneous nuclear ribonucleoprotein A3 OS=Mus musculus OX=10090 GN=Hnrnpa3 PE=2 SV=1	101	37291	2	2	2	2	8.1	8.46	0.19
136	tr|A0A494BBF7|A0A494BBF7_MOUSE	Zinc finger protein ubi-d4 (Fragment) OS=Mus musculus OX=10090 GN=Dpf2 PE=1 SV=1	100	40384	3	3	2	2	8.6	5.74	0.17
137	sp|Q99JF8|PSIP1_MOUSE	PC4 and SFRS1-interacting protein OS=Mus musculus OX=10090 GN=Psip1 PE=1 SV=1	99	59774	6	6	6	6	10	9.15	0.38
138	sp|Q9CYL5|GAPR1_MOUSE	Golgi-associated plant pathogenesis-related protein 1 OS=Mus musculus OX=10090 GN=Glipr2 PE=1 SV=3	98	17194	2	2	2	2	16.9	9.54	0.43
139	tr|Q3TXH8|Q3TXH8_MOUSE	Uncharacterized protein OS=Mus musculus OX=10090 GN=Wbp11 PE=2 SV=1	98	61516	5	5	3	3	6.6	6.32	0.3
140	tr|Q3ULS2|Q3ULS2_MOUSE	Structural maintenance of chromosomes protein OS=Mus musculus OX=10090 GN=Smc2 PE=2 SV=1	96	139890	3	3	3	3	3.2	8.55	0.07
141	sp|Q6IFX2|K1C42_MOUSE	Keratin, type I cytoskeletal 42 OS=Mus musculus OX=10090 GN=Krt42 PE=1 SV=1	96	50444	5	5	5	5	8	5.09	0.37
142	tr|Q3ULC7|Q3ULC7_MOUSE	RNA helicase OS=Mus musculus OX=10090 GN=Ddx21 PE=2 SV=1	95	94164	4	4	4	4	3.9	9.17	0.15
143	tr|A0A0R4J0D3|A0A0R4J0D3_MOUSE	Dolichyl-diphosphooligosaccharide--protein glycotransferase OS=Mus musculus OX=10090 GN=Stt3b PE=1 SV=1	94	93825	5	5	5	5	7	9.11	0.19
144	sp|Q99KP6|PRP19_MOUSE	Pre-mRNA-processing factor 19 OS=Mus musculus OX=10090 GN=Prpf19 PE=1 SV=1	94	55661	5	5	4	4	9.7	6.14	0.26
145	tr|Q3TGH6|Q3TGH6_MOUSE	Flap endonuclease 1 OS=Mus musculus OX=10090 GN=Fen1 PE=2 SV=1	94	42880	4	4	3	3	8.7	8.69	0.25
146	sp|Q9D4J7|PHF6_MOUSE	PHD finger protein 6 OS=Mus musculus OX=10090 GN=Phf6 PE=1 SV=1	94	42253	2	2	2	2	7.4	9.02	0.16
147	sp|Q6ZWN5|RS9_MOUSE	40S ribosomal protein S9 OS=Mus musculus OX=10090 GN=Rps9 PE=1 SV=3	93	22635	6	6	6	6	20.6	10.66	1.29
148	tr|B2RUM8|B2RUM8_MOUSE	RNA helicase OS=Mus musculus OX=10090 GN=Ddx18 PE=1 SV=1	93	74476	5	5	4	4	7.1	9.54	0.24
149	tr|Q3UCH0|Q3UCH0_MOUSE	60S ribosomal protein L6 OS=Mus musculus OX=10090 GN=Rpl6 PE=1 SV=1	92	33546	4	4	3	3	9.8	10.69	0.33
150	tr|A0A1B0GSR9|A0A1B0GSR9_MOUSE	L-lactate dehydrogenase OS=Mus musculus OX=10090 GN=Ldha PE=1 SV=1	91	34919	2	2	2	2	7	8.77	0.2
151	tr|B2CY77|B2CY77_MOUSE	Laminin receptor (Fragment) OS=Mus musculus OX=10090 GN=Rpsa PE=2 SV=1	91	32944	4	4	4	4	16.6	4.8	0.47
152	tr|A2A547|A2A547_MOUSE	Ribosomal protein L19 OS=Mus musculus OX=10090 GN=Rpl19 PE=1 SV=1	91	23347	3	3	3	3	12.4	11.48	0.5
153	tr|A0A0N4SVT1|A0A0N4SVT1_MOUSE	RNA helicase (Fragment) OS=Mus musculus OX=10090 GN=Ddx47 PE=1 SV=1	91	42654	2	2	2	2	5.8	8.39	0.16
154	tr|A0A1W2P768|A0A1W2P768_MOUSE	Histone H3.2 OS=Mus musculus OX=10090 GN=H3c14 PE=1 SV=1	90	20348	4	4	2	2	9.9	11.39	0.58
155	tr|H3BL37|H3BL37_MOUSE	Treacle protein OS=Mus musculus OX=10090 GN=Tcof1 PE=1 SV=1	89	138588	3	3	3	3	3.5	9.27	0.07
156	tr|B2RQQ5|B2RQQ5_MOUSE	Microtubule-associated protein 1B OS=Mus musculus OX=10090 GN=Map1b PE=2 SV=1	88	271395	3	3	3	3	1.5	4.76	0.04
157	tr|A0A0A0MQF6|A0A0A0MQF6_MOUSE	Glyceraldehyde-3-phosphate dehydrogenase OS=Mus musculus OX=10090 GN=Gapdh PE=1 SV=1	87	38914	2	2	2	2	8.1	9.09	0.18
158	tr|A0A0R4J1E2|A0A0R4J1E2_MOUSE	Elongation factor 1-delta OS=Mus musculus OX=10090 GN=Eef1d PE=1 SV=1	87	73513	2	2	2	2	3.2	6.08	0.09
159	sp|Q9EQI8|RM46_MOUSE	39S ribosomal protein L46, mitochondrial OS=Mus musculus OX=10090 GN=Mrpl46 PE=1 SV=1	87	32283	4	4	4	4	15.9	6.93	0.48
160	sp|Q640M1|UT14A_MOUSE	U3 small nucleolar RNA-associated protein 14 homolog A OS=Mus musculus OX=10090 GN=Utp14a PE=1 SV=1	87	87326	3	3	3	3	4.4	9.22	0.12
161	tr|Q4FZK2|Q4FZK2_MOUSE	Elongation factor 1-gamma OS=Mus musculus OX=10090 GN=Eef1g PE=1 SV=1	86	50371	2	2	1	1	3.2	6.31	0.14
162	sp|P57784|RU2A_MOUSE	U2 small nuclear ribonucleoprotein A~ OS=Mus musculus OX=10090 GN=Snrpa1 PE=1 SV=2	86	28454	3	3	3	3	13.3	8.72	0.39
163	tr|A0A0R4J1N9|A0A0R4J1N9_MOUSE	Transcription factor A, mitochondrial OS=Mus musculus OX=10090 GN=Tfam PE=1 SV=1	86	23369	5	5	3	3	13.1	9.71	0.95
164	sp|Q9DBE9|SPB1_MOUSE	pre-rRNA 2~-O-ribose RNA methyltransferase FTSJ3 OS=Mus musculus OX=10090 GN=Ftsj3 PE=1 SV=1	86	95873	3	3	3	3	3.1	8.51	0.11
165	tr|Q3TV00|Q3TV00_MOUSE	Prohibitin (Fragment) OS=Mus musculus OX=10090 GN=Phb PE=2 SV=1	86	24221	3	3	3	3	15.7	6.92	0.47
166	sp|P28667|MRP_MOUSE	MARCKS-related protein OS=Mus musculus OX=10090 GN=Marcksl1 PE=1 SV=2	85	20210	2	2	2	2	11	4.63	0.36
167	tr|B1ASC2|B1ASC2_MOUSE	Nucleolar GTP-binding protein 2 (Fragment) OS=Mus musculus OX=10090 GN=Gnl2 PE=1 SV=1	85	11462	2	2	1	1	18	11.38	0.69
168	tr|Q3UT19|Q3UT19_MOUSE	Pre-mRNA-splicing factor 3 OS=Mus musculus OX=10090 GN=Prpf3 PE=2 SV=1	84	77388	2	2	2	2	5.4	9.58	0.09
169	tr|Q3TLF7|Q3TLF7_MOUSE	Uncharacterized protein OS=Mus musculus OX=10090 GN=Spin1 PE=2 SV=1	84	24630	2	2	2	2	10.7	8.57	0.29
170	tr|B2RWH3|B2RWH3_MOUSE	Histone H2A OS=Mus musculus OX=10090 GN=Hist2h2aa1 PE=2 SV=1	83	14087	5	5	3	3	20.8	10.9	0.91
171	tr|A0A140LHT6|A0A140LHT6_MOUSE	39S ribosomal protein L48, mitochondrial OS=Mus musculus OX=10090 GN=Mrpl48 PE=1 SV=1	82	13003	4	4	2	2	20.4	5.63	1.55
172	tr|Q3TGR3|Q3TGR3_MOUSE	Nucleolin OS=Mus musculus OX=10090 GN=Ncl PE=2 SV=1	81	76764	3	3	3	3	4.4	4.68	0.13
173	sp|Q80VD1|FA98B_MOUSE	Protein FAM98B OS=Mus musculus OX=10090 GN=Fam98b PE=1 SV=1	81	45891	1	1	1	1	3	8.77	0.07
174	tr|Q3TJK3|Q3TJK3_MOUSE	Collagen-binding protein OS=Mus musculus OX=10090 GN=Serpinh1 PE=2 SV=1	80	46619	1	1	1	1	2.9	8.56	0.07
175	tr|Q3U8B9|Q3U8B9_MOUSE	Uncharacterized protein (Fragment) OS=Mus musculus OX=10090 GN=Rpl7l1 PE=2 SV=1	80	26789	1	1	1	1	7	10.9	0.12
176	sp|Q8VIJ6|SFPQ_MOUSE	Splicing factor, proline- and glutamine-rich OS=Mus musculus OX=10090 GN=Sfpq PE=1 SV=1	79	75508	4	4	4	4	6.3	9.45	0.19
177	tr|Q3TF84|Q3TF84_MOUSE	Uncharacterized protein OS=Mus musculus OX=10090 GN=Lrrc59 PE=2 SV=1	79	20738	3	3	3	3	18.8	6.18	0.57
178	tr|A0A087WPL5|A0A087WPL5_MOUSE	DEAH box protein 9 OS=Mus musculus OX=10090 GN=Dhx9 PE=1 SV=1	78	150836	2	2	2	2	1.8	6.39	0.04
179	sp|Q8C6B9|AROS_MOUSE	Active regulator of SIRT1 OS=Mus musculus OX=10090 GN=Rps19bp1 PE=1 SV=1	78	16082	3	3	3	3	30.8	10.83	0.77
180	sp|Q3U9G9|LBR_MOUSE	Delta(14)-sterol reductase LBR OS=Mus musculus OX=10090 GN=Lbr PE=1 SV=2	78	71965	2	2	2	2	4.3	9.43	0.09
181	tr|A0A0N4SVV8|A0A0N4SVV8_MOUSE	L-lactate dehydrogenase (Fragment) OS=Mus musculus OX=10090 GN=Ldhb PE=1 SV=1	76	21366	2	2	2	2	13.5	8.33	0.34
182	tr|Q542I9|Q542I9_MOUSE	AAA domain-containing protein OS=Mus musculus OX=10090 GN=Psmc1 PE=1 SV=1	76	49325	1	1	1	1	2.7	5.87	0.07
183	tr|Q3TJZ1|Q3TJZ1_MOUSE	Tr-type G domain-containing protein OS=Mus musculus OX=10090 GN=Eef2 PE=2 SV=1	76	96164	3	3	3	3	4	6.51	0.11
184	tr|Q4VA28|Q4VA28_MOUSE	60S ribosomal protein L21 OS=Mus musculus OX=10090 GN=Rpl21 PE=2 SV=1	76	18636	3	3	2	2	16.3	10.49	0.65
185	tr|A0JLV3|A0JLV3_MOUSE	Histone H2B (Fragment) OS=Mus musculus OX=10090 GN=Hist1h2bj PE=2 SV=1	75	13570	6	6	4	4	27.6	10.39	1.46
186	tr|A2AH85|A2AH85_MOUSE	116 kDa U5 small nuclear ribonucleoprotein component OS=Mus musculus OX=10090 GN=Eftud2 PE=1 SV=1	75	110392	2	2	2	2	2.6	4.86	0.06
187	tr|Q3THC7|Q3THC7_MOUSE	60S ribosomal protein L8 OS=Mus musculus OX=10090 GN=Rpl8 PE=2 SV=1	73	28249	2	2	1	1	6.2	11.03	0.25
188	tr|Q3TFG3|Q3TFG3_MOUSE	RNA helicase OS=Mus musculus OX=10090 GN=Eif4a1 PE=2 SV=1	73	46381	4	4	3	3	9.9	5.32	0.23
189	tr|Q3UC51|Q3UC51_MOUSE	Dolichyl-diphosphooligosaccharide--protein glycosyltransferase 48 kDa subunit OS=Mus musculus OX=10090 GN=Ddost PE=2 SV=1	72	49239	4	4	3	3	7	5.63	0.21
190	tr|A0A0J9YV82|A0A0J9YV82_MOUSE	B-cell CLL/lymphoma 7 protein family member B (Fragment) OS=Mus musculus OX=10090 GN=Bcl7b PE=1 SV=1	72	16015	2	2	2	2	7.5	4.48	0.47
191	tr|A0A140LIS5|A0A140LIS5_MOUSE	Arginine and glutamate-rich protein 1 (Fragment) OS=Mus musculus OX=10090 GN=Arglu1 PE=1 SV=1	72	25901	2	2	2	2	10.7	10.63	0.27
192	tr|Q3UJZ7|Q3UJZ7_MOUSE	Nop domain-containing protein OS=Mus musculus OX=10090 GN=Nop56 PE=2 SV=1	71	65002	2	2	2	2	4.1	9.25	0.1
193	tr|A0PJE6|A0PJE6_MOUSE	Pccb protein (Fragment) OS=Mus musculus OX=10090 GN=Pccb PE=2 SV=1	70	58765	2	2	2	2	5.4	7.7	0.12
194	tr|A2ABV3|A2ABV3_MOUSE	PHD finger protein 8 OS=Mus musculus OX=10090 GN=Phf8 PE=2 SV=1	70	89889	2	2	2	2	4.3	5.52	0.07
195	sp|P0C0S6|H2AZ_MOUSE	Histone H2A.Z OS=Mus musculus OX=10090 GN=H2az1 PE=1 SV=2	70	13545	5	5	3	3	23.4	10.58	0.96
196	tr|E0CY81|E0CY81_MOUSE	Predicted readthrough transcript (NMD candidate), 44505 OS=Mus musculus OX=10090 GN=Gm44505 PE=1 SV=1	69	60022	1	1	1	1	2.6	8.48	0.05
197	sp|Q6ZWX6|IF2A_MOUSE	Eukaryotic translation initiation factor 2 subunit 1 OS=Mus musculus OX=10090 GN=Eif2s1 PE=1 SV=3	69	36371	3	3	3	3	8.6	5.02	0.3
198	tr|Q3UVI9|Q3UVI9_MOUSE	Uncharacterized protein OS=Mus musculus OX=10090 GN=Abcf2 PE=2 SV=1	69	72338	4	4	3	3	5.7	6.58	0.19
199	tr|Q8VC94|Q8VC94_MOUSE	60S ribosomal protein L11 OS=Mus musculus OX=10090 GN=Rpl11 PE=2 SV=1	69	19240	3	3	2	2	13.8	9.82	0.38
200	tr|Q3UBI6|Q3UBI6_MOUSE	Uncharacterized protein OS=Mus musculus OX=10090 GN=Rpl7 PE=2 SV=1	69	31388	3	3	2	2	6.3	10.83	0.22
201	tr|D3Z0L4|D3Z0L4_MOUSE	MICOS complex subunit Mic19 (Fragment) OS=Mus musculus OX=10090 GN=Chchd3 PE=1 SV=1	69	22495	1	1	1	1	4.2	6.08	0.15
202	sp|Q8BMK4|CKAP4_MOUSE	Cytoskeleton-associated protein 4 OS=Mus musculus OX=10090 GN=Ckap4 PE=1 SV=2	68	63711	4	4	4	4	8.3	5.46	0.22
203	tr|A0A286YDM3|A0A286YDM3_MOUSE	Heterogeneous nuclear ribonucleoprotein K (Fragment) OS=Mus musculus OX=10090 GN=Hnrnpk PE=1 SV=1	67	25728	3	3	3	3	18.7	4.96	0.44
204	tr|Q3TJY5|Q3TJY5_MOUSE	RED_N domain-containing protein (Fragment) OS=Mus musculus OX=10090 GN=Ik PE=2 SV=1	67	35129	2	2	2	2	6	7.74	0.2
205	tr|A8DUV3|A8DUV3_MOUSE	Alpha-globin OS=Mus musculus OX=10090 GN=Hbat1 PE=3 SV=1	67	15133	3	3	2	2	16.9	7.96	0.84
206	tr|Q3UC10|Q3UC10_MOUSE	DNA replication licensing factor MCM6 OS=Mus musculus OX=10090 GN=Mcm6 PE=2 SV=1	67	93718	2	2	2	2	3.4	5.38	0.07
207	tr|A1A554|A1A554_MOUSE	Brd7 protein OS=Mus musculus OX=10090 GN=Brd7 PE=2 SV=1	67	9132	2	2	1	1	21.7	5.66	0.91
208	tr|Q5SXC3|Q5SXC3_MOUSE	Vascular endothelial zinc finger 1 (Fragment) OS=Mus musculus OX=10090 GN=Vezf1 PE=1 SV=1	67	37665	1	1	1	1	3.6	9.55	0.09
209	tr|Q3UNA0|Q3UNA0_MOUSE	Homeobox domain-containing protein (Fragment) OS=Mus musculus OX=10090 GN=Hoxa5 PE=2 SV=1	66	28475	2	2	2	2	7.6	9.44	0.25
210	tr|D3YWF6|D3YWF6_MOUSE	Ubiquitinyl hydrolase 1 OS=Mus musculus OX=10090 GN=Otub1 PE=1 SV=1	66	28190	2	2	2	2	10	5.15	0.25
211	sp|Q8C0C7|SYFA_MOUSE	Phenylalanine--tRNA ligase alpha subunit OS=Mus musculus OX=10090 GN=Farsa PE=1 SV=1	66	57677	2	2	2	2	3.7	8.27	0.12
212	tr|G3UZ44|G3UZ44_MOUSE	Paired mesoderm homeobox protein 1 OS=Mus musculus OX=10090 GN=Prrx1 PE=1 SV=1	66	22516	1	1	1	1	6.5	9.43	0.15
213	tr|A0JLN1|A0JLN1_MOUSE	Srp72 protein (Fragment) OS=Mus musculus OX=10090 GN=Srp72 PE=2 SV=1	65	63241	2	2	2	2	3.2	8.31	0.11
214	sp|Q8CB77|ELOA1_MOUSE	Elongin-A OS=Mus musculus OX=10090 GN=Eloa PE=1 SV=3	65	87450	1	1	1	1	2.1	9.63	0.04
215	sp|Q99N93|RM16_MOUSE	39S ribosomal protein L16, mitochondrial OS=Mus musculus OX=10090 GN=Mrpl16 PE=1 SV=1	65	28899	3	3	2	2	8.4	10.28	0.39
216	tr|D3YVM5|D3YVM5_MOUSE	60S acidic ribosomal protein P0 (Fragment) OS=Mus musculus OX=10090 GN=Rplp0 PE=1 SV=1	65	16160	2	2	2	2	22.1	9.69	0.46
217	tr|A2AWT5|A2AWT5_MOUSE	Nucleolar transcription factor 1 OS=Mus musculus OX=10090 GN=Ubtf PE=1 SV=1	65	89765	2	2	2	2	3.7	5.63	0.07
218	tr|Q2YDW0|Q2YDW0_MOUSE	MICOS complex subunit MIC60 (Fragment) OS=Mus musculus OX=10090 GN=Immt PE=2 SV=1	64	50239	3	3	3	3	7	5.72	0.21
219	tr|Q3U0I3|Q3U0I3_MOUSE	T-complex protein 1 subunit gamma OS=Mus musculus OX=10090 GN=Cct3 PE=1 SV=1	64	58811	2	2	2	2	3.6	6.85	0.11
220	tr|F6QFT1|F6QFT1_MOUSE	Protein LYRIC (Fragment) OS=Mus musculus OX=10090 GN=Mtdh PE=1 SV=8	64	42497	2	2	2	2	3.7	8.85	0.16
221	tr|D3U0D6|D3U0D6_MOUSE	Kidney highly expressed protein 1 OS=Mus musculus OX=10090 GN=Rrp7a PE=2 SV=1	64	32626	3	3	3	3	15	9.57	0.34
222	tr|Q5J7N1|Q5J7N1_MOUSE	Kras protein OS=Mus musculus OX=10090 GN=Kras PE=2 SV=1	64	21697	3	3	3	3	15.4	8.25	0.54
223	tr|Q3TD19|Q3TD19_MOUSE	TIP120 domain-containing protein (Fragment) OS=Mus musculus OX=10090 GN=Cand2 PE=2 SV=1	63	53921	1	1	1	1	2.5	5.83	0.06
224	tr|Q497N1|Q497N1_MOUSE	40S ribosomal protein S26 OS=Mus musculus OX=10090 GN=Rps26 PE=1 SV=1	63	13292	2	2	1	1	7.8	11.01	0.26
225	sp|Q8BGS1|E41L5_MOUSE	Band 4.1-like protein 5 OS=Mus musculus OX=10090 GN=Epb41l5 PE=1 SV=1	62	82269	3	3	3	3	5.7	5.98	0.12
226	sp|P11031|TCP4_MOUSE	Activated RNA polymerase II transcriptional coactivator p15 OS=Mus musculus OX=10090 GN=Sub1 PE=1 SV=3	62	14418	1	1	1	1	8.7	9.6	0.24
227	sp|Q6ZQ38|CAND1_MOUSE	Cullin-associated NEDD8-dissociated protein 1 OS=Mus musculus OX=10090 GN=Cand1 PE=1 SV=2	62	137955	3	3	3	3	2.8	5.52	0.07
228	tr|Q3UMX0|Q3UMX0_MOUSE	Uncharacterized protein OS=Mus musculus OX=10090 GN=Smarcc1 PE=2 SV=1	61	123343	4	4	4	4	3.3	5.5	0.11
229	tr|Q3TB39|Q3TB39_MOUSE	3HCDH_N domain-containing protein (Fragment) OS=Mus musculus OX=10090 GN=Hadha PE=2 SV=1	61	49933	1	1	1	1	3.7	9.61	0.07
230	tr|D3YTQ9|D3YTQ9_MOUSE	40S ribosomal protein S15 OS=Mus musculus OX=10090 GN=Rps15 PE=1 SV=1	61	13733	3	3	1	1	10.2	10.59	0.56
231	tr|A2A600|A2A600_MOUSE	Importin subunit alpha-1 (Fragment) OS=Mus musculus OX=10090 GN=Kpna2 PE=1 SV=2	61	18214	2	2	2	2	17.8	9.8	0.41
232	tr|A0A1Y7VMH3|A0A1Y7VMH3_MOUSE	Serine/threonine-protein kinase VRK1 OS=Mus musculus OX=10090 GN=Vrk1 PE=1 SV=1	61	47329	1	1	1	1	3.4	8.87	0.07
233	sp|Q9DB96|NGDN_MOUSE	Neuroguidin OS=Mus musculus OX=10090 GN=Ngdn PE=1 SV=1	61	35637	1	1	1	1	4.4	9.59	0.09
234	tr|A0A0N4SVM5|A0A0N4SVM5_MOUSE	RNA helicase (Fragment) OS=Mus musculus OX=10090 GN=Eif4a3l1 PE=4 SV=1	60	30273	3	3	3	3	11.7	6.14	0.37
235	sp|Q6NSQ7|LTV1_MOUSE	Protein LTV1 homolog OS=Mus musculus OX=10090 GN=Ltv1 PE=1 SV=2	60	54275	1	1	1	1	2.6	4.81	0.06
236	sp|P10284|HXB4_MOUSE	Homeobox protein Hox-B4 OS=Mus musculus OX=10090 GN=Hoxb4 PE=2 SV=1	59	27844	2	2	2	2	9.2	9.81	0.25
237	tr|E9Q8D7|E9Q8D7_MOUSE	Rho-related GTP-binding protein RhoE OS=Mus musculus OX=10090 GN=Rnd3 PE=1 SV=1	59	23629	1	1	1	1	6.4	5.63	0.14
238	sp|Q9D735|TRIR_MOUSE	Telomerase RNA component interacting RNase OS=Mus musculus OX=10090 GN=Trir PE=1 SV=1	59	18422	1	1	1	1	6.9	9.68	0.18
239	tr|Q80ZM5|Q80ZM5_MOUSE	H1 histone family, member X OS=Mus musculus OX=10090 GN=H1f10 PE=1 SV=1	59	20139	2	2	2	2	11.7	11.22	0.36
240	tr|A0A0A6YW33|A0A0A6YW33_MOUSE	Predicted pseudogene 6525 OS=Mus musculus OX=10090 GN=Gm6525 PE=3 SV=1	59	12651	2	2	1	1	12.3	10.57	0.61
241	tr|Q545A2|Q545A2_MOUSE	ADP/ATP translocase OS=Mus musculus OX=10090 GN=Slc25a5 PE=1 SV=1	59	33138	5	5	4	4	9.1	9.74	0.61
242	tr|A0A6B9SLG6|A0A6B9SLG6_MOUSE	Keratin 75 splice variant OS=Mus musculus OX=10090 GN=Krt75 PE=2 SV=1	59	50471	3	3	2	2	4.6	6.34	0.21
243	sp|Q5RJ54|ZSC26_MOUSE	Zinc finger and SCAN domain-containing protein 26 OS=Mus musculus OX=10090 GN=Zscan26 PE=2 SV=1	58	54689	2	2	2	2	4.9	8.93	0.12
244	tr|A0A0J9YV20|A0A0J9YV20_MOUSE	Protein SDA1 OS=Mus musculus OX=10090 GN=Sdad1 PE=1 SV=1	58	79750	4	4	4	4	4.5	9.22	0.18
245	tr|M1VB37|M1VB37_MOUSE	Metastasis-associated protein MTA1 isoform 7 OS=Mus musculus OX=10090 GN=Mta1 PE=2 SV=1	57	71665	3	3	3	3	5.6	9.16	0.14
246	tr|A0A494B9S9|A0A494B9S9_MOUSE	Splicing factor 3b, subunit 2 (Fragment) OS=Mus musculus OX=10090 GN=Sf3b2 PE=1 SV=1	57	33141	2	2	2	2	8.4	5.05	0.21
247	tr|H3BL62|H3BL62_MOUSE	Propionyl-CoA carboxylase alpha chain, mitochondrial (Fragment) OS=Mus musculus OX=10090 GN=Pcca PE=1 SV=1	57	20366	2	2	2	2	14.8	5.88	0.36
248	tr|Q3UNM2|Q3UNM2_MOUSE	Uncharacterized protein (Fragment) OS=Mus musculus OX=10090 GN=Numa1 PE=2 SV=1	57	83231	2	2	2	2	3.9	9.47	0.08
249	tr|Q3U7D2|Q3U7D2_MOUSE	Ribosomal protein L15 OS=Mus musculus OX=10090 GN=Rpl15 PE=2 SV=1	57	24245	2	2	2	2	13.2	11.61	0.3
250	sp|Q8BJ90|ZN771_MOUSE	Zinc finger protein 771 OS=Mus musculus OX=10090 GN=Znf771 PE=2 SV=1	56	36999	2	2	2	2	7.9	9.17	0.19
251	tr|Q5SQ20|Q5SQ20_MOUSE	Pescadillo homolog OS=Mus musculus OX=10090 GN=Pes1 PE=1 SV=1	56	68644	2	2	2	2	4.4	6.41	0.1
252	tr|A0A0A6YW80|A0A0A6YW80_MOUSE	N-alpha-acetyltransferase 15, NatA auxiliary subunit OS=Mus musculus OX=10090 GN=Naa15 PE=1 SV=1	56	96433	2	2	2	2	2.3	6.58	0.07
253	sp|Q3URQ0|TEX10_MOUSE	Testis-expressed protein 10 OS=Mus musculus OX=10090 GN=Tex10 PE=1 SV=1	56	105941	3	3	3	3	2.9	9.26	0.1
254	tr|A2BGG7|A2BGG7_MOUSE	Y-box-binding protein 1 (Fragment) OS=Mus musculus OX=10090 GN=Ybx1 PE=1 SV=1	56	24726	2	2	2	2	22.9	10.09	0.29
255	tr|A0A077S9N1|A0A077S9N1_MOUSE	1,4-beta-N-acetylmuramidase C OS=Mus musculus OX=10090 GN=Lyz1 PE=3 SV=1	55	17240	1	1	1	1	8.1	9.55	0.2
256	tr|Q3TDS9|Q3TDS9_MOUSE	60S ribosomal protein L13a OS=Mus musculus OX=10090 GN=Rpl13a PE=2 SV=1	55	20153	2	2	2	2	12.7	11.1	0.36
257	tr|H3BK90|H3BK90_MOUSE	ATPase family, AAA domain-containing 3A (Fragment) OS=Mus musculus OX=10090 GN=Atad3a PE=1 SV=1	55	24960	2	2	2	2	8.7	9.86	0.29
258	tr|B7ZP22|B7ZP22_MOUSE	Heterogeneous nuclear ribonucleoproteins A2/B1 OS=Mus musculus OX=10090 GN=Hnrnpa2b1 PE=2 SV=1	55	36000	2	2	2	2	6.5	8.67	0.19
259	tr|Q3UFF9|Q3UFF9_MOUSE	ELAV-like protein OS=Mus musculus OX=10090 GN=Elavl1 PE=2 SV=1	55	36298	2	2	2	2	8.3	8.99	0.19
260	sp|Q6ZQI3|MLEC_MOUSE	Malectin OS=Mus musculus OX=10090 GN=Mlec PE=1 SV=2	55	32493	1	1	1	1	4.5	5.73	0.1
261	sp|Q8R1B4|EIF3C_MOUSE	Eukaryotic translation initiation factor 3 subunit C OS=Mus musculus OX=10090 GN=Eif3c PE=1 SV=1	55	106149	2	2	1	1	1.5	5.55	0.06
262	tr|A0A0A6YWS6|A0A0A6YWS6_MOUSE	U3 small nucleolar RNA-associated protein 25 homolog OS=Mus musculus OX=10090 GN=Utp25 PE=1 SV=1	54	72896	1	1	1	1	1.3	5.23	0.05
263	sp|Q8K224|NAT10_MOUSE	RNA cytidine acetyltransferase OS=Mus musculus OX=10090 GN=Nat10 PE=1 SV=1	54	116258	3	3	3	3	2.8	8.57	0.09
264	tr|Q3TF40|Q3TF40_MOUSE	Uncharacterized protein (Fragment) OS=Mus musculus OX=10090 GN=Nono PE=2 SV=1	54	60654	4	4	3	3	6.1	9.64	0.24
265	tr|A0A087WQJ5|A0A087WQJ5_MOUSE	RIKEN cDNA 1810009A15 gene OS=Mus musculus OX=10090 GN=1810009A15Rik PE=4 SV=1	53	9145	1	1	1	1	17.7	11.53	0.38
266	tr|D3YTR5|D3YTR5_MOUSE	Methyl-CpG-binding domain protein 3 OS=Mus musculus OX=10090 GN=Mbd3 PE=1 SV=1	53	29223	1	1	1	1	4.6	5.49	0.11
267	tr|Q3UJA1|Q3UJA1_MOUSE	NUC173 domain-containing protein OS=Mus musculus OX=10090 GN=Rrp12 PE=1 SV=1	53	144295	2	2	2	2	1.9	9.07	0.05
268	tr|Q3U6K8|Q3U6K8_MOUSE	Voltage-dependent anion-selective channel protein 1 OS=Mus musculus OX=10090 GN=Vdac1 PE=2 SV=1	53	30821	4	4	4	4	18.7	8.62	0.51
269	tr|Q8BZY3|Q8BZY3_MOUSE	RNA helicase OS=Mus musculus OX=10090 GN=Ddx19b PE=1 SV=1	53	56153	1	1	1	1	3	8.78	0.06
270	tr|A2AP78|A2AP78_MOUSE	High mobility group protein B3 (Fragment) OS=Mus musculus OX=10090 GN=Hmgb3 PE=1 SV=1	53	18470	1	1	1	1	8.2	9.78	0.18
271	tr|B1ASE2|B1ASE2_MOUSE	ATP synthase subunit d, mitochondrial (Fragment) OS=Mus musculus OX=10090 GN=Atp5h PE=1 SV=1	53	15929	1	1	1	1	10.1	5.16	0.21
272	tr|Q5NBZ3|Q5NBZ3_MOUSE	Uncharacterized protein OS=Mus musculus OX=10090 GN=Drg1 PE=1 SV=1	53	40772	1	1	1	1	4.1	9	0.08
273	tr|A0A0U1RNX8|A0A0U1RNX8_MOUSE	B-cell CLL/lymphoma 7 protein family member C OS=Mus musculus OX=10090 GN=Bcl7c PE=1 SV=1	53	26338	2	2	2	2	9.1	10.65	0.27
274	sp|P68040|RACK1_MOUSE	Receptor of activated protein C kinase 1 OS=Mus musculus OX=10090 GN=Rack1 PE=1 SV=3	52	35511	3	3	3	3	10.7	7.6	0.31
275	tr|Q3UTW6|Q3UTW6_MOUSE	IPT/TIG domain-containing protein OS=Mus musculus OX=10090 GN=Ebf1 PE=2 SV=1	52	58081	1	1	1	1	2.5	9.03	0.06
276	tr|E9QN31|E9QN31_MOUSE	Probable 28S rRNA (cytosine-C(5))-methyltransferase OS=Mus musculus OX=10090 GN=Nop2 PE=1 SV=1	52	87253	2	2	2	2	2.5	9.24	0.08
277	tr|Q3UI30|Q3UI30_MOUSE	Uncharacterized protein OS=Mus musculus OX=10090 GN=Ewsr1 PE=2 SV=1	52	68818	2	2	1	1	2.3	9.41	0.1
278	sp|Q8BK67|RCC2_MOUSE	Protein RCC2 OS=Mus musculus OX=10090 GN=Rcc2 PE=1 SV=1	52	56689	3	3	3	3	7.1	8.97	0.18
279	tr|A0A1L1SUF6|A0A1L1SUF6_MOUSE	60S ribosomal protein L14 (Fragment) OS=Mus musculus OX=10090 GN=Rpl14 PE=1 SV=1	52	7104	1	1	1	1	19	6.1	0.5
280	tr|Q8BNF8|Q8BNF8_MOUSE	Uncharacterized protein OS=Mus musculus OX=10090 GN=Vcp PE=2 SV=1	52	80669	1	1	1	1	1.7	5.12	0.04
281	tr|D3YU75|D3YU75_MOUSE	Translationally-controlled tumor protein OS=Mus musculus OX=10090 GN=Tpt1 PE=1 SV=1	51	15529	1	1	1	1	9.4	4.87	0.22
282	tr|Q5SVX2|Q5SVX2_MOUSE	RNA helicase (Fragment) OS=Mus musculus OX=10090 GN=Ddx56 PE=1 SV=1	51	26563	2	2	2	2	11.4	5.09	0.27
283	tr|A0A1S6GWJ4|A0A1S6GWJ4_MOUSE	RNA helicase OS=Mus musculus OX=10090 GN=Ddx41 PE=1 SV=1	51	71854	3	3	3	3	4.9	6.4	0.14
284	tr|A0A140LHW9|A0A140LHW9_MOUSE	Ras-related protein Rab-30 (Fragment) OS=Mus musculus OX=10090 GN=Rab30 PE=1 SV=1	51	12414	1	1	1	1	10.3	5.4	0.28
285	tr|A0A1Y7VMS4|A0A1Y7VMS4_MOUSE	Nucleolar protein 7 (Fragment) OS=Mus musculus OX=10090 GN=Nol7 PE=1 SV=1	51	9683	1	1	1	1	17.1	10.52	0.36
286	tr|A0A0U1RPV7|A0A0U1RPV7_MOUSE	Polynucleotide 5~-hydroxyl-kinase NOL9 (Fragment) OS=Mus musculus OX=10090 GN=Nol9 PE=1 SV=1	51	41561	1	1	1	1	2.8	11.21	0.08
287	tr|Q3TFE8|Q3TFE8_MOUSE	Importin N-terminal domain-containing protein OS=Mus musculus OX=10090 GN=Kpnb1 PE=2 SV=1	51	98305	3	3	2	2	2.9	4.68	0.1
288	sp|Q3UHX9|CI114_MOUSE	Putative methyltransferase C9orf114 homolog OS=Mus musculus OX=10090 GN=Spout1 PE=1 SV=1	51	43444	1	1	1	1	3.4	8.27	0.08
289	tr|A0A0H3XWX3|A0A0H3XWX3_MOUSE	Insulin-like growth factor 2 mRNA binding protein 1 dN CRDBP-2 OS=Mus musculus OX=10090 GN=Igf2bp1 PE=2 SV=1	50	48081	4	4	4	4	11.1	9.52	0.3
290	sp|Q8C4U3|SFRP1_MOUSE	Secreted frizzled-related protein 1 OS=Mus musculus OX=10090 GN=Sfrp1 PE=1 SV=3	50	36301	1	1	1	1	3.2	9.17	0.09
291	tr|A0A2R8VHH1|A0A2R8VHH1_MOUSE	Nuclear pore complex protein Nup155 OS=Mus musculus OX=10090 GN=Nup155 PE=1 SV=1	50	151467	2	2	2	2	1.9	5.68	0.04
292	tr|A0A3B2WBM3|A0A3B2WBM3_MOUSE	Elongin-B OS=Mus musculus OX=10090 GN=Elob PE=1 SV=1	50	10159	2	2	1	1	11.1	6.56	0.79
293	sp|Q9D8X2|CC124_MOUSE	Coiled-coil domain-containing protein 124 OS=Mus musculus OX=10090 GN=Ccdc124 PE=1 SV=1	50	25330	2	2	2	2	10.6	9.64	0.28
294	tr|G3UXL9|G3UXL9_MOUSE	Pre-B-cell leukemia transcription factor 2 (Fragment) OS=Mus musculus OX=10090 GN=Pbx2 PE=1 SV=8	50	16299	2	2	1	1	10.2	6.52	0.46
295	tr|Q3ULW0|Q3ULW0_MOUSE	GTP-binding nuclear protein Ran OS=Mus musculus OX=10090 GN=Ran PE=2 SV=1	50	24507	1	1	1	1	5.1	7.71	0.14
296	tr|D3Z2T9|D3Z2T9_MOUSE	Cyclin-dependent kinase 1 (Fragment) OS=Mus musculus OX=10090 GN=Cdk1 PE=1 SV=1	49	22936	3	3	3	3	17	8.56	0.5
297	tr|A0A0J9YTU9|A0A0J9YTU9_MOUSE	Zinc finger protein 512 OS=Mus musculus OX=10090 GN=Zfp512 PE=1 SV=1	49	58459	2	2	2	2	6.9	9.6	0.12
298	tr|A2CG35|A2CG35_MOUSE	Ras-related protein Rab-12 OS=Mus musculus OX=10090 GN=Rab12 PE=1 SV=1	49	32674	2	2	2	2	6.9	9.07	0.21
299	tr|Q3TS70|Q3TS70_MOUSE	Uncharacterized protein (Fragment) OS=Mus musculus OX=10090 GN=Lsm14b PE=2 SV=1	49	17962	1	1	1	1	7.6	9.44	0.19
300	tr|Q3KQM4|Q3KQM4_MOUSE	U2 snRNP auxiliary factor large subunit OS=Mus musculus OX=10090 GN=U2af2 PE=1 SV=1	49	34222	1	1	1	1	3.3	4.88	0.1
301	tr|A0A087WQ46|A0A087WQ46_MOUSE	Nucleolar protein 58 (Fragment) OS=Mus musculus OX=10090 GN=Nop58 PE=1 SV=1	48	24101	2	2	2	2	11.7	6.76	0.3
302	tr|Q3TGV3|Q3TGV3_MOUSE	Tudor domain-containing protein OS=Mus musculus OX=10090 GN=Smndc1 PE=2 SV=1	48	26792	1	1	1	1	5	8.24	0.12
303	tr|A0A1D5RLQ0|A0A1D5RLQ0_MOUSE	Nuclear pore complex protein Nup93 OS=Mus musculus OX=10090 GN=Nup93 PE=1 SV=1	48	80545	2	2	2	2	3.4	5.79	0.08
304	tr|A0A668KLC6|A0A668KLC6_MOUSE	Microtubule-associated protein OS=Mus musculus OX=10090 GN=Map2 PE=1 SV=1	48	216502	1	1	1	1	0.6	4.76	0.02
305	tr|A0A1S6GWI7|A0A1S6GWI7_MOUSE	Uncharacterized protein OS=Mus musculus OX=10090 GN=Bud23 PE=2 SV=1	48	34221	1	1	1	1	6	9.42	0.1
306	tr|A0A2I3BQ03|A0A2I3BQ03_MOUSE	14-3-3 protein zeta/delta (Fragment) OS=Mus musculus OX=10090 GN=Ywhaz PE=1 SV=1	48	19167	1	1	1	1	8.4	5.43	0.18
307	sp|E9PVX6|KI67_MOUSE	Proliferation marker protein Ki-67 OS=Mus musculus OX=10090 GN=Mki67 PE=1 SV=1	47	352247	2	2	2	2	0.7	9.73	0.02
308	tr|A2ABZ2|A2ABZ2_MOUSE	Pyrroline-5-carboxylate reductase (Fragment) OS=Mus musculus OX=10090 GN=Pycr1 PE=1 SV=1	47	25037	1	1	1	1	4.6	6.15	0.13
309	tr|Q8BQ03|Q8BQ03_MOUSE	DNA replication licensing factor MCM5 OS=Mus musculus OX=10090 GN=Mcm5 PE=2 SV=1	47	83094	1	1	1	1	1.8	8.65	0.04
310	tr|A0A2R8VHG2|A0A2R8VHG2_MOUSE	Poly(rC)-binding protein 2 (Fragment) OS=Mus musculus OX=10090 GN=Pcbp2 PE=1 SV=1	47	19973	1	1	1	1	5.9	5.54	0.17
311	tr|Q9CR49|Q9CR49_MOUSE	Globin b1 OS=Mus musculus OX=10090 GN=Hbb-y PE=1 SV=1	47	16192	2	2	2	2	15.6	7.93	0.46
312	tr|D3YYP4|D3YYP4_MOUSE	COUP transcription factor 2 OS=Mus musculus OX=10090 GN=Nr2f2 PE=1 SV=1	47	31863	1	1	1	1	3.6	6.16	0.1
313	tr|G3UZ63|G3UZ63_MOUSE	Kelch domain-containing protein 4 OS=Mus musculus OX=10090 GN=Klhdc4 PE=1 SV=1	47	61840	1	1	1	1	1.8	5.2	0.05
314	tr|Q3TKX4|Q3TKX4_MOUSE	RNA helicase (Fragment) OS=Mus musculus OX=10090 GN=Ddx52 PE=2 SV=1	47	67430	2	2	1	1	2.4	9.6	0.1
315	tr|E9Q6J6|E9Q6J6_MOUSE	Pregnancy-specific glycoprotein 20 OS=Mus musculus OX=10090 GN=Psg20 PE=4 SV=1	46	53350	2	2	1	1	3.4	6.21	0.06
316	tr|A0A0R4J0S4|A0A0R4J0S4_MOUSE	Lethal(2) giant larvae protein homolog 1 OS=Mus musculus OX=10090 GN=Llgl1 PE=1 SV=1	46	116804	1	1	1	1	1.1	5.95	0.03
317	tr|Q3UMW9|Q3UMW9_MOUSE	RFXA_RFXANK_bdg domain-containing protein OS=Mus musculus OX=10090 GN=Rfxap PE=2 SV=1	46	22313	1	1	1	1	6.4	5.41	0.15
318	tr|A0A0A6YWG8|A0A0A6YWG8_MOUSE	Actin-like protein 6A (Fragment) OS=Mus musculus OX=10090 GN=Actl6a PE=1 SV=1	46	27352	2	2	2	2	9.8	5.05	0.26
319	tr|Q3V1B9|Q3V1B9_MOUSE	Uncharacterized protein OS=Mus musculus OX=10090 GN=Polr1e PE=2 SV=1	46	49232	1	1	1	1	2.1	8.52	0.07
320	sp|P60335|PCBP1_MOUSE	Poly(rC)-binding protein 1 OS=Mus musculus OX=10090 GN=Pcbp1 PE=1 SV=1	46	37987	2	2	2	2	6.7	6.66	0.18
321	sp|C0HKD8|MFA1A_MOUSE	Microfibrillar-associated protein 1A OS=Mus musculus OX=10090 GN=Mfap1a PE=1 SV=1	46	51923	1	1	1	1	3.2	4.95	0.06
322	sp|Q3U6N9|CH033_MOUSE	UPF0488 protein C8orf33 homolog OS=Mus musculus OX=10090 PE=2 SV=1	46	24621	1	1	1	1	7.2	10.57	0.14
323	sp|Q9JJD0|THA11_MOUSE	THAP domain-containing protein 11 OS=Mus musculus OX=10090 GN=Thap11 PE=1 SV=1	45	33597	2	2	1	1	2.6	9.05	0.1
324	tr|E0CXV5|E0CXV5_MOUSE	General transcription factor IIH subunit 4 (Fragment) OS=Mus musculus OX=10090 GN=Gtf2h4 PE=1 SV=1	45	18465	1	1	1	1	7.9	8.67	0.18
325	tr|A0A023J6F3|A0A023J6F3_MOUSE	Cytochrome c oxidase subunit 2 OS=Mus musculus musculus OX=39442 GN=COX2 PE=3 SV=1	45	26130	1	1	1	1	4.4	4.6	0.13
326	sp|Q9EP97|SENP3_MOUSE	Sentrin-specific protease 3 OS=Mus musculus OX=10090 GN=Senp3 PE=1 SV=1	45	64990	1	1	1	1	3.2	8.98	0.05
327	tr|Q2VPR3|Q2VPR3_MOUSE	2500003M10Rik protein (Fragment) OS=Mus musculus OX=10090 GN=Chtop PE=2 SV=1	45	24927	1	1	1	1	5.6	12.24	0.13
328	tr|A0A1L1SQR7|A0A1L1SQR7_MOUSE	Interleukin enhancer-binding factor 3 (Fragment) OS=Mus musculus OX=10090 GN=Ilf3 PE=1 SV=1	44	18830	1	1	1	1	5.6	9.94	0.18
329	sp|Q8C156|CND2_MOUSE	Condensin complex subunit 2 OS=Mus musculus OX=10090 GN=Ncaph PE=1 SV=1	44	82935	1	1	1	1	1.6	4.81	0.04
330	tr|D6RGP6|D6RGP6_MOUSE	Putative RNA-binding protein Luc7-like 1 OS=Mus musculus OX=10090 GN=Luc7l PE=1 SV=1	44	8742	1	1	1	1	13.9	9.69	0.4
331	tr|D3Z4C9|D3Z4C9_MOUSE	Mitochondrial nucleoid factor 1 OS=Mus musculus OX=10090 GN=Uqcc2 PE=1 SV=1	44	15411	1	1	1	1	10.2	9.71	0.22
332	tr|D3YYF2|D3YYF2_MOUSE	Protein polybromo-1 (Fragment) OS=Mus musculus OX=10090 GN=Pbrm1 PE=1 SV=8	44	169596	1	1	1	1	0.7	6.24	0.02
333	tr|A0A1Y7VL93|A0A1Y7VL93_MOUSE	Small monomeric GTPase (Fragment) OS=Mus musculus OX=10090 GN=Rala PE=1 SV=1	44	15401	1	1	1	1	10.9	4.61	0.22
334	tr|D3YY09|D3YY09_MOUSE	Dr1-associated corepressor OS=Mus musculus OX=10090 GN=Drap1 PE=1 SV=1	44	23261	1	1	1	1	5.2	5.35	0.14
335	sp|Q9CR02|TMA16_MOUSE	Translation machinery-associated protein 16 OS=Mus musculus OX=10090 GN=Tma16 PE=1 SV=1	43	25880	1	1	1	1	3.6	9.22	0.13
336	sp|Q8BIF9|ZN787_MOUSE	Zinc finger protein 787 OS=Mus musculus OX=10090 GN=Znf787 PE=2 SV=3	43	41478	2	2	2	2	6.6	8.61	0.17
337	tr|Q3V235|Q3V235_MOUSE	Prohibitin OS=Mus musculus OX=10090 GN=Phb2 PE=1 SV=1	43	33276	1	1	1	1	3.3	9.83	0.1
338	tr|B2RPU7|B2RPU7_MOUSE	Kruppel-like factor 16 OS=Mus musculus OX=10090 GN=Klf16 PE=1 SV=1	43	26092	1	1	1	1	6.8	10.17	0.13
339	sp|Q5SF07|IF2B2_MOUSE	Insulin-like growth factor 2 mRNA-binding protein 2 OS=Mus musculus OX=10090 GN=Igf2bp2 PE=1 SV=1	43	65657	2	2	2	2	4.2	7.81	0.1
340	tr|Q3TZG6|Q3TZG6_MOUSE	Chromo domain-containing protein OS=Mus musculus OX=10090 GN=Cbx2 PE=2 SV=1	43	55228	2	2	2	2	4.2	9.92	0.12
341	tr|A0A0R4J119|A0A0R4J119_MOUSE	Cytoplasmic FMR1-interacting protein OS=Mus musculus OX=10090 GN=Cyfip1 PE=1 SV=1	43	146477	1	1	1	1	0.9	6.5	0.02
342	tr|A0A1S6GWH2|A0A1S6GWH2_MOUSE	RNA helicase OS=Mus musculus OX=10090 GN=Ddx39b PE=2 SV=1	43	55349	1	1	1	1	2.1	5.44	0.06
343	tr|Q3UY58|Q3UY58_MOUSE	FERM domain-containing protein (Fragment) OS=Mus musculus OX=10090 GN=Farp1 PE=2 SV=1	43	20490	1	1	1	1	7.7	6.07	0.16
344	tr|A3KML3|A3KML3_MOUSE	14-3-3 protein theta OS=Mus musculus OX=10090 GN=Ywhaq PE=2 SV=1	43	28046	1	1	1	1	5.7	4.69	0.12
345	tr|B1ASA5|B1ASA5_MOUSE	Zinc finger protein 362 OS=Mus musculus OX=10090 GN=Zfp362 PE=1 SV=1	43	46385	2	2	1	1	3.1	9.7	0.15
346	tr|Q3ULL5|Q3ULL5_MOUSE	Eif2s2 protein OS=Mus musculus OX=10090 GN=Eif2s2 PE=1 SV=1	43	38410	1	1	1	1	3	5.61	0.09
347	sp|Q01320|TOP2A_MOUSE	DNA topoisomerase 2-alpha OS=Mus musculus OX=10090 GN=Top2a PE=1 SV=2	43	173480	2	2	2	2	1.6	8.73	0.04
348	tr|A0A3B2W430|A0A3B2W430_MOUSE	SRSF protein kinase 1 OS=Mus musculus OX=10090 GN=Srpk1 PE=1 SV=1	43	31919	1	1	1	1	5	8.38	0.1
349	tr|A2AFI9|A2AFI9_MOUSE	Histone-binding protein RBBP7 OS=Mus musculus OX=10090 GN=Rbbp7 PE=1 SV=1	43	43968	1	1	1	1	3.4	5.22	0.08
350	tr|Q8BS84|Q8BS84_MOUSE	C2H2-type domain-containing protein OS=Mus musculus OX=10090 GN=Arid2 PE=2 SV=1	43	61007	1	1	1	1	2.1	7.93	0.05
351	tr|A0A087WS46|A0A087WS46_MOUSE	Eukaryotic translation elongation factor 1 beta 2 OS=Mus musculus OX=10090 GN=Eef1b2 PE=1 SV=1	43	20238	1	1	1	1	7.1	4.4	0.17
352	tr|A2RSV8|A2RSV8_MOUSE	Cytochrome c oxidase subunit 4 OS=Mus musculus OX=10090 GN=Cox4i1 PE=1 SV=1	42	19575	1	1	1	1	5.9	9.25	0.17
353	tr|Q8C553|Q8C553_MOUSE	IF rod domain-containing protein (Fragment) OS=Mus musculus OX=10090 GN=Lmnb1 PE=2 SV=1	42	47575	1	1	1	1	2.9	5.18	0.07
354	sp|Q62481|VPS72_MOUSE	Vacuolar protein sorting-associated protein 72 homolog OS=Mus musculus OX=10090 GN=Vps72 PE=2 SV=2	42	40987	1	1	1	1	3.3	6.02	0.08
355	tr|A0A0R4J047|A0A0R4J047_MOUSE	Putative RNA-binding protein Luc7-like 1 OS=Mus musculus OX=10090 GN=Luc7l PE=1 SV=1	42	38841	2	2	2	2	6.2	10.03	0.18
356	sp|Q3UM18|LSG1_MOUSE	Large subunit GTPase 1 homolog OS=Mus musculus OX=10090 GN=Lsg1 PE=1 SV=2	42	73852	1	1	1	1	1.7	6.08	0.04
357	tr|Q3THF3|Q3THF3_MOUSE	Uncharacterized protein OS=Mus musculus OX=10090 GN=Gnb4 PE=2 SV=1	41	38078	3	3	2	2	4.7	5.74	0.18
358	tr|A0A1D5RLB4|A0A1D5RLB4_MOUSE	Very-long-chain enoyl-CoA reductase (Fragment) OS=Mus musculus OX=10090 GN=Tecr PE=1 SV=1	41	15451	1	1	1	1	6.9	9.63	0.22
359	tr|A0A2R8VHK9|A0A2R8VHK9_MOUSE	Ran GTPase-activating protein 1 (Fragment) OS=Mus musculus OX=10090 GN=Rangap1 PE=1 SV=1	41	27328	1	1	1	1	4.3	5.69	0.12
360	tr|G3XA35|G3XA35_MOUSE	Versican core protein OS=Mus musculus OX=10090 GN=Vcan PE=1 SV=1	41	264603	1	1	1	1	0.3	4.57	0.01
361	tr|A7M7S6|A7M7S6_MOUSE	Hemoglobin X, alpha-like embryonic chain in Hba complex (Fragment) OS=Mus musculus OX=10090 GN=Hba-x PE=1 SV=1	41	18092	1	1	1	1	7.1	9.36	0.19
362	tr|Q3U480|Q3U480_MOUSE	Uncharacterized protein OS=Mus musculus OX=10090 GN=Nop9 PE=2 SV=1	41	70844	1	1	1	1	1.9	6.86	0.05
363	sp|Q9D880|TIM50_MOUSE	Mitochondrial import inner membrane translocase subunit TIM50 OS=Mus musculus OX=10090 GN=Timm50 PE=1 SV=1	41	39980	1	1	1	1	3.1	8.26	0.08
364	tr|J3QQ13|J3QQ13_MOUSE	Troponin T, cardiac muscle OS=Mus musculus OX=10090 GN=Tnnt2 PE=1 SV=1	40	35922	1	1	1	1	2.3	4.99	0.09
365	sp|Q91YR7|PRP6_MOUSE	Pre-mRNA-processing factor 6 OS=Mus musculus OX=10090 GN=Prpf6 PE=1 SV=1	40	107453	1	1	1	1	1	8.31	0.03
366	tr|F2Z483|F2Z483_MOUSE	T-complex protein 1 subunit alpha OS=Mus musculus OX=10090 GN=Tcp1 PE=1 SV=1	40	11014	1	1	1	1	9.7	4.58	0.31
367	tr|B1AX98|B1AX98_MOUSE	Leucine rich repeat containing 47 OS=Mus musculus OX=10090 GN=Lrrc47 PE=1 SV=1	40	64178	1	1	1	1	2.4	8.38	0.05
368	sp|Q921N6|DDX27_MOUSE	Probable ATP-dependent RNA helicase DDX27 OS=Mus musculus OX=10090 GN=Ddx27 PE=1 SV=3	40	86284	3	3	3	3	4.1	9.29	0.12
369	sp|Q8C176|TAF2_MOUSE	Transcription initiation factor TFIID subunit 2 OS=Mus musculus OX=10090 GN=Taf2 PE=2 SV=2	40	128341	1	1	1	1	0.9	8.35	0.03
370	tr|Q3TJ43|Q3TJ43_MOUSE	Vacuolar protein sorting-associated protein 35 OS=Mus musculus OX=10090 GN=Vps35 PE=2 SV=1	40	92430	2	2	1	1	1.1	5.25	0.04
371	sp|Q6PGH1|BUD31_MOUSE	Protein BUD31 homolog OS=Mus musculus OX=10090 GN=Bud31 PE=1 SV=2	39	17559	1	1	1	1	6.9	9.1	0.19
372	tr|Q8BTJ0|Q8BTJ0_MOUSE	SFM domain-containing protein OS=Mus musculus OX=10090 GN=Prpf4 PE=2 SV=1	39	59002	2	2	2	2	2.9	7.05	0.11
373	tr|A2AU61|A2AU61_MOUSE	RNA-binding protein Raly (Fragment) OS=Mus musculus OX=10090 GN=Raly PE=1 SV=1	39	23163	2	2	2	2	8.1	10.5	0.31
374	tr|A0A140LHA2|A0A140LHA2_MOUSE	Mitotic checkpoint protein BUB3 OS=Mus musculus OX=10090 GN=Bub3 PE=1 SV=1	39	37142	1	1	1	1	3.1	6.36	0.09
375	tr|Q8BP60|Q8BP60_MOUSE	Uncharacterized protein OS=Mus musculus OX=10090 GN=Nxf1 PE=2 SV=1	39	70902	1	1	1	1	1.9	8.92	0.05
376	tr|A2A6T4|A2A6T4_MOUSE	Peptidyl-tRNA hydrolase ICT1, mitochondrial OS=Mus musculus OX=10090 GN=Mrpl58 PE=1 SV=1	39	21457	1	1	1	1	6.5	10.21	0.16
377	tr|Q3TT06|Q3TT06_MOUSE	Nuclear pore complex protein OS=Mus musculus OX=10090 GN=Nup107 PE=2 SV=1	38	107126	1	1	1	1	1.2	5.26	0.03
378	tr|A0A0G2JG40|A0A0G2JG40_MOUSE	Guanine nucleotide-binding protein subunit alpha-12 (Fragment) OS=Mus musculus OX=10090 GN=Gna12 PE=1 SV=1	38	37159	1	1	1	1	3.5	9.71	0.09
379	sp|Q80W22|THNS2_MOUSE	Threonine synthase-like 2 OS=Mus musculus OX=10090 GN=Thnsl2 PE=1 SV=1	37	54952	1	1	1	1	3.1	5.95	0.06
380	tr|Q3UHH5|Q3UHH5_MOUSE	Uncharacterized protein OS=Mus musculus OX=10090 GN=Gnaq PE=1 SV=1	37	42416	1	1	1	1	3.1	5.48	0.08
381	tr|D1MAF3|D1MAF3_MOUSE	Sp2 transcription factor OS=Mus musculus OX=10090 GN=Sp2 PE=2 SV=1	37	65550	1	1	1	1	2.5	9.92	0.05
382	sp|Q9DBF7|CWC25_MOUSE	Pre-mRNA-splicing factor CWC25 homolog OS=Mus musculus OX=10090 GN=Cwc25 PE=2 SV=2	37	48839	2	2	2	2	5.3	10.23	0.14
383	tr|Q3TI61|Q3TI61_MOUSE	26S proteasome non-ATPase regulatory subunit 2 OS=Mus musculus OX=10090 GN=Psmd2 PE=2 SV=1	37	100996	1	1	1	1	1.7	5.08	0.03
384	tr|Q3UXI9|Q3UXI9_MOUSE	DZF domain-containing protein OS=Mus musculus OX=10090 GN=Ilf2 PE=2 SV=1	37	43211	1	1	1	1	2.6	5.08	0.08
385	tr|Q3TI05|Q3TI05_MOUSE	Chaperonin containing Tcp1, subunit 6a (Zeta) OS=Mus musculus OX=10090 GN=Cct6a PE=2 SV=1	37	58424	2	2	2	2	3.8	6.63	0.12
386	tr|Q5DTI2|Q5DTI2_MOUSE	P-type Ca(2+) transporter (Fragment) OS=Mus musculus OX=10090 GN=Atp2a2 PE=2 SV=1	37	118178	1	1	1	1	1.2	5.37	0.03
387	sp|P99027|RLA2_MOUSE	60S acidic ribosomal protein P2 OS=Mus musculus OX=10090 GN=Rplp2 PE=1 SV=3	36	11644	1	1	1	1	13.9	4.42	0.3
388	sp|Q5SUF2|LC7L3_MOUSE	Luc7-like protein 3 OS=Mus musculus OX=10090 GN=Luc7l3 PE=1 SV=1	36	51818	1	1	1	1	3.2	9.79	0.06
389	sp|A2BE28|LAS1L_MOUSE	Ribosomal biogenesis protein LAS1L OS=Mus musculus OX=10090 GN=Las1l PE=1 SV=1	36	90100	1	1	1	1	1.2	4.37	0.04
390	tr|G3X9W0|G3X9W0_MOUSE	Heterogeneous nuclear ribonucleoprotein D0 OS=Mus musculus OX=10090 GN=Hnrnpd PE=1 SV=1	36	36356	2	2	2	2	7.1	8.14	0.19
391	sp|O08599|STXB1_MOUSE	Syntaxin-binding protein 1 OS=Mus musculus OX=10090 GN=Stxbp1 PE=1 SV=2	36	67925	1	1	1	1	1.3	6.49	0.05
392	tr|A0A1Y7VNZ6|A0A1Y7VNZ6_MOUSE	Non-specific serine/threonine protein kinase OS=Mus musculus OX=10090 GN=Mark3 PE=1 SV=1	36	89457	1	1	1	1	2.1	9.44	0.04
393	tr|A0A494B9Z0|A0A494B9Z0_MOUSE	40S ribosomal protein S30 OS=Mus musculus OX=10090 GN=Fau PE=1 SV=1	35	7002	1	1	1	1	15.9	12.15	0.51
394	tr|G3UY39|G3UY39_MOUSE	Negative elongation factor E (Fragment) OS=Mus musculus OX=10090 GN=Nelfe PE=1 SV=1	35	25762	1	1	1	1	7.9	9.66	0.13
395	sp|Q9R0B7|ZN346_MOUSE	Zinc finger protein 346 OS=Mus musculus OX=10090 GN=Znf346 PE=1 SV=1	35	33361	2	2	2	2	10.5	9.1	0.21
396	tr|A0A0G2JEP0|A0A0G2JEP0_MOUSE	Fragile X mental retardation syndrome-related protein 1 OS=Mus musculus OX=10090 GN=Fxr1 PE=1 SV=1	35	64275	1	1	1	1	1.4	6.02	0.05
397	tr|Q3UHC8|Q3UHC8_MOUSE	Uncharacterized protein OS=Mus musculus OX=10090 GN=Acacb PE=2 SV=1	35	199539	1	1	1	1	0.7	5.91	0.02
398	tr|Q3TVB5|Q3TVB5_MOUSE	RRM domain-containing protein (Fragment) OS=Mus musculus OX=10090 PE=2 SV=1	35	18944	1	1	1	1	7.9	6.44	0.18
399	tr|Q3TZI5|Q3TZI5_MOUSE	DNA mismatch repair protein OS=Mus musculus OX=10090 GN=Msh2 PE=1 SV=1	35	104884	1	1	1	1	1	5.71	0.03
400	sp|Q8BMF4|ODP2_MOUSE	Dihydrolipoyllysine-residue acetyltransferase component of pyruvate dehydrogenase complex, mitochondrial OS=Mus musculus OX=10090 GN=Dlat PE=1 SV=2	35	68469	1	1	1	1	1.2	8.81	0.05
401	tr|D3YTS1|D3YTS1_MOUSE	Signal peptidase complex catalytic subunit SEC11 OS=Mus musculus OX=10090 GN=Sec11a PE=1 SV=1	35	28028	1	1	1	1	3.2	7.19	0.12
402	tr|A0A087WNK8|A0A087WNK8_MOUSE	LIM/homeobox protein Lhx1 OS=Mus musculus OX=10090 GN=Lhx1 PE=4 SV=1	35	34459	1	1	1	1	3.8	5.82	0.1
403	tr|Q3TUN7|Q3TUN7_MOUSE	GLOBIN domain-containing protein OS=Mus musculus OX=10090 GN=Hbb-bh1 PE=2 SV=1	35	10348	1	1	1	1	13	9.21	0.34
404	tr|Q3TJD0|Q3TJD0_MOUSE	Plug_translocon domain-containing protein OS=Mus musculus OX=10090 GN=Sec61a1 PE=2 SV=1	34	52657	1	1	1	1	2.3	8.3	0.06
405	tr|Q3TSX5|Q3TSX5_MOUSE	Uncharacterized protein (Fragment) OS=Mus musculus OX=10090 GN=Nop14 PE=2 SV=1	34	90568	1	1	1	1	1.4	6.01	0.04
406	tr|A0A2I3BS18|A0A2I3BS18_MOUSE	E3 SUMO-protein ligase NSE2 OS=Mus musculus OX=10090 GN=Nsmce2 PE=1 SV=1	34	31456	1	1	1	1	4	8.39	0.11
407	sp|Q3UFM5|NOM1_MOUSE	Nucleolar MIF4G domain-containing protein 1 OS=Mus musculus OX=10090 GN=Nom1 PE=1 SV=2	34	96527	1	1	1	1	0.9	9.01	0.03
408	tr|Q9DCY1|Q9DCY1_MOUSE	Peptidyl-prolyl cis-trans isomerase OS=Mus musculus OX=10090 GN=Ppib PE=1 SV=1	34	23699	1	1	1	1	4.2	9.56	0.14
409	tr|Q5EBL1|Q5EBL1_MOUSE	Globin b3 OS=Mus musculus OX=10090 GN=Hbb-bh1 PE=2 SV=1	34	16541	2	2	2	2	15	8.7	0.45
410	tr|A0A0R4J0W6|A0A0R4J0W6_MOUSE	Leucine-rich repeat-containing protein 40 OS=Mus musculus OX=10090 GN=Lrrc40 PE=1 SV=1	34	68519	1	1	1	1	1.2	6.39	0.05
411	tr|F6UFB9|F6UFB9_MOUSE	ADP-ribosylation factor 4 (Fragment) OS=Mus musculus OX=10090 GN=Arf4 PE=1 SV=1	34	6826	1	1	1	1	11.7	4.46	0.53
412	tr|A0A217FL53|A0A217FL53_MOUSE	GTP-binding protein 4 OS=Mus musculus OX=10090 GN=Gtpbp4 PE=1 SV=1	34	19325	1	1	1	1	7.9	9.67	0.17
413	tr|G3X9I4|G3X9I4_MOUSE	Aly/REF export factor 2 OS=Mus musculus OX=10090 GN=Alyref2 PE=1 SV=1	34	23828	1	1	1	1	5	10.14	0.14
414	tr|Q4VA98|Q4VA98_MOUSE	Zfp219 protein OS=Mus musculus OX=10090 GN=Zfp219 PE=1 SV=1	33	74265	1	1	1	1	1.8	9.52	0.04
415	tr|G3X925|G3X925_MOUSE	Pyruvate kinase OS=Mus musculus OX=10090 GN=Pklr PE=1 SV=1	33	62531	1	1	1	1	1.9	6.63	0.05
416	tr|B2RQV1|B2RQV1_MOUSE	Uncharacterized protein OS=Mus musculus OX=10090 GN=Naa25 PE=2 SV=1	33	112663	1	1	1	1	0.9	6.1	0.03
417	tr|Q3V349|Q3V349_MOUSE	Uncharacterized protein OS=Mus musculus OX=10090 GN=Dcx PE=2 SV=1	33	37407	1	1	1	1	3.9	9.12	0.09
418	tr|A0A0R4J1Z3|A0A0R4J1Z3_MOUSE	Transmembrane protein 33 OS=Mus musculus OX=10090 GN=Tmem33 PE=1 SV=1	33	28256	1	1	1	1	4.9	9.72	0.12
419	tr|A0A3B2WCD8|A0A3B2WCD8_MOUSE	Far upstream element-binding protein 2 OS=Mus musculus OX=10090 GN=Khsrp PE=1 SV=1	33	74492	1	1	1	1	1.8	6.48	0.04
420	tr|Q3V2W2|Q3V2W2_MOUSE	Uncharacterized protein OS=Mus musculus OX=10090 GN=Ptk7 PE=2 SV=1	33	29413	1	1	1	1	4.6	5.75	0.11
421	tr|Q3TKD1|Q3TKD1_MOUSE	AAA domain-containing protein OS=Mus musculus OX=10090 GN=Rfc3 PE=1 SV=1	32	41241	1	1	1	1	3.9	8.7	0.08
422	sp|B9EKI3|TMF1_MOUSE	TATA element modulatory factor OS=Mus musculus OX=10090 GN=Tmf1 PE=1 SV=2	32	122242	1	1	1	1	0.6	4.83	0.03
423	tr|Q5SVF7|Q5SVF7_MOUSE	NIPSNAP domain-containing protein OS=Mus musculus OX=10090 GN=Nipsnap1 PE=1 SV=1	32	33570	1	1	1	1	3.2	9.48	0.1
424	tr|A0A1S6GWI4|A0A1S6GWI4_MOUSE	Complex I-15 kDa OS=Mus musculus OX=10090 GN=Ndufs5 PE=2 SV=1	32	20391	1	1	1	1	4.1	9.34	0.16
425	tr|Q3UYE9|Q3UYE9_MOUSE	Ion_trans domain-containing protein (Fragment) OS=Mus musculus OX=10090 GN=Trpm2 PE=2 SV=1	32	94047	1	1	1	1	1.2	6.57	0.03
426	tr|A0A0R4J0C7|A0A0R4J0C7_MOUSE	INO80 complex subunit B OS=Mus musculus OX=10090 GN=Ino80b PE=1 SV=1	32	37799	1	1	1	1	1.7	9.42	0.09
427	tr|A0A0R4J008|A0A0R4J008_MOUSE	Histone deacetylase 2 OS=Mus musculus OX=10090 GN=Hdac2 PE=1 SV=1	32	55865	1	1	1	1	2.5	5.59	0.06
428	sp|Q9CR08|RPP29_MOUSE	Ribonuclease P protein subunit p29 OS=Mus musculus OX=10090 GN=Pop4 PE=2 SV=1	32	25849	1	1	1	1	4.1	9.77	0.13
429	sp|Q8R409|HEXI1_MOUSE	Protein HEXIM1 OS=Mus musculus OX=10090 GN=Hexim1 PE=1 SV=1	32	40390	1	1	1	1	3.9	5.27	0.08
430	tr|A0A1S6GWK0|A0A1S6GWK0_MOUSE	Dolichyl-diphosphooligosaccharide--protein glycotransferase OS=Mus musculus OX=10090 GN=Stt3a PE=2 SV=1	32	86391	1	1	1	1	0.9	8.3	0.04
431	tr|A0A1L1SS27|A0A1L1SS27_MOUSE	60S ribosomal protein L29 (Fragment) OS=Mus musculus OX=10090 GN=Rpl29 PE=1 SV=1	32	15766	1	1	1	1	5.7	11.83	0.22
432	sp|Q8BK35|NOP53_MOUSE	Ribosome biogenesis protein NOP53 OS=Mus musculus OX=10090 GN=Nop53 PE=1 SV=1	32	55816	1	1	1	1	2.7	10.34	0.06
433	tr|Q3TJD4|Q3TJD4_MOUSE	ATP synthase subunit b OS=Mus musculus OX=10090 GN=Atp5pb PE=2 SV=1	32	29044	1	1	1	1	5.1	9.29	0.11
434	tr|A0A494B953|A0A494B953_MOUSE	HECT-type E3 ubiquitin transferase OS=Mus musculus OX=10090 GN=Nedd4l PE=1 SV=1	32	110434	1	1	1	1	1	5.56	0.03
435	sp|Q9D2G2|ODO2_MOUSE	Dihydrolipoyllysine-residue succinyltransferase component of 2-oxoglutarate dehydrogenase complex, mitochondrial OS=Mus musculus OX=10090 GN=Dlst PE=1 SV=1	32	49306	1	1	1	1	1.8	9.11	0.07
436	sp|P56480|ATPB_MOUSE	ATP synthase subunit beta, mitochondrial OS=Mus musculus OX=10090 GN=Atp5f1b PE=1 SV=2	31	56265	1	1	1	1	2.6	5.19	0.06
437	tr|A2A6U3|A2A6U3_MOUSE	Septin-9 OS=Mus musculus OX=10090 GN=Septin9 PE=1 SV=1	31	64075	1	1	1	1	1.6	8.51	0.05
438	tr|G3UYD0|G3UYD0_MOUSE	General transcription factor II-I OS=Mus musculus OX=10090 GN=Gtf2i PE=1 SV=1	31	103528	1	1	1	1	1	8.92	0.03
439	sp|P01662|KV3AA_MOUSE	Ig kappa chain V-III region ABPC 22/PC 9245 OS=Mus musculus OX=10090 PE=1 SV=1	31	12148	1	1	1	1	16.2	4.9	0.28
440	tr|Q5M8M3|Q5M8M3_MOUSE	Multifunctional methyltransferase subunit TRM112-like protein OS=Mus musculus OX=10090 GN=Trmt112 PE=2 SV=1	31	14155	1	1	1	1	10.4	5.17	0.24
441	tr|A0A0R4J124|A0A0R4J124_MOUSE	SRSF protein kinase 2 OS=Mus musculus OX=10090 GN=Srpk2 PE=1 SV=1	31	77521	1	1	1	1	1.8	4.81	0.04
442	tr|D3Z383|D3Z383_MOUSE	Mesoderm-specific transcript protein OS=Mus musculus OX=10090 GN=Mest PE=1 SV=2	31	39535	1	1	1	1	3.2	9.5	0.08
443	tr|A0A0R4J0B1|A0A0R4J0B1_MOUSE	Non-specific serine/threonine protein kinase OS=Mus musculus OX=10090 GN=Mark2 PE=1 SV=1	31	82313	1	1	1	1	2.7	9.7	0.04
444	sp|A2BDX3|MOCS3_MOUSE	Adenylyltransferase and sulfurtransferase MOCS3 OS=Mus musculus OX=10090 GN=Mocs3 PE=1 SV=1	31	50313	1	1	1	1	2	7.46	0.07
445	tr|A2ADH1|A2ADH1_MOUSE	Dolichyl-diphosphooligosaccharide--protein glycosyltransferase subunit MAGT1 OS=Mus musculus OX=10090 GN=Magt1 PE=1 SV=1	31	42009	1	1	1	1	2.4	10.08	0.08
446	tr|Q8C2N1|Q8C2N1_MOUSE	Uncharacterized protein OS=Mus musculus OX=10090 GN=Fam207a PE=2 SV=1	31	24827	1	1	1	1	7.3	11.1	0.13
447	tr|Q0PD56|Q0PD56_MOUSE	Rab5B OS=Mus musculus OX=10090 GN=Rab5b PE=2 SV=1	30	25487	1	1	1	1	4.8	6.44	0.13
448	tr|A0A0G2JG10|A0A0G2JG10_MOUSE	RNA helicase OS=Mus musculus OX=10090 GN=Dhx15 PE=1 SV=1	30	69219	1	1	1	1	2	6.35	0.05
449	tr|Q8K2V4|Q8K2V4_MOUSE	LOC435565 protein OS=Mus musculus OX=10090 GN=Iigp1b PE=2 SV=1	30	48143	1	1	1	1	1.4	8.14	0.07
450	tr|Q3UYQ4|Q3UYQ4_MOUSE	Uncharacterized protein OS=Mus musculus OX=10090 GN=Api5 PE=2 SV=1	30	59352	3	3	3	3	6.5	6.99	0.18
451	sp|Q2VPQ9|EAF6_MOUSE	Chromatin modification-related protein MEAF6 OS=Mus musculus OX=10090 GN=Meaf6 PE=1 SV=1	30	21636	1	1	1	1	6.8	9.32	0.16
452	tr|Q4VA29|Q4VA29_MOUSE	RNA transcription, translation and transport factor protein OS=Mus musculus OX=10090 GN=Rtraf PE=1 SV=1	30	28249	1	1	1	1	3.7	6.4	0.12
453	sp|Q8BHG9|CGBP1_MOUSE	CGG triplet repeat-binding protein 1 OS=Mus musculus OX=10090 GN=Cggbp1 PE=1 SV=1	30	19035	1	1	1	1	5.4	9.14	0.18
454	sp|B2RY56|RBM25_MOUSE	RNA-binding protein 25 OS=Mus musculus OX=10090 GN=Rbm25 PE=1 SV=2	30	99833	1	1	1	1	2.1	6.06	0.03
455	sp|Q60749|KHDR1_MOUSE	KH domain-containing, RNA-binding, signal transduction-associated protein 1 OS=Mus musculus OX=10090 GN=Khdrbs1 PE=1 SV=2	30	48511	1	1	1	1	3.2	8.81	0.07
456	tr|A0A1B0GR56|A0A1B0GR56_MOUSE	Origin recognition complex subunit 6 OS=Mus musculus OX=10090 GN=Orc6 PE=1 SV=1	30	17680	1	1	1	1	6.4	8.79	0.19
457	tr|Q3TXV9|Q3TXV9_MOUSE	Polypeptide N-acetylgalactosaminyltransferase OS=Mus musculus OX=10090 GN=Galnt10 PE=2 SV=1	29	69875	1	1	1	1	1.5	8.5	0.05
458	tr|A0A1Y7VMN0|A0A1Y7VMN0_MOUSE	Rho-associated protein kinase 2 (Fragment) OS=Mus musculus OX=10090 GN=Rock2 PE=1 SV=1	29	167826	1	1	1	1	0.5	5.66	0.02
459	tr|A0A1Y7VJF3|A0A1Y7VJF3_MOUSE	Zinc finger protein 37 OS=Mus musculus OX=10090 GN=Zfp37 PE=1 SV=1	29	64234	1	1	1	1	3.1	9.18	0.05
460	tr|D3YYW8|D3YYW8_MOUSE	RNA-binding motif protein 42 OS=Mus musculus OX=10090 GN=Rbm42 PE=1 SV=1	29	47298	1	1	1	1	1.6	9.51	0.07
461	tr|Q3TDB0|Q3TDB0_MOUSE	Uncharacterized protein (Fragment) OS=Mus musculus OX=10090 GN=Erich1 PE=2 SV=1	29	27546	1	1	1	1	4.1	5.18	0.12
462	tr|A0A0G2JFF1|A0A0G2JFF1_MOUSE	Serine/threonine-protein phosphatase (Fragment) OS=Mus musculus OX=10090 GN=Ppp1cc PE=1 SV=1	29	33804	1	1	1	1	3.4	5.4	0.1
463	tr|Q3UMT7|Q3UMT7_MOUSE	Uncharacterized protein OS=Mus musculus OX=10090 GN=Hnrnpl PE=2 SV=1	29	64719	1	1	1	1	1.7	7.27	0.05
464	tr|Q3U9H4|Q3U9H4_MOUSE	Dolichyl-diphosphooligosaccharide--protein glycotransferase OS=Mus musculus OX=10090 GN=Stt3a PE=2 SV=1	29	81081	2	2	2	2	1.8	8.3	0.08
465	tr|Q3U6P1|Q3U6P1_MOUSE	ABC transporter domain-containing protein (Fragment) OS=Mus musculus OX=10090 GN=Abcf1 PE=2 SV=1	29	28678	1	1	1	1	4	5.09	0.12
466	tr|Q3U6P5|Q3U6P5_MOUSE	RRM domain-containing protein OS=Mus musculus OX=10090 GN=Hnrnpc PE=2 SV=1	28	36997	2	2	2	2	6.3	6.88	0.19
467	tr|Q6AZA6|Q6AZA6_MOUSE	Transcription factor SOX OS=Mus musculus OX=10090 GN=Sox11 PE=2 SV=1	28	42871	1	1	1	1	3.8	4.96	0.08
468	tr|F6QFD1|F6QFD1_MOUSE	Phosphodiesterase (Fragment) OS=Mus musculus OX=10090 GN=Pde4d PE=1 SV=1	28	86297	1	1	1	1	1.1	5.07	0.04
469	tr|A0A0G2JDF8|A0A0G2JDF8_MOUSE	Arsenite-resistance protein 2 (Fragment) OS=Mus musculus OX=10090 GN=Srrt PE=1 SV=1	28	58464	1	1	1	1	1.5	5.71	0.06
470	tr|A0A1W2P865|A0A1W2P865_MOUSE	Protein LLP homolog OS=Mus musculus OX=10090 GN=Llph PE=1 SV=1	28	8881	1	1	1	1	18.4	9.74	0.39
471	tr|Q3TZP3|Q3TZP3_MOUSE	Uncharacterized protein OS=Mus musculus OX=10090 GN=Mta2 PE=2 SV=1	27	75729	1	1	1	1	1.6	9.76	0.04
472	sp|A2APB8|TPX2_MOUSE	Targeting protein for Xklp2 OS=Mus musculus OX=10090 GN=Tpx2 PE=1 SV=1	27	86297	1	1	1	1	1.5	9.41	0.04
473	sp|O88967|YMEL1_MOUSE	ATP-dependent zinc metalloprotease YME1L1 OS=Mus musculus OX=10090 GN=Yme1l1 PE=1 SV=1	25	80149	1	1	1	1	1.7	9.01	0.04
474	tr|Q3UN87|Q3UN87_MOUSE	Small nuclear ribonucleoprotein-associated protein OS=Mus musculus OX=10090 GN=Snrpn PE=2 SV=1	24	24769	1	1	1	1	3.3	11.2	0.14
475	tr|Q3UJR8|Q3UJR8_MOUSE	Transcription factor BTF3 OS=Mus musculus OX=10090 GN=Btf3 PE=2 SV=1	24	17688	1	1	1	1	4.3	6.85	0.19
476	tr|A0A0J9YTV5|A0A0J9YTV5_MOUSE	Recombining-binding protein suppressor of hairless OS=Mus musculus OX=10090 GN=Rbpj PE=1 SV=1	23	57531	1	1	1	1	2.2	8.27	0.06
477	tr|Q3URG9|Q3URG9_MOUSE	Predicted gene 10643 OS=Mus musculus OX=10090 GN=Gm10643 PE=2 SV=1	22	12289	1	1	1	1	13.5	7.78	0.28
478	sp|Q9Z2D6|MECP2_MOUSE	Methyl-CpG-binding protein 2 OS=Mus musculus OX=10090 GN=Mecp2 PE=1 SV=1	22	52447	1	1	1	1	2.9	9.96	0.06
479	tr|A0A0J9YTY0|A0A0J9YTY0_MOUSE	Septin OS=Mus musculus OX=10090 GN=Septin11 PE=1 SV=1	19	49233	1	1	1	1	2.1	6.5	0.07

## Sheet: Sample data
prot_hit_num	prot_acc	prot_desc	prot_score	prot_mass	prot_matches	prot_matches_sig	prot_sequences	prot_sequences_sig	prot_cover	prot_pi	emPAI
1	sp|P99024|TBB5_MOUSE	Tubulin beta-5 chain OS=Mus musculus OX=10090 GN=Tubb5 PE=1 SV=1	571	50095	26	26	11	11	25.7	4.78	1.6
2	tr|A0A1Y7VKY1|A0A1Y7VKY1_MOUSE	40S ribosomal protein S18 OS=Mus musculus OX=10090 GN=Rps18-ps5 PE=3 SV=1	506	17738	25	25	10	10	42.8	10.85	8.61
3	sp|P68372|TBB4B_MOUSE	Tubulin beta-4B chain OS=Mus musculus OX=10090 GN=Tubb4b PE=1 SV=1	479	50255	23	23	10	10	22.2	4.79	1.28
4	tr|B2RSN3|B2RSN3_MOUSE	Tubulin beta chain OS=Mus musculus OX=10090 GN=Tubb2b PE=1 SV=1	475	50377	25	25	12	12	26.5	4.78	1.59
5	sp|P43274|H14_MOUSE	Histone H1.4 OS=Mus musculus OX=10090 GN=H1-4 PE=1 SV=2	475	21964	15	15	8	8	25.6	11.1	4.5
6	tr|Q3U292|Q3U292_MOUSE	H15 domain-containing protein OS=Mus musculus OX=10090 GN=H1f3 PE=2 SV=1	474	22068	14	14	7	7	18.1	11.03	3.73
7	tr|Q3U5P8|Q3U5P8_MOUSE	40S ribosomal protein S3a OS=Mus musculus OX=10090 GN=Rps3a1 PE=2 SV=1	401	30036	25	25	14	14	48.5	9.79	8.05
8	sp|Q04750|TOP1_MOUSE	DNA topoisomerase 1 OS=Mus musculus OX=10090 GN=Top1 PE=1 SV=2	401	91275	21	21	13	13	18.3	9.35	0.89
9	sp|Q9ERD7|TBB3_MOUSE	Tubulin beta-3 chain OS=Mus musculus OX=10090 GN=Tubb3 PE=1 SV=1	394	50842	18	18	9	9	20.2	4.82	1.41
10	tr|Q3U9P0|Q3U9P0_MOUSE	S10_plectin domain-containing protein OS=Mus musculus OX=10090 GN=Rps10 PE=2 SV=1	386	18919	12	12	4	4	24.2	10.27	1.68
11	tr|Q3TEK2|Q3TEK2_MOUSE	Uncharacterized protein OS=Mus musculus OX=10090 GN=Hspa8 PE=2 SV=1	374	71041	17	17	11	11	22.4	5.28	0.97
12	tr|A4FUS1|A4FUS1_MOUSE	Rps16 protein OS=Mus musculus OX=10090 GN=Rps16 PE=1 SV=1	356	16549	20	20	9	9	48.6	10.21	15.34
13	tr|Q5YLW3|Q5YLW3_MOUSE	40S ribosomal protein S3 OS=Mus musculus OX=10090 GN=Rps3 PE=1 SV=1	351	26828	16	16	10	10	46.9	9.68	2.62
14	tr|B2RRX1|B2RRX1_MOUSE	Actin, beta OS=Mus musculus OX=10090 GN=Actb PE=2 SV=1	347	42052	23	23	11	11	31.2	5.29	2.11
15	tr|Q3U2W2|Q3U2W2_MOUSE	Uncharacterized protein OS=Mus musculus OX=10090 GN=Mybbp1a PE=1 SV=1	328	152854	16	16	13	13	12.1	9.08	0.37
16	tr|Q71LX8|Q71LX8_MOUSE	Heat shock protein 84b OS=Mus musculus OX=10090 GN=Hsp90ab1 PE=1 SV=1	319	83571	14	14	12	12	17.1	4.97	0.65
17	sp|Q9CZX8|RS19_MOUSE	40S ribosomal protein S19 OS=Mus musculus OX=10090 GN=Rps19 PE=1 SV=3	303	16076	17	17	9	9	50.3	10.41	8.91
18	tr|Q3U850|Q3U850_MOUSE	Ribosomal_L18_c domain-containing protein OS=Mus musculus OX=10090 GN=Rpl5 PE=2 SV=1	300	34563	16	16	8	8	28.3	9.83	2.61
19	tr|Q3UJS2|Q3UJS2_MOUSE	Uncharacterized protein OS=Mus musculus OX=10090 GN=Fbl PE=2 SV=1	300	34469	12	12	8	8	30.6	10.31	2.01
20	sp|P43275|H11_MOUSE	Histone H1.1 OS=Mus musculus OX=10090 GN=H1-1 PE=1 SV=2	296	21772	11	11	7	7	27.7	10.93	3.84
21	tr|Q3TFD9|Q3TFD9_MOUSE	Vimentin OS=Mus musculus OX=10090 GN=Vim PE=2 SV=1	295	53713	16	16	12	12	28.3	5.03	1.59
22	sp|P62264|RS14_MOUSE	40S ribosomal protein S14 OS=Mus musculus OX=10090 GN=Rps14 PE=1 SV=3	290	16434	14	14	7	7	40.4	10.07	4.4
23	tr|Q4VAG4|Q4VAG4_MOUSE	Ribosomal protein L22 OS=Mus musculus OX=10090 GN=Rpl22 PE=1 SV=1	285	14807	12	12	6	6	36.7	9.21	4.25
24	tr|Q5RKP3|Q5RKP3_MOUSE	60S ribosomal protein L13 OS=Mus musculus OX=10090 GN=Rpl13 PE=2 SV=1	285	24639	12	12	7	7	24.3	9.99	1.77
25	tr|Q1WWK3|Q1WWK3_MOUSE	Hist1h1b protein (Fragment) OS=Mus musculus OX=10090 GN=H1f5 PE=2 SV=1	278	22431	12	12	5	5	17.1	10.91	1.65
26	tr|Q3TF18|Q3TF18_MOUSE	Poly [ADP-ribose] polymerase OS=Mus musculus OX=10090 GN=Parp1 PE=2 SV=1	255	113492	15	15	11	11	14.8	9.08	0.53
27	tr|A2A513|A2A513_MOUSE	Keratin, type I cytoskeletal 10 OS=Mus musculus OX=10090 GN=Krt10 PE=1 SV=1	244	57178	6	6	5	5	8.2	5	0.32
28	tr|Q3UXQ6|Q3UXQ6_MOUSE	40S ribosomal protein S4 OS=Mus musculus OX=10090 GN=Rps4x PE=2 SV=1	240	29773	15	15	9	9	34.6	10.16	2.21
29	tr|Q3U566|Q3U566_MOUSE	Uncharacterized protein OS=Mus musculus OX=10090 GN=Hmgb2 PE=2 SV=1	238	24332	10	10	7	7	27.1	6.88	2.19
30	tr|Q05DD2|Q05DD2_MOUSE	Neurofilament light polypeptide (Fragment) OS=Mus musculus OX=10090 GN=Nefl PE=2 SV=1	220	57848	8	8	8	8	18.4	4.78	0.56
31	tr|Q3UIF3|Q3UIF3_MOUSE	HATPase_c domain-containing protein OS=Mus musculus OX=10090 GN=Hsp90aa1 PE=2 SV=1	213	85162	8	8	8	8	13.1	4.93	0.35
32	tr|Q3UW40|Q3UW40_MOUSE	TRASH domain-containing protein OS=Mus musculus OX=10090 GN=Rpl24 PE=2 SV=1	212	18355	7	7	5	5	21.9	11.04	1.76
33	tr|Q5M9M4|Q5M9M4_MOUSE	40S ribosomal protein S15a OS=Mus musculus OX=10090 GN=Rps15a PE=1 SV=1	210	14944	11	11	6	6	34.6	10.14	3.18
34	tr|Q3TJ78|Q3TJ78_MOUSE	RRM domain-containing protein (Fragment) OS=Mus musculus OX=10090 GN=Poldip3 PE=2 SV=1	208	47340	10	10	9	9	26.6	10.16	0.96
35	tr|Q3TK12|Q3TK12_MOUSE	40S ribosomal protein S17 OS=Mus musculus OX=10090 GN=Rps17 PE=2 SV=1	205	15630	9	9	4	4	17	9.95	2.25
36	tr|D3YYM6|D3YYM6_MOUSE	40S ribosomal protein S5 (Fragment) OS=Mus musculus OX=10090 GN=Rps5 PE=1 SV=1	203	20572	10	10	5	5	13.2	9.6	1.13
37	tr|Q5BLJ7|Q5BLJ7_MOUSE	40S ribosomal protein S13 OS=Mus musculus OX=10090 GN=Rps13 PE=1 SV=1	195	17212	11	11	5	5	27.8	10.53	2.51
38	tr|Q4V9X9|Q4V9X9_MOUSE	Rpl23a protein (Fragment) OS=Mus musculus OX=10090 GN=Rpl23a PE=2 SV=1	193	17553	11	11	5	5	25.8	10.44	1.88
39	tr|D3Z0M9|D3Z0M9_MOUSE	RNA helicase OS=Mus musculus OX=10090 GN=Ddx23 PE=1 SV=1	192	95778	9	9	8	8	11.2	9.6	0.35
40	tr|A0A1L1SQA8|A0A1L1SQA8_MOUSE	40S ribosomal protein S25 OS=Mus musculus OX=10090 GN=Rps25 PE=1 SV=1	189	10360	9	9	4	4	32.3	10	3.25
41	sp|Q7TNV0|DEK_MOUSE	Protein DEK OS=Mus musculus OX=10090 GN=Dek PE=1 SV=1	186	43360	8	8	5	5	12.9	6.51	0.67
42	sp|Q03265|ATPA_MOUSE	ATP synthase subunit alpha, mitochondrial OS=Mus musculus OX=10090 GN=Atp5f1a PE=1 SV=1	183	59830	9	9	7	7	15.9	9.22	0.53
43	tr|Q3TL53|Q3TL53_MOUSE	40S ribosomal protein S6 OS=Mus musculus OX=10090 PE=2 SV=1	182	28835	6	6	5	5	18.5	10.78	0.73
44	sp|Q9Z315|SNUT1_MOUSE	U4/U6.U5 tri-snRNP-associated protein 1 OS=Mus musculus OX=10090 GN=Sart1 PE=1 SV=1	180	91001	9	9	9	9	11.7	5.66	0.37
45	sp|P46660|AINX_MOUSE	Alpha-internexin OS=Mus musculus OX=10090 GN=Ina PE=1 SV=3	171	55520	7	7	7	7	13.4	5.35	0.5
46	tr|A1L333|A1L333_MOUSE	DEAD box protein 5 OS=Mus musculus OX=10090 GN=Ddx5 PE=2 SV=1	171	69750	7	7	4	4	7.3	9.11	0.2
47	tr|A0A0J9YUD8|A0A0J9YUD8_MOUSE	High mobility group protein B1 OS=Mus musculus OX=10090 GN=Hmgb1 PE=1 SV=1	166	19932	7	7	5	5	28.1	9.73	1.54
48	sp|P04104|K2C1_MOUSE	Keratin, type II cytoskeletal 1 OS=Mus musculus OX=10090 GN=Krt1 PE=1 SV=4	165	66079	5	5	4	4	5.2	8.39	0.21
49	sp|Q91WN1|DNJC9_MOUSE	DnaJ homolog subfamily C member 9 OS=Mus musculus OX=10090 GN=Dnajc9 PE=1 SV=2	163	30211	7	7	5	5	17.4	5.76	1.08
50	tr|Q6PHZ1|Q6PHZ1_MOUSE	60S ribosomal protein L17 OS=Mus musculus OX=10090 GN=Rpl17 PE=2 SV=1	162	21611	7	7	4	4	14.7	10.18	1.06
51	tr|Q5EBG5|Q5EBG5_MOUSE	60S ribosomal protein L7a OS=Mus musculus OX=10090 GN=Rpl7a PE=2 SV=1	158	30057	6	6	5	5	19.2	10.61	0.88
52	tr|Q3TLE5|Q3TLE5_MOUSE	40S ribosomal protein S2 OS=Mus musculus OX=10090 GN=Rps2 PE=2 SV=1	157	31521	9	9	6	6	23.2	10.2	1.02
53	tr|Q5BLJ9|Q5BLJ9_MOUSE	60S ribosomal protein L27 OS=Mus musculus OX=10090 GN=Rpl27 PE=1 SV=1	156	15788	9	9	3	3	29.4	10.56	2.22
54	tr|A1E2B8|A1E2B8_MOUSE	Inducible heat shock protein 70 OS=Mus musculus OX=10090 PE=3 SV=1	155	70373	4	4	3	3	6.2	5.53	0.15
55	tr|Q3TWF2|Q3TWF2_MOUSE	78 kDa glucose-regulated protein OS=Mus musculus OX=10090 GN=Hspa5 PE=2 SV=1	155	72533	6	6	6	6	12.2	5.13	0.3
56	tr|A0A1B0GRR3|A0A1B0GRR3_MOUSE	40S ribosomal protein S11 OS=Mus musculus OX=10090 GN=Rps11 PE=1 SV=1	154	15302	8	8	6	6	30.8	10.16	3.06
57	tr|Q3TIZ0|Q3TIZ0_MOUSE	Tubulin alpha chain OS=Mus musculus OX=10090 GN=Tuba1c PE=2 SV=1	154	50592	11	11	7	7	16.3	4.96	0.88
58	tr|Q9CXK3|Q9CXK3_MOUSE	Uncharacterized protein OS=Mus musculus OX=10090 GN=Actc1 PE=2 SV=1	152	42262	13	13	8	8	21.8	5.3	1.12
59	tr|A0A0G2JES3|A0A0G2JES3_MOUSE	60S ribosomal protein L9 (Fragment) OS=Mus musculus OX=10090 GN=Rpl9 PE=1 SV=1	146	21834	10	10	4	4	15.2	9.92	1.35
60	tr|Q0VBA4|Q0VBA4_MOUSE	Ribosomal protein L22 like 1 OS=Mus musculus OX=10090 GN=Rpl22l1 PE=2 SV=1	144	14459	5	5	2	2	16.4	9.44	0.89
61	sp|Q6ZWV7|RL35_MOUSE	60S ribosomal protein L35 OS=Mus musculus OX=10090 GN=Rpl35 PE=1 SV=1	144	14544	5	5	4	4	29.3	11.05	1.86
62	sp|C0HKE1|H2A1B_MOUSE	Histone H2A type 1-B OS=Mus musculus OX=10090 GN=H2ac4 PE=1 SV=1	144	14127	6	6	3	3	20.8	11.05	1.38
63	tr|A0A2I3BQF4|A0A2I3BQF4_MOUSE	60S ribosomal protein L30 OS=Mus musculus OX=10090 GN=Rpl30 PE=1 SV=1	143	10621	7	7	3	3	45.7	9.32	6.15
64	sp|Q9DB20|ATPO_MOUSE	ATP synthase subunit O, mitochondrial OS=Mus musculus OX=10090 GN=Atp5po PE=1 SV=1	142	23406	6	6	5	5	27.2	10	1.23
65	tr|Q3T9S7|Q3T9S7_MOUSE	Pyruvate carboxylase OS=Mus musculus OX=10090 GN=Pcx PE=2 SV=1	142	130519	8	8	7	7	6.9	6.25	0.22
66	tr|Q5BLK2|Q5BLK2_MOUSE	40S ribosomal protein S20 OS=Mus musculus OX=10090 GN=Rps20 PE=1 SV=1	142	13478	7	7	5	5	29.4	9.95	3.89
67	tr|B1ARA3|B1ARA3_MOUSE	60S ribosomal protein L26 (Fragment) OS=Mus musculus OX=10090 GN=Rpl26 PE=1 SV=1	135	12210	8	8	4	4	17.5	10.92	3.42
68	sp|P14115|RL27A_MOUSE	60S ribosomal protein L27a OS=Mus musculus OX=10090 GN=Rpl27a PE=1 SV=5	134	16709	8	8	4	4	24.3	11.12	1.51
69	tr|Q8C2Q7|Q8C2Q7_MOUSE	Heterogeneous nuclear ribonucleoprotein H OS=Mus musculus OX=10090 GN=Hnrnph1 PE=1 SV=1	133	51470	5	5	3	3	8.3	6.33	0.28
70	tr|A0A1D5RLW5|A0A1D5RLW5_MOUSE	60S ribosomal protein L18a OS=Mus musculus OX=10090 GN=Rpl18a PE=1 SV=1	132	17607	5	5	4	4	23.1	10.89	1.01
71	tr|A0A0R4J0G7|A0A0R4J0G7_MOUSE	Disks large-associated protein 5 OS=Mus musculus OX=10090 GN=Dlgap5 PE=1 SV=1	127	90920	7	7	7	7	8.3	9.28	0.28
72	tr|Q5SXR6|Q5SXR6_MOUSE	Clathrin heavy chain OS=Mus musculus OX=10090 GN=Cltc PE=1 SV=1	126	193631	3	3	3	3	2.2	5.48	0.05
73	tr|B2RWH3|B2RWH3_MOUSE	Histone H2A OS=Mus musculus OX=10090 GN=Hist2h2aa1 PE=2 SV=1	125	14087	5	5	3	3	20.8	10.9	0.91
74	tr|B2RTP7|B2RTP7_MOUSE	Krt2 protein OS=Mus musculus OX=10090 GN=Krt2 PE=2 SV=1	122	71336	6	6	3	3	5	8.26	0.2
75	sp|P08730|K1C13_MOUSE	Keratin, type I cytoskeletal 13 OS=Mus musculus OX=10090 GN=Krt13 PE=1 SV=2	121	48066	4	4	3	3	4.8	4.79	0.3
76	tr|Q3TII3|Q3TII3_MOUSE	Elongation factor 1-alpha OS=Mus musculus OX=10090 GN=Eef1a1 PE=2 SV=1	121	50414	6	6	4	4	9.3	9.1	0.29
77	tr|Q3T9U9|Q3T9U9_MOUSE	Uncharacterized protein OS=Mus musculus OX=10090 GN=Rpl3 PE=2 SV=1	117	46378	5	5	4	4	10.9	10.22	0.41
78	tr|Q3TGN5|Q3TGN5_MOUSE	B30.2/SPRY domain-containing protein OS=Mus musculus OX=10090 GN=Hnrnpu PE=2 SV=1	117	77152	8	8	6	6	12	8.31	0.34
79	tr|Q3SYP5|Q3SYP5_MOUSE	Keratin 16 OS=Mus musculus OX=10090 GN=Krt16 PE=1 SV=1	116	51973	2	2	1	1	2.8	5.13	0.13
80	tr|A0A3B2WBL1|A0A3B2WBL1_MOUSE	Ribosomal protein OS=Mus musculus OX=10090 GN=Rpl10a PE=1 SV=1	116	24900	5	5	4	4	19.9	9.94	0.88
81	tr|Q3V3M3|Q3V3M3_MOUSE	Uncharacterized protein (Fragment) OS=Mus musculus OX=10090 GN=Frg1 PE=2 SV=1	114	26070	6	6	4	4	17.5	6.43	0.83
82	tr|A2AM97|A2AM97_MOUSE	Ribosomal protein 10 OS=Mus musculus OX=10090 GN=RP23-436K3.4-001 PE=4 SV=1	114	25044	6	6	3	3	14	10.11	0.87
83	tr|Q3UK68|Q3UK68_MOUSE	NAC-A/B domain-containing protein OS=Mus musculus OX=10090 GN=Naca PE=2 SV=1	112	22566	2	2	2	2	13.9	4.58	0.32
84	tr|B2RUM8|B2RUM8_MOUSE	RNA helicase OS=Mus musculus OX=10090 GN=Ddx18 PE=1 SV=1	107	74476	4	4	3	3	4.7	9.54	0.19
85	tr|Q3U741|Q3U741_MOUSE	RNA helicase OS=Mus musculus OX=10090 GN=Ddx17 PE=1 SV=1	106	73166	4	4	3	3	5.8	8.88	0.14
86	tr|A0A0R4J187|A0A0R4J187_MOUSE	ATP-dependent DNA helicase 2 subunit 1 OS=Mus musculus OX=10090 GN=Xrcc6 PE=1 SV=1	105	69727	6	6	5	5	11	6.13	0.32
87	sp|Q9QWL7|K1C17_MOUSE	Keratin, type I cytoskeletal 17 OS=Mus musculus OX=10090 GN=Krt17 PE=1 SV=3	105	48417	4	4	3	3	5.5	5	0.3
88	sp|Q6ZWX6|IF2A_MOUSE	Eukaryotic translation initiation factor 2 subunit 1 OS=Mus musculus OX=10090 GN=Eif2s1 PE=1 SV=3	104	36371	2	2	2	2	6	5.02	0.19
89	tr|Q5M9L9|Q5M9L9_MOUSE	40S ribosomal protein S8 OS=Mus musculus OX=10090 GN=Rps8 PE=2 SV=1	102	24533	5	5	4	4	23.6	10.28	0.67
90	tr|Q3TNH0|Q3TNH0_MOUSE	Uncharacterized protein OS=Mus musculus OX=10090 GN=Tmpo PE=2 SV=1	101	46079	3	3	3	3	10.9	9.23	0.23
91	tr|A0JLV3|A0JLV3_MOUSE	Histone H2B (Fragment) OS=Mus musculus OX=10090 GN=Hist1h2bj PE=2 SV=1	100	13570	4	4	3	3	26.8	10.39	0.96
92	sp|Q9CQX4|PAF15_MOUSE	PCNA-associated factor OS=Mus musculus OX=10090 GN=Pclaf PE=1 SV=1	100	12100	2	2	2	2	15.5	9.91	0.65
93	tr|A2AKU9|A2AKU9_MOUSE	ATP synthase subunit gamma OS=Mus musculus OX=10090 GN=Atp5c1 PE=1 SV=1	99	32864	4	4	4	4	14.5	9.16	0.47
94	tr|Q4FZK2|Q4FZK2_MOUSE	Elongation factor 1-gamma OS=Mus musculus OX=10090 GN=Eef1g PE=1 SV=1	99	50371	3	3	3	3	8.5	6.31	0.21
95	tr|A0A0R4J036|A0A0R4J036_MOUSE	160 kDa neurofilament protein OS=Mus musculus OX=10090 GN=Nefm PE=1 SV=1	97	95998	3	3	3	3	4.7	4.76	0.11
96	sp|Q9CYL5|GAPR1_MOUSE	Golgi-associated plant pathogenesis-related protein 1 OS=Mus musculus OX=10090 GN=Glipr2 PE=1 SV=3	97	17194	2	2	2	2	16.9	9.54	0.43
97	tr|Q4FZE6|Q4FZE6_MOUSE	40S ribosomal protein S7 OS=Mus musculus OX=10090 GN=Rps7 PE=2 SV=1	96	22113	6	6	4	4	28.4	10.09	1.33
98	tr|B2RXM7|B2RXM7_MOUSE	SAP domain-containing protein OS=Mus musculus OX=10090 GN=Sarnp PE=1 SV=1	96	23575	5	5	4	4	20	6.29	0.7
99	tr|B2RTM0|B2RTM0_MOUSE	Histone H4 OS=Mus musculus OX=10090 GN=Hist2h4 PE=1 SV=1	95	11360	6	6	5	5	42.7	11.36	3.92
100	sp|Q8CCF0|PRP31_MOUSE	U4/U6 small nuclear ribonucleoprotein Prp31 OS=Mus musculus OX=10090 GN=Prpf31 PE=1 SV=3	94	55623	5	5	4	4	8.2	5.55	0.33
101	tr|A0A338P6F6|A0A338P6F6_MOUSE	High mobility group protein HMG-I/HMG-Y OS=Mus musculus OX=10090 GN=Hmga1 PE=1 SV=1	94	13076	3	3	1	1	13.6	11.92	0.59
102	tr|A2AAW9|A2AAW9_MOUSE	Eukaryotic translation initiation factor 2 subunit 3, X-linked OS=Mus musculus OX=10090 GN=Eif2s3x PE=1 SV=1	93	37627	5	5	4	4	14.8	6.79	0.52
103	tr|A0A1W2P768|A0A1W2P768_MOUSE	Histone H3.2 OS=Mus musculus OX=10090 GN=H3c14 PE=1 SV=1	91	20348	3	3	2	2	9.9	11.39	0.36
104	tr|Q3TQX5|Q3TQX5_MOUSE	RNA helicase OS=Mus musculus OX=10090 GN=Ddx3x PE=1 SV=1	90	73455	4	4	4	4	6.5	6.73	0.19
105	tr|Q3TFB1|Q3TFB1_MOUSE	Helix-destabilizing protein OS=Mus musculus OX=10090 GN=Hnrnpa1 PE=2 SV=1	89	34290	2	2	1	1	5	9.05	0.2
106	sp|Q8R0K4|CC137_MOUSE	Coiled-coil domain-containing protein 137 OS=Mus musculus OX=10090 GN=Ccdc137 PE=2 SV=1	87	33012	3	3	3	3	13.8	10.69	0.33
107	tr|Q5M9L1|Q5M9L1_MOUSE	60S ribosomal protein L36 OS=Mus musculus OX=10090 GN=Rpl36 PE=2 SV=1	87	12346	4	4	3	3	28.6	11.59	1.67
108	tr|A0A0R4J1N9|A0A0R4J1N9_MOUSE	Transcription factor A, mitochondrial OS=Mus musculus OX=10090 GN=Tfam PE=1 SV=1	86	23369	6	6	5	5	17.6	9.71	1.23
109	tr|A0A286YEB7|A0A286YEB7_MOUSE	40S ribosomal protein S24 OS=Mus musculus OX=10090 GN=Rps24 PE=1 SV=1	85	13596	4	4	1	1	10.2	10.77	1.46
110	tr|D3YTQ9|D3YTQ9_MOUSE	40S ribosomal protein S15 OS=Mus musculus OX=10090 GN=Rps15 PE=1 SV=1	85	13733	4	4	2	2	11	10.59	1.43
111	tr|Q0VG47|Q0VG47_MOUSE	Heterogeneous nuclear ribonucleoprotein A3 OS=Mus musculus OX=10090 GN=Hnrnpa3 PE=2 SV=1	84	37291	1	1	1	1	6.2	8.46	0.09
112	tr|Q5PR09|Q5PR09_MOUSE	Ribosomal protein L32 OS=Mus musculus OX=10090 GN=Rpl32 PE=2 SV=1	84	15978	4	4	3	3	22.2	11.42	1.16
113	sp|P57784|RU2A_MOUSE	U2 small nuclear ribonucleoprotein A~ OS=Mus musculus OX=10090 GN=Snrpa1 PE=1 SV=2	84	28454	2	2	2	2	9	8.72	0.25
114	tr|A0A1B0GSR9|A0A1B0GSR9_MOUSE	L-lactate dehydrogenase OS=Mus musculus OX=10090 GN=Ldha PE=1 SV=1	81	34919	2	2	2	2	7	8.77	0.2
115	sp|O54941|SMCE1_MOUSE	SWI/SNF-related matrix-associated actin-dependent regulator of chromatin subfamily E member 1 OS=Mus musculus OX=10090 GN=Smarce1 PE=1 SV=1	81	46667	2	2	2	2	6.1	4.85	0.15
116	sp|Q9D8E6|RL4_MOUSE	60S ribosomal protein L4 OS=Mus musculus OX=10090 GN=Rpl4 PE=1 SV=3	80	47409	2	2	2	2	5.3	11.01	0.14
117	tr|Q3TED3|Q3TED3_MOUSE	ATP-citrate synthase OS=Mus musculus OX=10090 GN=Acly PE=2 SV=1	79	120462	2	2	2	2	2.4	7.33	0.06
118	sp|O70194|EIF3D_MOUSE	Eukaryotic translation initiation factor 3 subunit D OS=Mus musculus OX=10090 GN=Eif3d PE=1 SV=2	78	64576	3	3	3	3	6.6	5.79	0.16
119	tr|Q9CWI9|Q9CWI9_MOUSE	40S ribosomal protein S23 OS=Mus musculus OX=10090 GN=Rps23 PE=2 SV=1	77	15997	5	5	3	3	16.1	10.58	0.78
120	sp|P27641|XRCC5_MOUSE	X-ray repair cross-complementing protein 5 OS=Mus musculus OX=10090 GN=Xrcc5 PE=1 SV=4	76	83802	6	6	6	6	8.3	5.04	0.26
121	tr|B2RQQ5|B2RQQ5_MOUSE	Microtubule-associated protein 1B OS=Mus musculus OX=10090 GN=Map1b PE=2 SV=1	76	271395	2	2	2	2	1.3	4.76	0.02
122	tr|A0A0N4SVT1|A0A0N4SVT1_MOUSE	RNA helicase (Fragment) OS=Mus musculus OX=10090 GN=Ddx47 PE=1 SV=1	76	42654	1	1	1	1	3.2	8.39	0.08
123	sp|Q8VIJ6|SFPQ_MOUSE	Splicing factor, proline- and glutamine-rich OS=Mus musculus OX=10090 GN=Sfpq PE=1 SV=1	76	75508	3	3	3	3	4.7	9.45	0.14
124	tr|Q3THC7|Q3THC7_MOUSE	60S ribosomal protein L8 OS=Mus musculus OX=10090 GN=Rpl8 PE=2 SV=1	75	28249	2	2	1	1	6.2	11.03	0.25
125	tr|Q8VC94|Q8VC94_MOUSE	60S ribosomal protein L11 OS=Mus musculus OX=10090 GN=Rpl11 PE=2 SV=1	75	19240	4	4	2	2	13.8	9.82	0.38
126	tr|Q0VGU9|Q0VGU9_MOUSE	Rbm39 protein OS=Mus musculus OX=10090 GN=Rbm39 PE=2 SV=1	75	40021	2	2	2	2	6.8	6.12	0.17
127	sp|P62830|RL23_MOUSE	60S ribosomal protein L23 OS=Mus musculus OX=10090 GN=Rpl23 PE=1 SV=1	75	14970	3	3	2	2	18.6	10.51	0.51
128	tr|Q3UNA0|Q3UNA0_MOUSE	Homeobox domain-containing protein (Fragment) OS=Mus musculus OX=10090 GN=Hoxa5 PE=2 SV=1	74	28475	1	1	1	1	5.3	9.44	0.12
129	tr|B1ASC2|B1ASC2_MOUSE	Nucleolar GTP-binding protein 2 (Fragment) OS=Mus musculus OX=10090 GN=Gnl2 PE=1 SV=1	72	11462	2	2	1	1	18	11.38	0.69
130	tr|A0A1D5RLQ0|A0A1D5RLQ0_MOUSE	Nuclear pore complex protein Nup93 OS=Mus musculus OX=10090 GN=Nup93 PE=1 SV=1	72	80545	2	2	2	2	2.9	5.79	0.08
131	tr|Q0VDM9|Q0VDM9_MOUSE	Krt78 protein (Fragment) OS=Mus musculus OX=10090 GN=Krt78 PE=2 SV=1	71	55415	2	2	2	2	2.8	5.9	0.12
132	sp|P38647|GRP75_MOUSE	Stress-70 protein, mitochondrial OS=Mus musculus OX=10090 GN=Hspa9 PE=1 SV=3	71	73701	1	1	1	1	2.1	5.81	0.04
133	tr|A0A087WQJ5|A0A087WQJ5_MOUSE	RIKEN cDNA 1810009A15 gene OS=Mus musculus OX=10090 GN=1810009A15Rik PE=4 SV=1	70	9145	1	1	1	1	17.7	11.53	0.38
134	tr|A0A1S6GWJ4|A0A1S6GWJ4_MOUSE	RNA helicase OS=Mus musculus OX=10090 GN=Ddx41 PE=1 SV=1	70	71854	2	2	2	2	3.2	6.4	0.09
135	tr|Q3TJK3|Q3TJK3_MOUSE	Collagen-binding protein OS=Mus musculus OX=10090 GN=Serpinh1 PE=2 SV=1	70	46619	1	1	1	1	2.9	8.56	0.07
136	tr|A0A0J9YV82|A0A0J9YV82_MOUSE	B-cell CLL/lymphoma 7 protein family member B (Fragment) OS=Mus musculus OX=10090 GN=Bcl7b PE=1 SV=1	70	16015	2	2	2	2	7.5	4.48	0.47
137	sp|P68040|RACK1_MOUSE	Receptor of activated protein C kinase 1 OS=Mus musculus OX=10090 GN=Rack1 PE=1 SV=3	69	35511	2	2	2	2	6.6	7.6	0.2
138	tr|Q3THU8|Q3THU8_MOUSE	Phosphate carrier protein, mitochondrial OS=Mus musculus OX=10090 GN=Slc25a3 PE=2 SV=1	69	40044	2	2	2	2	5.6	9.3	0.17
139	tr|Q3TV00|Q3TV00_MOUSE	Prohibitin (Fragment) OS=Mus musculus OX=10090 GN=Phb PE=2 SV=1	69	24221	3	3	3	3	15.2	6.92	0.47
140	tr|Q9DCY1|Q9DCY1_MOUSE	Peptidyl-prolyl cis-trans isomerase OS=Mus musculus OX=10090 GN=Ppib PE=1 SV=1	69	23699	3	3	3	3	16.2	9.56	0.48
141	tr|A0A1S6GWJ8|A0A1S6GWJ8_MOUSE	Uncharacterized protein OS=Mus musculus OX=10090 GN=Hnrnpm PE=2 SV=1	68	86893	5	5	4	4	6.2	9.22	0.2
142	tr|Q3UCH0|Q3UCH0_MOUSE	60S ribosomal protein L6 OS=Mus musculus OX=10090 GN=Rpl6 PE=1 SV=1	68	33546	2	2	2	2	6.4	10.69	0.21
143	tr|E0CY81|E0CY81_MOUSE	Predicted readthrough transcript (NMD candidate), 44505 OS=Mus musculus OX=10090 GN=Gm44505 PE=1 SV=1	67	60022	1	1	1	1	2.6	8.48	0.05
144	tr|G3X9W0|G3X9W0_MOUSE	Heterogeneous nuclear ribonucleoprotein D0 OS=Mus musculus OX=10090 GN=Hnrnpd PE=1 SV=1	67	36356	2	2	2	2	7.1	8.14	0.19
145	tr|D9J2V6|D9J2V6_MOUSE	Pre-B-cell leukemia transcription factor 1 OS=Mus musculus OX=10090 GN=Pbx1 PE=1 SV=1	67	37310	2	2	2	2	8.6	6.12	0.19
146	tr|Q3UC51|Q3UC51_MOUSE	Dolichyl-diphosphooligosaccharide--protein glycosyltransferase 48 kDa subunit OS=Mus musculus OX=10090 GN=Ddost PE=2 SV=1	67	49239	4	4	4	4	9.5	5.63	0.3
147	sp|P11031|TCP4_MOUSE	Activated RNA polymerase II transcriptional coactivator p15 OS=Mus musculus OX=10090 GN=Sub1 PE=1 SV=3	66	14418	1	1	1	1	8.7	9.6	0.24
148	sp|Q6ZWN5|RS9_MOUSE	40S ribosomal protein S9 OS=Mus musculus OX=10090 GN=Rps9 PE=1 SV=3	66	22635	3	3	3	3	10.8	10.66	0.51
149	tr|A0PJE6|A0PJE6_MOUSE	Pccb protein (Fragment) OS=Mus musculus OX=10090 GN=Pccb PE=2 SV=1	66	58765	1	1	1	1	3	7.7	0.06
150	tr|Q3TGH6|Q3TGH6_MOUSE	Flap endonuclease 1 OS=Mus musculus OX=10090 GN=Fen1 PE=2 SV=1	65	42880	4	4	3	3	8.7	8.69	0.25
151	sp|P28667|MRP_MOUSE	MARCKS-related protein OS=Mus musculus OX=10090 GN=Marcksl1 PE=1 SV=2	65	20210	1	1	1	1	7.5	4.63	0.17
152	tr|Q3U6A2|Q3U6A2_MOUSE	Uncharacterized protein OS=Mus musculus OX=10090 GN=Rbm14 PE=2 SV=1	65	66257	3	3	3	3	4.9	9.72	0.16
153	tr|B2FDH2|B2FDH2_MOUSE	Pre-B-cell leukemia transcription factor 3 (Fragment) OS=Mus musculus OX=10090 GN=Pbx3 PE=1 SV=1	64	5795	1	1	1	1	27.8	4.65	0.63
154	tr|Q3TB39|Q3TB39_MOUSE	3HCDH_N domain-containing protein (Fragment) OS=Mus musculus OX=10090 GN=Hadha PE=2 SV=1	64	49933	1	1	1	1	3.7	9.61	0.07
155	tr|Q3TK73|Q3TK73_MOUSE	Uncharacterized protein OS=Mus musculus OX=10090 GN=Rpl7 PE=2 SV=1	63	31427	4	4	3	3	13	10.89	0.5
156	tr|A0A0U1RQ14|A0A0U1RQ14_MOUSE	MICOS complex subunit MIC60 (Fragment) OS=Mus musculus OX=10090 GN=Immt PE=1 SV=1	62	33087	1	1	1	1	3.1	6.48	0.1
157	tr|Q5SXC3|Q5SXC3_MOUSE	Vascular endothelial zinc finger 1 (Fragment) OS=Mus musculus OX=10090 GN=Vezf1 PE=1 SV=1	62	37665	1	1	1	1	3.6	9.55	0.09
158	tr|A0A0R4J0C1|A0A0R4J0C1_MOUSE	Homeobox protein DLX-6 (Fragment) OS=Mus musculus OX=10090 GN=Dlx6 PE=1 SV=1	61	17694	1	1	1	1	7.6	10.04	0.19
159	tr|Q3U7F6|Q3U7F6_MOUSE	Uncharacterized protein OS=Mus musculus OX=10090 GN=Zfp422 PE=2 SV=1	61	28014	1	1	1	1	5.1	10.39	0.12
160	tr|A2AP78|A2AP78_MOUSE	High mobility group protein B3 (Fragment) OS=Mus musculus OX=10090 GN=Hmgb3 PE=1 SV=1	61	18470	2	2	1	1	8.2	9.78	0.18
161	sp|Q9D735|TRIR_MOUSE	Telomerase RNA component interacting RNase OS=Mus musculus OX=10090 GN=Trir PE=1 SV=1	61	18422	1	1	1	1	6.9	9.68	0.18
162	tr|A0A3B2W430|A0A3B2W430_MOUSE	SRSF protein kinase 1 OS=Mus musculus OX=10090 GN=Srpk1 PE=1 SV=1	60	31919	1	1	1	1	3.6	8.38	0.1
163	tr|B2CY77|B2CY77_MOUSE	Laminin receptor (Fragment) OS=Mus musculus OX=10090 GN=Rpsa PE=2 SV=1	59	32944	3	3	3	3	12.9	4.8	0.33
164	tr|A2ABV3|A2ABV3_MOUSE	PHD finger protein 8 OS=Mus musculus OX=10090 GN=Phf8 PE=2 SV=1	59	89889	2	2	2	2	4.3	5.52	0.07
165	tr|A0A2R8VHH1|A0A2R8VHH1_MOUSE	Nuclear pore complex protein Nup155 OS=Mus musculus OX=10090 GN=Nup155 PE=1 SV=1	58	151467	1	1	1	1	1.3	5.68	0.02
166	sp|Q9EQI8|RM46_MOUSE	39S ribosomal protein L46, mitochondrial OS=Mus musculus OX=10090 GN=Mrpl46 PE=1 SV=1	58	32283	3	3	3	3	9.5	6.93	0.34
167	tr|Q05CR0|Q05CR0_MOUSE	LOC72520 protein (Fragment) OS=Mus musculus OX=10090 GN=LOC72520 PE=2 SV=1	58	41236	1	1	1	1	3.3	9.28	0.08
168	tr|Q3UJZ7|Q3UJZ7_MOUSE	Nop domain-containing protein OS=Mus musculus OX=10090 GN=Nop56 PE=2 SV=1	58	65002	1	1	1	1	2.2	9.25	0.05
169	tr|A2AH85|A2AH85_MOUSE	116 kDa U5 small nuclear ribonucleoprotein component OS=Mus musculus OX=10090 GN=Eftud2 PE=1 SV=1	57	110392	1	1	1	1	1.2	4.86	0.03
170	tr|E0CXV5|E0CXV5_MOUSE	General transcription factor IIH subunit 4 (Fragment) OS=Mus musculus OX=10090 GN=Gtf2h4 PE=1 SV=1	57	18465	1	1	1	1	7.9	8.67	0.18
171	sp|Q3TZX8|NOL9_MOUSE	Polynucleotide 5~-hydroxyl-kinase NOL9 OS=Mus musculus OX=10090 GN=Nol9 PE=1 SV=1	57	82043	2	2	2	2	2.4	9.54	0.08
172	tr|Q6NSP9|Q6NSP9_MOUSE	High mobility group protein HMGI-C OS=Mus musculus OX=10090 GN=Hmga2 PE=1 SV=1	57	14160	1	1	1	1	17.8	11	0.24
173	tr|A0A1Y7VMH3|A0A1Y7VMH3_MOUSE	Serine/threonine-protein kinase VRK1 OS=Mus musculus OX=10090 GN=Vrk1 PE=1 SV=1	57	47329	3	3	3	3	9	8.87	0.22
174	sp|Q8C156|CND2_MOUSE	Condensin complex subunit 2 OS=Mus musculus OX=10090 GN=Ncaph PE=1 SV=1	57	82935	1	1	1	1	1.6	4.81	0.04
175	tr|Q3TJZ1|Q3TJZ1_MOUSE	Tr-type G domain-containing protein OS=Mus musculus OX=10090 GN=Eef2 PE=2 SV=1	57	96164	3	3	3	3	3.5	6.51	0.11
176	tr|Q32P04|Q32P04_MOUSE	Keratin 5 OS=Mus musculus OX=10090 GN=Krt5 PE=1 SV=2	56	61957	3	3	3	3	5.3	7.59	0.17
177	tr|Q5SVX3|Q5SVX3_MOUSE	RNA helicase OS=Mus musculus OX=10090 GN=Ddx56 PE=2 SV=1	56	61573	3	3	3	3	6.8	9.26	0.17
178	tr|Q3TKX4|Q3TKX4_MOUSE	RNA helicase (Fragment) OS=Mus musculus OX=10090 GN=Ddx52 PE=2 SV=1	55	67430	2	2	2	2	3	9.6	0.1
179	tr|Q3U5L2|Q3U5L2_MOUSE	Uncharacterized protein OS=Mus musculus OX=10090 GN=Luc7l2 PE=2 SV=1	55	39673	2	2	2	2	7.3	10.01	0.17
180	tr|Q5SVF7|Q5SVF7_MOUSE	NIPSNAP domain-containing protein OS=Mus musculus OX=10090 GN=Nipsnap1 PE=1 SV=1	54	33570	1	1	1	1	3.2	9.48	0.1
181	tr|A0A338P6X5|A0A338P6X5_MOUSE	RNA helicase (Fragment) OS=Mus musculus OX=10090 GN=Eif4a2 PE=1 SV=1	54	36916	2	2	2	2	9.3	5.25	0.19
182	sp|Q8BIF9|ZN787_MOUSE	Zinc finger protein 787 OS=Mus musculus OX=10090 GN=Znf787 PE=2 SV=3	53	41478	2	2	2	2	6.8	8.61	0.17
183	tr|H3BL62|H3BL62_MOUSE	Propionyl-CoA carboxylase alpha chain, mitochondrial (Fragment) OS=Mus musculus OX=10090 GN=Pcca PE=1 SV=1	53	20366	1	1	1	1	7.7	5.88	0.17
184	tr|D3Z0L4|D3Z0L4_MOUSE	MICOS complex subunit Mic19 (Fragment) OS=Mus musculus OX=10090 GN=Chchd3 PE=1 SV=1	53	22495	1	1	1	1	4.2	6.08	0.15
185	tr|Q3UVI9|Q3UVI9_MOUSE	Uncharacterized protein OS=Mus musculus OX=10090 GN=Abcf2 PE=2 SV=1	52	72338	1	1	1	1	1.8	6.58	0.05
186	sp|Q99MR8|MCCA_MOUSE	Methylcrotonoyl-CoA carboxylase subunit alpha, mitochondrial OS=Mus musculus OX=10090 GN=Mccc1 PE=1 SV=2	52	79692	3	3	3	3	4.3	7.7	0.13
187	tr|A2AWT5|A2AWT5_MOUSE	Nucleolar transcription factor 1 OS=Mus musculus OX=10090 GN=Ubtf PE=1 SV=1	52	89765	3	3	3	3	4.7	5.63	0.11
188	sp|Q61781|K1C14_MOUSE	Keratin, type I cytoskeletal 14 OS=Mus musculus OX=10090 GN=Krt14 PE=1 SV=2	52	53176	3	3	3	3	5.4	5.1	0.2
189	tr|A0A1B0GT62|A0A1B0GT62_MOUSE	DNA polymerase beta OS=Mus musculus OX=10090 GN=Polb PE=1 SV=1	52	12240	1	1	1	1	13.5	9.86	0.28
190	tr|Q3UC10|Q3UC10_MOUSE	DNA replication licensing factor MCM6 OS=Mus musculus OX=10090 GN=Mcm6 PE=2 SV=1	52	93718	2	2	2	2	2.3	5.38	0.07
191	tr|Q3TIQ2|Q3TIQ2_MOUSE	60S ribosomal protein L12 OS=Mus musculus OX=10090 GN=Rpl12 PE=2 SV=1	52	17935	2	2	2	2	15.2	9.48	0.41
192	tr|A0A0A6YX26|A0A0A6YX26_MOUSE	60S ribosomal protein L31 OS=Mus musculus OX=10090 GN=Rpl31 PE=1 SV=1	50	14987	1	1	1	1	7	10.6	0.23
193	tr|Q3U0I3|Q3U0I3_MOUSE	T-complex protein 1 subunit gamma OS=Mus musculus OX=10090 GN=Cct3 PE=1 SV=1	50	58811	1	1	1	1	2.1	6.85	0.06
194	tr|Q3UCF2|Q3UCF2_MOUSE	Uncharacterized protein OS=Mus musculus OX=10090 GN=Cdc5l PE=1 SV=1	50	92361	2	2	2	2	2.2	7.98	0.07
195	tr|D3YTR5|D3YTR5_MOUSE	Methyl-CpG-binding domain protein 3 OS=Mus musculus OX=10090 GN=Mbd3 PE=1 SV=1	50	29223	1	1	1	1	4.6	5.49	0.11
196	tr|D3YYP4|D3YYP4_MOUSE	COUP transcription factor 2 OS=Mus musculus OX=10090 GN=Nr2f2 PE=1 SV=1	50	31863	1	1	1	1	3.6	6.16	0.1
197	tr|D3Z2T9|D3Z2T9_MOUSE	Cyclin-dependent kinase 1 (Fragment) OS=Mus musculus OX=10090 GN=Cdk1 PE=1 SV=1	49	22936	3	3	3	3	17	8.56	0.5
198	tr|B2M1R6|B2M1R6_MOUSE	Heterogeneous nuclear ribonucleoprotein K OS=Mus musculus OX=10090 GN=Hnrnpk PE=1 SV=1	49	48760	3	3	3	3	9.5	5.38	0.22
199	tr|Q3KQM4|Q3KQM4_MOUSE	U2 snRNP auxiliary factor large subunit OS=Mus musculus OX=10090 GN=U2af2 PE=1 SV=1	49	34222	1	1	1	1	3.3	4.88	0.1
200	tr|A2BGG7|A2BGG7_MOUSE	Y-box-binding protein 1 (Fragment) OS=Mus musculus OX=10090 GN=Ybx1 PE=1 SV=1	48	24726	1	1	1	1	8.9	10.09	0.14
201	tr|Q9CR49|Q9CR49_MOUSE	Globin b1 OS=Mus musculus OX=10090 GN=Hbb-y PE=1 SV=1	48	16192	1	1	1	1	8.8	7.93	0.21
202	tr|A0A0H3XWX3|A0A0H3XWX3_MOUSE	Insulin-like growth factor 2 mRNA binding protein 1 dN CRDBP-2 OS=Mus musculus OX=10090 GN=Igf2bp1 PE=2 SV=1	48	48081	2	2	2	2	5	9.52	0.14
203	tr|A3KML3|A3KML3_MOUSE	14-3-3 protein theta OS=Mus musculus OX=10090 GN=Ywhaq PE=2 SV=1	48	28046	1	1	1	1	5.7	4.69	0.12
204	sp|Q3U6N9|CH033_MOUSE	UPF0488 protein C8orf33 homolog OS=Mus musculus OX=10090 PE=2 SV=1	48	24621	1	1	1	1	7.2	10.57	0.14
205	sp|E9Q7E2|ARID2_MOUSE	AT-rich interactive domain-containing protein 2 OS=Mus musculus OX=10090 GN=Arid2 PE=1 SV=1	48	197520	1	1	1	1	0.5	7.18	0.02
206	tr|Q4VA28|Q4VA28_MOUSE	60S ribosomal protein L21 OS=Mus musculus OX=10090 GN=Rpl21 PE=2 SV=1	48	18636	3	3	3	3	16.9	10.49	0.65
207	sp|Q9DBF7|CWC25_MOUSE	Pre-mRNA-splicing factor CWC25 homolog OS=Mus musculus OX=10090 GN=Cwc25 PE=2 SV=2	48	48839	2	2	2	2	4.8	10.23	0.14
208	tr|D3YYT1|D3YYT1_MOUSE	Glyoxylate reductase 1 homolog OS=Mus musculus OX=10090 GN=Glyr1 PE=1 SV=1	47	61024	2	2	1	1	2.5	9.24	0.11
209	tr|A0A2R8VHB7|A0A2R8VHB7_MOUSE	SWI/SNF-related matrix-associated actin-dependent regulator of chromatin subfamily D member 1 (Fragment) OS=Mus musculus OX=10090 GN=Smarcd1 PE=1 SV=1	47	10584	1	1	1	1	20	10.73	0.33
210	sp|Q3UM18|LSG1_MOUSE	Large subunit GTPase 1 homolog OS=Mus musculus OX=10090 GN=Lsg1 PE=1 SV=2	47	73852	1	1	1	1	1.7	6.08	0.04
211	tr|A0A0R4J119|A0A0R4J119_MOUSE	Cytoplasmic FMR1-interacting protein OS=Mus musculus OX=10090 GN=Cyfip1 PE=1 SV=1	47	146477	1	1	1	1	0.9	6.5	0.02
212	tr|Q3ULC7|Q3ULC7_MOUSE	RNA helicase OS=Mus musculus OX=10090 GN=Ddx21 PE=2 SV=1	47	94164	1	1	1	1	1.3	9.17	0.03
213	sp|Q8C4U3|SFRP1_MOUSE	Secreted frizzled-related protein 1 OS=Mus musculus OX=10090 GN=Sfrp1 PE=1 SV=3	47	36301	1	1	1	1	3.2	9.17	0.09
214	sp|P52480|KPYM_MOUSE	Pyruvate kinase PKM OS=Mus musculus OX=10090 GN=Pkm PE=1 SV=4	47	58378	2	2	2	2	4.5	7.18	0.12
215	tr|A0A087WPL5|A0A087WPL5_MOUSE	DEAH box protein 9 OS=Mus musculus OX=10090 GN=Dhx9 PE=1 SV=1	46	150836	3	3	3	3	2.2	6.39	0.07
216	tr|A0A0G2JG40|A0A0G2JG40_MOUSE	Guanine nucleotide-binding protein subunit alpha-12 (Fragment) OS=Mus musculus OX=10090 GN=Gna12 PE=1 SV=1	46	37159	1	1	1	1	3.5	9.71	0.09
217	tr|A0A0R4J0D3|A0A0R4J0D3_MOUSE	Dolichyl-diphosphooligosaccharide--protein glycotransferase OS=Mus musculus OX=10090 GN=Stt3b PE=1 SV=1	46	93825	2	2	2	2	2.6	9.11	0.07
218	tr|Q3TQU2|Q3TQU2_MOUSE	Uncharacterized protein OS=Mus musculus OX=10090 GN=Spin1 PE=2 SV=1	46	25592	2	2	2	2	9.8	6.17	0.28
219	sp|Q9DBE9|SPB1_MOUSE	pre-rRNA 2~-O-ribose RNA methyltransferase FTSJ3 OS=Mus musculus OX=10090 GN=Ftsj3 PE=1 SV=1	46	95873	2	2	2	2	2.1	8.51	0.07
220	tr|B1ASE2|B1ASE2_MOUSE	ATP synthase subunit d, mitochondrial (Fragment) OS=Mus musculus OX=10090 GN=Atp5h PE=1 SV=1	46	15929	1	1	1	1	10.1	5.16	0.21
221	tr|A2AWQ2|A2AWQ2_MOUSE	Protein RCC2 (Fragment) OS=Mus musculus OX=10090 GN=Rcc2 PE=1 SV=1	45	18044	1	1	1	1	10	10.13	0.19
222	tr|G3UZ44|G3UZ44_MOUSE	Paired mesoderm homeobox protein 1 OS=Mus musculus OX=10090 GN=Prrx1 PE=1 SV=1	45	22516	1	1	1	1	6.5	9.43	0.15
223	tr|A0A3B2WBM3|A0A3B2WBM3_MOUSE	Elongin-B OS=Mus musculus OX=10090 GN=Elob PE=1 SV=1	45	10159	1	1	1	1	11.1	6.56	0.34
224	tr|Q3TGR3|Q3TGR3_MOUSE	Nucleolin OS=Mus musculus OX=10090 GN=Ncl PE=2 SV=1	45	76764	2	2	2	2	3	4.68	0.09
225	sp|Q9CR02|TMA16_MOUSE	Translation machinery-associated protein 16 OS=Mus musculus OX=10090 GN=Tma16 PE=1 SV=1	45	25880	2	2	2	2	6.8	9.22	0.27
226	tr|A8DUV3|A8DUV3_MOUSE	Alpha-globin OS=Mus musculus OX=10090 GN=Hbat1 PE=3 SV=1	45	15133	2	2	1	1	10.6	7.96	0.5
227	sp|Q99KP6|PRP19_MOUSE	Pre-mRNA-processing factor 19 OS=Mus musculus OX=10090 GN=Prpf19 PE=1 SV=1	45	55661	2	2	2	2	5	6.14	0.12
228	tr|Q3TF84|Q3TF84_MOUSE	Uncharacterized protein OS=Mus musculus OX=10090 GN=Lrrc59 PE=2 SV=1	44	20738	2	2	2	2	12.4	6.18	0.35
229	tr|A0A0J9YV20|A0A0J9YV20_MOUSE	Protein SDA1 OS=Mus musculus OX=10090 GN=Sdad1 PE=1 SV=1	44	79750	1	1	1	1	1.5	9.22	0.04
230	sp|O35295|PURB_MOUSE	Transcriptional activator protein Pur-beta OS=Mus musculus OX=10090 GN=Purb PE=1 SV=3	44	33995	1	1	1	1	5.6	5.35	0.1
231	tr|A0A0E3WJP9|A0A0E3WJP9_MOUSE	Katanin p60 ATPase-containing subunit A-like 2 OS=Mus musculus OX=10090 GN=Katnal2 PE=2 SV=1	43	57899	1	1	1	1	2.4	8.3	0.06
232	sp|Q6IFX2|K1C42_MOUSE	Keratin, type I cytoskeletal 42 OS=Mus musculus OX=10090 GN=Krt42 PE=1 SV=1	43	50444	3	3	3	3	6.4	5.09	0.21
233	tr|A0A0A6YWG8|A0A0A6YWG8_MOUSE	Actin-like protein 6A (Fragment) OS=Mus musculus OX=10090 GN=Actl6a PE=1 SV=1	43	27352	1	1	1	1	5.7	5.05	0.12
234	tr|A0A087WQ46|A0A087WQ46_MOUSE	Nucleolar protein 58 (Fragment) OS=Mus musculus OX=10090 GN=Nop58 PE=1 SV=1	43	24101	1	1	1	1	4.7	6.76	0.14
235	tr|Q3U900|Q3U900_MOUSE	Dolichyl-diphosphooligosaccharide--protein glycosyltransferase subunit 1 OS=Mus musculus OX=10090 GN=Rpn1 PE=2 SV=1	43	68656	2	2	2	2	3.6	6.17	0.1
236	tr|Q545A2|Q545A2_MOUSE	ADP/ATP translocase OS=Mus musculus OX=10090 GN=Slc25a5 PE=1 SV=1	43	33138	2	2	2	2	6.4	9.74	0.21
237	tr|Q14AF6|Q14AF6_MOUSE	Small nuclear ribonucleoprotein Sm D2 OS=Mus musculus OX=10090 GN=Snrpd2 PE=1 SV=1	43	13632	1	1	1	1	8.5	9.92	0.25
238	tr|Q3U254|Q3U254_MOUSE	Uncharacterized protein OS=Mus musculus OX=10090 GN=Emilin1 PE=2 SV=1	43	108829	2	2	2	2	2.2	5.26	0.06
239	tr|A0A1W2P6F6|A0A1W2P6F6_MOUSE	Myosin light polypeptide 6 OS=Mus musculus OX=10090 GN=Myl6 PE=1 SV=1	42	17165	1	1	1	1	8.6	4.4	0.2
240	tr|Q542I9|Q542I9_MOUSE	AAA domain-containing protein OS=Mus musculus OX=10090 GN=Psmc1 PE=1 SV=1	42	49325	1	1	1	1	2.7	5.87	0.07
241	tr|D3YY09|D3YY09_MOUSE	Dr1-associated corepressor OS=Mus musculus OX=10090 GN=Drap1 PE=1 SV=1	42	23261	1	1	1	1	5.2	5.35	0.14
242	tr|A0A1S6GWI7|A0A1S6GWI7_MOUSE	Uncharacterized protein OS=Mus musculus OX=10090 GN=Bud23 PE=2 SV=1	42	34221	1	1	1	1	6	9.42	0.1
243	tr|B7ZP22|B7ZP22_MOUSE	Heterogeneous nuclear ribonucleoproteins A2/B1 OS=Mus musculus OX=10090 GN=Hnrnpa2b1 PE=2 SV=1	42	36000	1	1	1	1	4.4	8.67	0.09
244	tr|Q3V235|Q3V235_MOUSE	Prohibitin OS=Mus musculus OX=10090 GN=Phb2 PE=1 SV=1	42	33276	1	1	1	1	3.3	9.83	0.1
245	tr|H3BL37|H3BL37_MOUSE	Treacle protein OS=Mus musculus OX=10090 GN=Tcof1 PE=1 SV=1	42	138588	1	1	1	1	1.4	9.27	0.02
246	tr|Q3TVF6|Q3TVF6_MOUSE	Protein FAM207A (Fragment) OS=Mus musculus OX=10090 GN=Fam207a PE=1 SV=1	42	23044	1	1	1	1	5.5	10.64	0.15
247	sp|Q62481|VPS72_MOUSE	Vacuolar protein sorting-associated protein 72 homolog OS=Mus musculus OX=10090 GN=Vps72 PE=2 SV=2	42	40987	1	1	1	1	3.3	6.02	0.08
248	tr|A2BI12|A2BI12_MOUSE	PC4 and SFRS1-interacting protein OS=Mus musculus OX=10090 GN=Psip1 PE=1 SV=1	42	37003	1	1	1	1	3.4	9.23	0.09
249	tr|Q3U2W7|Q3U2W7_MOUSE	Uncharacterized protein OS=Mus musculus OX=10090 GN=Kras PE=2 SV=1	42	21628	1	1	1	1	6.4	7.64	0.16
250	tr|Q497N1|Q497N1_MOUSE	40S ribosomal protein S26 OS=Mus musculus OX=10090 GN=Rps26 PE=1 SV=1	41	13292	2	2	1	1	7.8	11.01	0.26
251	tr|Q3ULL5|Q3ULL5_MOUSE	Eif2s2 protein OS=Mus musculus OX=10090 GN=Eif2s2 PE=1 SV=1	41	38410	1	1	1	1	3	5.61	0.09
252	sp|Q8BGS1|E41L5_MOUSE	Band 4.1-like protein 5 OS=Mus musculus OX=10090 GN=Epb41l5 PE=1 SV=1	40	82269	1	1	1	1	2.5	5.98	0.04
253	tr|Q9CSU4|Q9CSU4_MOUSE	39S ribosomal protein L16, mitochondrial (Fragment) OS=Mus musculus OX=10090 GN=Mrpl16 PE=2 SV=1	40	22514	2	2	1	1	5	10.24	0.32
254	tr|D3YVM5|D3YVM5_MOUSE	60S acidic ribosomal protein P0 (Fragment) OS=Mus musculus OX=10090 GN=Rplp0 PE=1 SV=1	40	16160	1	1	1	1	8.3	9.69	0.21
255	tr|A0A0A6YW33|A0A0A6YW33_MOUSE	Predicted pseudogene 6525 OS=Mus musculus OX=10090 GN=Gm6525 PE=3 SV=1	40	12651	1	1	1	1	12.3	10.57	0.27
256	tr|Q3TI05|Q3TI05_MOUSE	Chaperonin containing Tcp1, subunit 6a (Zeta) OS=Mus musculus OX=10090 GN=Cct6a PE=2 SV=1	40	58424	1	1	1	1	1.3	6.63	0.06
257	sp|P60335|PCBP1_MOUSE	Poly(rC)-binding protein 1 OS=Mus musculus OX=10090 GN=Pcbp1 PE=1 SV=1	40	37987	2	2	2	2	6.7	6.66	0.18
258	tr|Q3TS70|Q3TS70_MOUSE	Uncharacterized protein (Fragment) OS=Mus musculus OX=10090 GN=Lsm14b PE=2 SV=1	39	17962	1	1	1	1	7.6	9.44	0.19
259	tr|A0A1B0GRH1|A0A1B0GRH1_MOUSE	60S ribosomal protein L13a OS=Mus musculus OX=10090 GN=Rpl13a PE=1 SV=1	39	14663	1	1	1	1	8.6	10.56	0.23
260	tr|Q3U0F2|Q3U0F2_MOUSE	C2H2-type domain-containing protein OS=Mus musculus OX=10090 GN=Zfp593 PE=2 SV=1	39	13282	1	1	1	1	13.8	8.6	0.26
261	tr|A0A2I3BQ03|A0A2I3BQ03_MOUSE	14-3-3 protein zeta/delta (Fragment) OS=Mus musculus OX=10090 GN=Ywhaz PE=1 SV=1	39	19167	1	1	1	1	8.4	5.43	0.18
262	sp|Q8BMK4|CKAP4_MOUSE	Cytoskeleton-associated protein 4 OS=Mus musculus OX=10090 GN=Ckap4 PE=1 SV=2	39	63711	2	2	2	2	3.3	5.46	0.11
263	tr|Q8R2K3|Q8R2K3_MOUSE	Single-stranded DNA-binding protein OS=Mus musculus OX=10090 GN=Ssbp1 PE=1 SV=1	38	17146	1	1	1	1	10.1	9.78	0.2
264	tr|Q8C553|Q8C553_MOUSE	IF rod domain-containing protein (Fragment) OS=Mus musculus OX=10090 GN=Lmnb1 PE=2 SV=1	38	47575	1	1	1	1	2.9	5.18	0.07
265	tr|A0A217FL53|A0A217FL53_MOUSE	GTP-binding protein 4 OS=Mus musculus OX=10090 GN=Gtpbp4 PE=1 SV=1	38	19325	1	1	1	1	6.1	9.67	0.17
266	tr|Q3U8U8|Q3U8U8_MOUSE	Polyadenylate-binding protein OS=Mus musculus OX=10090 GN=Pabpc1 PE=2 SV=1	38	70824	2	2	2	2	4.1	9.52	0.09
267	tr|Q3UT19|Q3UT19_MOUSE	Pre-mRNA-splicing factor 3 OS=Mus musculus OX=10090 GN=Prpf3 PE=2 SV=1	37	77388	1	1	1	1	2.8	9.58	0.04
268	sp|Q8C0C7|SYFA_MOUSE	Phenylalanine--tRNA ligase alpha subunit OS=Mus musculus OX=10090 GN=Farsa PE=1 SV=1	37	57677	2	2	2	2	3.7	8.27	0.12
269	tr|Q5M8M3|Q5M8M3_MOUSE	Multifunctional methyltransferase subunit TRM112-like protein OS=Mus musculus OX=10090 GN=Trmt112 PE=2 SV=1	37	14155	1	1	1	1	10.4	5.17	0.24
270	tr|A0A0R4J0B1|A0A0R4J0B1_MOUSE	Non-specific serine/threonine protein kinase OS=Mus musculus OX=10090 GN=Mark2 PE=1 SV=1	36	82313	1	1	1	1	2.7	9.7	0.04
271	tr|B1AXX9|B1AXX9_MOUSE	DnaJ homolog subfamily A member 1 (Fragment) OS=Mus musculus OX=10090 GN=Dnaja1 PE=1 SV=1	36	14340	1	1	1	1	10.2	9.2	0.24
272	tr|Q3UMT7|Q3UMT7_MOUSE	Uncharacterized protein OS=Mus musculus OX=10090 GN=Hnrnpl PE=2 SV=1	36	64719	1	1	1	1	1.7	7.27	0.05
273	tr|B2RT32|B2RT32_MOUSE	Predicted gene, OTTMUSG00000010105 OS=Mus musculus OX=10090 GN=Gm13034 PE=2 SV=1	36	21864	1	1	1	1	5.4	7.63	0.15
274	tr|Q3UYD0|Q3UYD0_MOUSE	Uncharacterized protein OS=Mus musculus OX=10090 GN=Utp14a PE=2 SV=1	36	87379	3	3	3	3	4.6	9.21	0.12
275	tr|Q3TGI0|Q3TGI0_MOUSE	Uncharacterized protein OS=Mus musculus OX=10090 GN=Xrcc1 PE=2 SV=1	36	69111	1	1	1	1	1.6	5.88	0.05
276	tr|Q5SQ20|Q5SQ20_MOUSE	Pescadillo homolog OS=Mus musculus OX=10090 GN=Pes1 PE=1 SV=1	36	68644	1	1	1	1	1.7	6.41	0.05
277	tr|G3UX26|G3UX26_MOUSE	Outer mitochondrial membrane protein porin 2 OS=Mus musculus OX=10090 GN=Vdac2 PE=1 SV=1	36	30883	1	1	1	1	3.5	7.49	0.11
278	tr|A0A0N4SVP8|A0A0N4SVP8_MOUSE	RNA helicase OS=Mus musculus OX=10090 GN=Eif4a3l2 PE=3 SV=1	36	47214	2	2	2	2	6.6	7.63	0.14
279	tr|Q6F4J0|Q6F4J0_MOUSE	Tubulin gamma chain OS=Mus musculus OX=10090 GN=Tubg2 PE=2 SV=1	36	51432	1	1	1	1	2	5.8	0.06
280	tr|Q3V349|Q3V349_MOUSE	Uncharacterized protein OS=Mus musculus OX=10090 GN=Dcx PE=2 SV=1	36	37407	1	1	1	1	3.9	9.12	0.09
281	tr|A0A0A0MQF6|A0A0A0MQF6_MOUSE	Glyceraldehyde-3-phosphate dehydrogenase OS=Mus musculus OX=10090 GN=Gapdh PE=1 SV=1	35	38914	1	1	1	1	4.2	9.09	0.08
282	sp|Q2VPQ9|EAF6_MOUSE	Chromatin modification-related protein MEAF6 OS=Mus musculus OX=10090 GN=Meaf6 PE=1 SV=1	35	21636	1	1	1	1	4.2	9.32	0.16
283	tr|D1MAF3|D1MAF3_MOUSE	Sp2 transcription factor OS=Mus musculus OX=10090 GN=Sp2 PE=2 SV=1	35	65550	1	1	1	1	2.5	9.92	0.05
284	sp|Q9D2G2|ODO2_MOUSE	Dihydrolipoyllysine-residue succinyltransferase component of 2-oxoglutarate dehydrogenase complex, mitochondrial OS=Mus musculus OX=10090 GN=Dlst PE=1 SV=1	35	49306	1	1	1	1	1.8	9.11	0.07
285	tr|A0A0G2JFF1|A0A0G2JFF1_MOUSE	Serine/threonine-protein phosphatase (Fragment) OS=Mus musculus OX=10090 GN=Ppp1cc PE=1 SV=1	35	33804	1	1	1	1	3.4	5.4	0.1
286	sp|P10284|HXB4_MOUSE	Homeobox protein Hox-B4 OS=Mus musculus OX=10090 GN=Hoxb4 PE=2 SV=1	35	27844	1	1	1	1	6.4	9.81	0.12
287	tr|A0A668KLC6|A0A668KLC6_MOUSE	Microtubule-associated protein OS=Mus musculus OX=10090 GN=Map2 PE=1 SV=1	35	216502	1	1	1	1	0.6	4.76	0.02
288	sp|Q9JI13|SAS10_MOUSE	Something about silencing protein 10 OS=Mus musculus OX=10090 GN=Utp3 PE=1 SV=1	35	53424	1	1	1	1	1.9	5.44	0.06
289	sp|Q8C176|TAF2_MOUSE	Transcription initiation factor TFIID subunit 2 OS=Mus musculus OX=10090 GN=Taf2 PE=2 SV=2	35	128341	1	1	1	1	0.9	8.35	0.03
290	tr|D3YWF6|D3YWF6_MOUSE	Ubiquitinyl hydrolase 1 OS=Mus musculus OX=10090 GN=Otub1 PE=1 SV=1	35	28190	1	1	1	1	3.7	5.15	0.12
291	sp|Q9ERZ0|HEMGN_MOUSE	Hemogen OS=Mus musculus OX=10090 GN=Hemgn PE=1 SV=1	35	55977	1	1	1	1	2.2	4.84	0.06
292	tr|A0A140LIS5|A0A140LIS5_MOUSE	Arginine and glutamate-rich protein 1 (Fragment) OS=Mus musculus OX=10090 GN=Arglu1 PE=1 SV=1	34	25901	1	1	1	1	3.7	10.63	0.13
293	sp|Q8K224|NAT10_MOUSE	RNA cytidine acetyltransferase OS=Mus musculus OX=10090 GN=Nat10 PE=1 SV=1	34	116258	1	1	1	1	0.9	8.57	0.03
294	tr|Q3T9L0|Q3T9L0_MOUSE	RNA helicase OS=Mus musculus OX=10090 GN=Ddx39a PE=2 SV=1	34	49567	2	2	2	2	3.7	5.46	0.14
295	tr|A0A087WQB0|A0A087WQB0_MOUSE	Mortality factor 4-like protein 1 OS=Mus musculus OX=10090 GN=Morf4l1 PE=1 SV=1	34	34436	1	1	1	1	4.4	9.11	0.1
296	sp|Q5RJ54|ZSC26_MOUSE	Zinc finger and SCAN domain-containing protein 26 OS=Mus musculus OX=10090 GN=Zscan26 PE=2 SV=1	34	54689	1	1	1	1	2.8	8.93	0.06
297	tr|Q5SUW0|Q5SUW0_MOUSE	Growth factor receptor-bound protein 10 (Fragment) OS=Mus musculus OX=10090 GN=Grb10 PE=1 SV=1	34	18678	1	1	1	1	7.6	10.1	0.18
298	tr|A0A2R8VJN0|A0A2R8VJN0_MOUSE	Kinesin-like protein KIF21A (Fragment) OS=Mus musculus OX=10090 GN=Kif21a PE=1 SV=1	34	24332	1	1	1	1	2.3	8.78	0.14
299	tr|A0JNY9|A0JNY9_MOUSE	Telomerase reverse transcriptase OS=Mus musculus OX=10090 GN=Tert PE=2 SV=1	34	67719	1	1	1	1	1	9.53	0.05
300	tr|G3X9I4|G3X9I4_MOUSE	Aly/REF export factor 2 OS=Mus musculus OX=10090 GN=Alyref2 PE=1 SV=1	34	23828	1	1	1	1	5	10.14	0.14
301	sp|Q8CB77|ELOA1_MOUSE	Elongin-A OS=Mus musculus OX=10090 GN=Eloa PE=1 SV=3	34	87450	1	1	1	1	2.1	9.63	0.04
302	sp|Q8BH24|TM9S4_MOUSE	Transmembrane 9 superfamily member 4 OS=Mus musculus OX=10090 GN=Tm9sf4 PE=1 SV=1	33	75442	1	1	1	1	1.7	6.86	0.04
303	tr|Q3TJY5|Q3TJY5_MOUSE	RED_N domain-containing protein (Fragment) OS=Mus musculus OX=10090 GN=Ik PE=2 SV=1	33	35129	1	1	1	1	3	7.74	0.09
304	tr|Q3TT06|Q3TT06_MOUSE	Nuclear pore complex protein OS=Mus musculus OX=10090 GN=Nup107 PE=2 SV=1	33	107126	1	1	1	1	1.2	5.26	0.03
305	tr|Q3TXH8|Q3TXH8_MOUSE	Uncharacterized protein OS=Mus musculus OX=10090 GN=Wbp11 PE=2 SV=1	33	61516	2	2	1	1	2.6	6.32	0.11
306	tr|A0A494BBF7|A0A494BBF7_MOUSE	Zinc finger protein ubi-d4 (Fragment) OS=Mus musculus OX=10090 GN=Dpf2 PE=1 SV=1	32	40384	1	1	1	1	4.3	5.74	0.08
307	tr|Q4VA98|Q4VA98_MOUSE	Zfp219 protein OS=Mus musculus OX=10090 GN=Zfp219 PE=1 SV=1	32	74265	1	1	1	1	1.8	9.52	0.04
308	sp|Q3THE2|ML12B_MOUSE	Myosin regulatory light chain 12B OS=Mus musculus OX=10090 GN=Myl12b PE=1 SV=2	32	19824	1	1	1	1	5.8	4.71	0.17
309	tr|Q3U6P5|Q3U6P5_MOUSE	RRM domain-containing protein OS=Mus musculus OX=10090 GN=Hnrnpc PE=2 SV=1	32	36997	2	2	2	2	5.7	6.88	0.19
310	tr|A0A494B9A7|A0A494B9A7_MOUSE	Cofilin, non-muscle isoform OS=Mus musculus OX=10090 GN=Cfl1 PE=1 SV=1	32	19929	1	1	1	1	6.2	8.77	0.17
311	tr|Q3TH69|Q3TH69_MOUSE	AP-2 complex subunit mu OS=Mus musculus OX=10090 GN=Ap2m1 PE=2 SV=1	32	50037	1	1	1	1	2.3	9.53	0.07
312	tr|Q3TT05|Q3TT05_MOUSE	ELAV-like protein (Fragment) OS=Mus musculus OX=10090 GN=Elavl1 PE=2 SV=1	32	34145	1	1	1	1	4.5	9.5	0.1
313	tr|A0A087WR97|A0A087WR97_MOUSE	TAR DNA-binding protein 43 (Fragment) OS=Mus musculus OX=10090 GN=Tardbp PE=1 SV=1	32	26983	1	1	1	1	7.4	7.64	0.12
314	sp|Q5SF07|IF2B2_MOUSE	Insulin-like growth factor 2 mRNA-binding protein 2 OS=Mus musculus OX=10090 GN=Igf2bp2 PE=1 SV=1	32	65657	1	1	1	1	2	7.81	0.05
315	tr|D3YY75|D3YY75_MOUSE	Vang-like protein OS=Mus musculus OX=10090 GN=Vangl2 PE=1 SV=1	31	64220	1	1	1	1	3.2	9.32	0.05
316	tr|D3YZ83|D3YZ83_MOUSE	Mesoderm-specific transcript protein (Fragment) OS=Mus musculus OX=10090 GN=Mest PE=1 SV=1	31	16672	1	1	1	1	5.5	8.96	0.2
317	tr|A0A0G2JEP0|A0A0G2JEP0_MOUSE	Fragile X mental retardation syndrome-related protein 1 OS=Mus musculus OX=10090 GN=Fxr1 PE=1 SV=1	31	64275	1	1	1	1	1.4	6.02	0.05
318	tr|J3QMG3|J3QMG3_MOUSE	Voltage-dependent anion-selective channel protein 3 OS=Mus musculus OX=10090 GN=Vdac3 PE=1 SV=1	31	31175	1	1	1	1	3.5	8.96	0.11
319	tr|A0A1L1SS27|A0A1L1SS27_MOUSE	60S ribosomal protein L29 (Fragment) OS=Mus musculus OX=10090 GN=Rpl29 PE=1 SV=1	31	15766	1	1	1	1	5.7	11.83	0.22
320	tr|Q5EBL1|Q5EBL1_MOUSE	Globin b3 OS=Mus musculus OX=10090 GN=Hbb-bh1 PE=2 SV=1	31	16541	1	1	1	1	6.8	8.7	0.2
321	tr|A2AM62|A2AM62_MOUSE	Heterochromatin protein 1-binding protein 3 (Fragment) OS=Mus musculus OX=10090 GN=Hp1bp3 PE=1 SV=1	31	18469	1	1	1	1	6.1	9.4	0.18
322	tr|D3U0D6|D3U0D6_MOUSE	Kidney highly expressed protein 1 OS=Mus musculus OX=10090 GN=Rrp7a PE=2 SV=1	31	32626	1	1	1	1	6.4	9.57	0.1
323	sp|Q8C6B9|AROS_MOUSE	Active regulator of SIRT1 OS=Mus musculus OX=10090 GN=Rps19bp1 PE=1 SV=1	31	16082	1	1	1	1	9.1	10.83	0.21
324	tr|A0A2I3BR32|A0A2I3BR32_MOUSE	Guanine nucleotide-binding protein-like 3 (Fragment) OS=Mus musculus OX=10090 GN=Gnl3 PE=1 SV=1	31	17783	1	1	1	1	13.2	4.56	0.19
325	sp|Q3URQ0|TEX10_MOUSE	Testis-expressed protein 10 OS=Mus musculus OX=10090 GN=Tex10 PE=1 SV=1	30	105941	1	1	1	1	0.8	9.26	0.03
326	sp|Q9JJF3|RIOX1_MOUSE	Ribosomal oxygenase 1 OS=Mus musculus OX=10090 GN=Riox1 PE=1 SV=2	30	67800	1	1	1	1	2.3	8.85	0.05
327	tr|A0A0R4J1E3|A0A0R4J1E3_MOUSE	Drebrin OS=Mus musculus OX=10090 GN=Dbn1 PE=1 SV=1	30	73070	1	1	1	1	2.7	4.39	0.04
328	tr|A0A1W2P6I3|A0A1W2P6I3_MOUSE	Cysteine and glycine-rich protein 2 OS=Mus musculus OX=10090 GN=Csrp2 PE=1 SV=1	30	12906	1	1	1	1	13.2	8.76	0.27
329	tr|A0A087WS46|A0A087WS46_MOUSE	Eukaryotic translation elongation factor 1 beta 2 OS=Mus musculus OX=10090 GN=Eef1b2 PE=1 SV=1	30	20238	1	1	1	1	4.9	4.4	0.17
330	tr|D3Z7M5|D3Z7M5_MOUSE	Nucleolar protein 16 OS=Mus musculus OX=10090 GN=Nop16 PE=1 SV=1	30	21609	1	1	1	1	9.9	10.03	0.16
331	tr|A0A140LHW9|A0A140LHW9_MOUSE	Ras-related protein Rab-30 (Fragment) OS=Mus musculus OX=10090 GN=Rab30 PE=1 SV=1	30	12414	1	1	1	1	10.3	5.4	0.28
332	tr|A0A0A0MQB8|A0A0A0MQB8_MOUSE	Homeobox protein Meis1 OS=Mus musculus OX=10090 GN=Meis1 PE=1 SV=1	30	38932	1	1	1	1	2.3	5.92	0.08
333	tr|A2ABZ2|A2ABZ2_MOUSE	Pyrroline-5-carboxylate reductase (Fragment) OS=Mus musculus OX=10090 GN=Pycr1 PE=1 SV=1	30	25037	1	1	1	1	4.6	6.15	0.13
334	tr|A0A494B9Z0|A0A494B9Z0_MOUSE	40S ribosomal protein S30 OS=Mus musculus OX=10090 GN=Fau PE=1 SV=1	30	7002	2	2	1	1	17.5	12.15	1.28
335	tr|Q3UNM2|Q3UNM2_MOUSE	Uncharacterized protein (Fragment) OS=Mus musculus OX=10090 GN=Numa1 PE=2 SV=1	30	83231	1	1	1	1	2.3	9.47	0.04
336	tr|Q3THH1|Q3THH1_MOUSE	Protein disulfide-isomerase A6 OS=Mus musculus OX=10090 GN=Pdia6 PE=2 SV=1	30	49026	1	1	1	1	3.8	5.05	0.07
337	tr|A0A0R4J008|A0A0R4J008_MOUSE	Histone deacetylase 2 OS=Mus musculus OX=10090 GN=Hdac2 PE=1 SV=1	30	55865	1	1	1	1	2.5	5.59	0.06
338	tr|Q3UJA1|Q3UJA1_MOUSE	NUC173 domain-containing protein OS=Mus musculus OX=10090 GN=Rrp12 PE=1 SV=1	29	144295	1	1	1	1	0.7	9.07	0.02
339	tr|B2RPU7|B2RPU7_MOUSE	Kruppel-like factor 16 OS=Mus musculus OX=10090 GN=Klf16 PE=1 SV=1	29	26092	1	1	1	1	6.8	10.17	0.13
340	tr|Q3TF40|Q3TF40_MOUSE	Uncharacterized protein (Fragment) OS=Mus musculus OX=10090 GN=Nono PE=2 SV=1	29	60654	2	2	2	2	3.8	9.64	0.11
341	tr|A0A0R4J047|A0A0R4J047_MOUSE	Putative RNA-binding protein Luc7-like 1 OS=Mus musculus OX=10090 GN=Luc7l PE=1 SV=1	29	38841	1	1	1	1	2.8	10.03	0.09
342	tr|F6QFD1|F6QFD1_MOUSE	Phosphodiesterase (Fragment) OS=Mus musculus OX=10090 GN=Pde4d PE=1 SV=1	29	86297	1	1	1	1	1.1	5.07	0.04
343	sp|E0CYV9|CD054_MOUSE	Uncharacterized protein C4orf54 homolog OS=Mus musculus OX=10090 PE=1 SV=1	29	190659	1	1	1	1	0.4	8.78	0.02
344	tr|A0A1S6GWK0|A0A1S6GWK0_MOUSE	Dolichyl-diphosphooligosaccharide--protein glycotransferase OS=Mus musculus OX=10090 GN=Stt3a PE=2 SV=1	29	86391	1	1	1	1	0.9	8.3	0.04
345	tr|A0A023UF19|A0A023UF19_MOUSE	Transcription factor AP-2 gamma OS=Mus musculus OX=10090 GN=Tfap2c PE=2 SV=1	29	49562	1	1	1	1	2	7.72	0.07
346	tr|D3YU75|D3YU75_MOUSE	Translationally-controlled tumor protein OS=Mus musculus OX=10090 GN=Tpt1 PE=1 SV=1	28	15529	1	1	1	1	9.4	4.87	0.22
347	tr|D3YU58|D3YU58_MOUSE	Anaphase-promoting complex subunit 7 OS=Mus musculus OX=10090 GN=Anapc7 PE=1 SV=1	28	56759	1	1	1	1	2.4	8.76	0.06
348	tr|Q3U2G6|Q3U2G6_MOUSE	Uncharacterized protein OS=Mus musculus OX=10090 GN=Klf13 PE=2 SV=1	28	31582	1	1	1	1	5.9	9.63	0.11
349	tr|A0A0A1HAM8|A0A0A1HAM8_MOUSE	80K protein OS=Mus musculus OX=10090 GN=Marcks PE=2 SV=1	28	29761	1	1	1	1	6.1	4.34	0.11
350	tr|Q3ULW0|Q3ULW0_MOUSE	GTP-binding nuclear protein Ran OS=Mus musculus OX=10090 GN=Ran PE=2 SV=1	28	24507	1	1	1	1	5.1	7.71	0.14
351	tr|Q80ZM5|Q80ZM5_MOUSE	H1 histone family, member X OS=Mus musculus OX=10090 GN=H1f10 PE=1 SV=1	28	20139	1	1	1	1	6.4	11.22	0.17
352	tr|A2A600|A2A600_MOUSE	Importin subunit alpha-1 (Fragment) OS=Mus musculus OX=10090 GN=Kpna2 PE=1 SV=2	28	18214	1	1	1	1	6.7	9.8	0.19
353	sp|Q9CR57|RL14_MOUSE	60S ribosomal protein L14 OS=Mus musculus OX=10090 GN=Rpl14 PE=1 SV=3	27	23663	1	1	1	1	6	11.03	0.14
354	tr|A0A494BBC6|A0A494BBC6_MOUSE	Acyl-CoA (8-3)-desaturase OS=Mus musculus OX=10090 GN=Fads1 PE=1 SV=1	27	48336	1	1	1	1	2	9.39	0.07
355	sp|Q921N6|DDX27_MOUSE	Probable ATP-dependent RNA helicase DDX27 OS=Mus musculus OX=10090 GN=Ddx27 PE=1 SV=3	27	86284	2	2	2	2	2.6	9.29	0.08
356	tr|Q4VA29|Q4VA29_MOUSE	RNA transcription, translation and transport factor protein OS=Mus musculus OX=10090 GN=Rtraf PE=1 SV=1	27	28249	1	1	1	1	3.7	6.4	0.12
357	sp|Q8BMF4|ODP2_MOUSE	Dihydrolipoyllysine-residue acetyltransferase component of pyruvate dehydrogenase complex, mitochondrial OS=Mus musculus OX=10090 GN=Dlat PE=1 SV=2	26	68469	1	1	1	1	1.2	8.81	0.05
358	tr|Q3UTV0|Q3UTV0_MOUSE	RNA helicase OS=Mus musculus OX=10090 GN=Ddx49 PE=2 SV=1	25	35235	1	1	1	1	3.6	6.98	0.09
359	tr|Q3TZG6|Q3TZG6_MOUSE	Chromo domain-containing protein OS=Mus musculus OX=10090 GN=Cbx2 PE=2 SV=1	23	55228	1	1	1	1	1.3	9.92	0.06
360	tr|D3YYW8|D3YYW8_MOUSE	RNA-binding motif protein 42 OS=Mus musculus OX=10090 GN=Rbm42 PE=1 SV=1	23	47298	1	1	1	1	1.6	9.51	0.07
361	sp|Q9D4J7|PHF6_MOUSE	PHD finger protein 6 OS=Mus musculus OX=10090 GN=Phf6 PE=1 SV=1	20	42253	1	1	1	1	3.8	9.02	0.08
362	tr|Q0VAV3|Q0VAV3_MOUSE	4921505C17Rik protein OS=Mus musculus OX=10090 GN=Rictor PE=2 SV=1	17	132655	1	1	1	1	0.6	8.67	0.02
363	tr|A0A0J9YTY0|A0A0J9YTY0_MOUSE	Septin OS=Mus musculus OX=10090 GN=Septin11 PE=1 SV=1	17	49233	1	1	1	1	2.1	6.5	0.07
364	sp|A2ATU0|DHTK1_MOUSE	Probable 2-oxoglutarate dehydrogenase E1 component DHKTD1, mitochondrial OS=Mus musculus OX=10090 GN=Dhtkd1 PE=1 SV=1	13	103470	1	1	1	1	1.4	6.43	0.03

## Sheet: Sample-NC
prot_hit_num	prot_acc	prot_desc	prot_score	prot_mass	prot_matches	prot_matches_sig	prot_sequences	prot_sequences_sig	prot_cover	prot_pi	emPAI
11	tr|Q3TEK2|Q3TEK2_MOUSE	Uncharacterized protein OS=Mus musculus OX=10090 GN=Hspa8 PE=2 SV=1	374	71041	17	17	11	11	22.4	5.28	0.97
86	tr|A0A0R4J187|A0A0R4J187_MOUSE	ATP-dependent DNA helicase 2 subunit 1 OS=Mus musculus OX=10090 GN=Xrcc6 PE=1 SV=1	105	69727	6	6	5	5	11	6.13	0.32
102	tr|A2AAW9|A2AAW9_MOUSE	Eukaryotic translation initiation factor 2 subunit 3, X-linked OS=Mus musculus OX=10090 GN=Eif2s3x PE=1 SV=1	93	37627	5	5	4	4	14.8	6.79	0.52
120	sp|P27641|XRCC5_MOUSE	X-ray repair cross-complementing protein 5 OS=Mus musculus OX=10090 GN=Xrcc5 PE=1 SV=4	76	83802	6	6	6	6	8.3	5.04	0.26
145	tr|D9J2V6|D9J2V6_MOUSE	Pre-B-cell leukemia transcription factor 1 OS=Mus musculus OX=10090 GN=Pbx1 PE=1 SV=1	67	37310	2	2	2	2	8.6	6.12	0.19
153	tr|B2FDH2|B2FDH2_MOUSE	Pre-B-cell leukemia transcription factor 3 (Fragment) OS=Mus musculus OX=10090 GN=Pbx3 PE=1 SV=1	64	5795	1	1	1	1	27.8	4.65	0.63
155	tr|Q3TK73|Q3TK73_MOUSE	Uncharacterized protein OS=Mus musculus OX=10090 GN=Rpl7 PE=2 SV=1	63	31427	4	4	3	3	13	10.89	0.5
158	tr|A0A0R4J0C1|A0A0R4J0C1_MOUSE	Homeobox protein DLX-6 (Fragment) OS=Mus musculus OX=10090 GN=Dlx6 PE=1 SV=1	61	17694	1	1	1	1	7.6	10.04	0.19
172	tr|Q6NSP9|Q6NSP9_MOUSE	High mobility group protein HMGI-C OS=Mus musculus OX=10090 GN=Hmga2 PE=1 SV=1	57	14160	1	1	1	1	17.8	11	0.24
179	tr|Q3U5L2|Q3U5L2_MOUSE	Uncharacterized protein OS=Mus musculus OX=10090 GN=Luc7l2 PE=2 SV=1	55	39673	2	2	2	2	7.3	10.01	0.17
181	tr|A0A338P6X5|A0A338P6X5_MOUSE	RNA helicase (Fragment) OS=Mus musculus OX=10090 GN=Eif4a2 PE=1 SV=1	54	36916	2	2	2	2	9.3	5.25	0.19
189	tr|A0A1B0GT62|A0A1B0GT62_MOUSE	DNA polymerase beta OS=Mus musculus OX=10090 GN=Polb PE=1 SV=1	52	12240	1	1	1	1	13.5	9.86	0.28
209	tr|A0A2R8VHB7|A0A2R8VHB7_MOUSE	SWI/SNF-related matrix-associated actin-dependent regulator of chromatin subfamily D member 1 (Fragment) OS=Mus musculus OX=10090 GN=Smarcd1 PE=1 SV=1	47	10584	1	1	1	1	20	10.73	0.33
218	tr|Q3TQU2|Q3TQU2_MOUSE	Uncharacterized protein OS=Mus musculus OX=10090 GN=Spin1 PE=2 SV=1	46	25592	2	2	2	2	9.8	6.17	0.28
221	tr|A2AWQ2|A2AWQ2_MOUSE	Protein RCC2 (Fragment) OS=Mus musculus OX=10090 GN=Rcc2 PE=1 SV=1	45	18044	1	1	1	1	10	10.13	0.19
230	sp|O35295|PURB_MOUSE	Transcriptional activator protein Pur-beta OS=Mus musculus OX=10090 GN=Purb PE=1 SV=3	44	33995	1	1	1	1	5.6	5.35	0.1
231	tr|A0A0E3WJP9|A0A0E3WJP9_MOUSE	Katanin p60 ATPase-containing subunit A-like 2 OS=Mus musculus OX=10090 GN=Katnal2 PE=2 SV=1	43	57899	1	1	1	1	2.4	8.3	0.06
237	tr|Q14AF6|Q14AF6_MOUSE	Small nuclear ribonucleoprotein Sm D2 OS=Mus musculus OX=10090 GN=Snrpd2 PE=1 SV=1	43	13632	1	1	1	1	8.5	9.92	0.25
238	tr|Q3U254|Q3U254_MOUSE	Uncharacterized protein OS=Mus musculus OX=10090 GN=Emilin1 PE=2 SV=1	43	108829	2	2	2	2	2.2	5.26	0.06
239	tr|A0A1W2P6F6|A0A1W2P6F6_MOUSE	Myosin light polypeptide 6 OS=Mus musculus OX=10090 GN=Myl6 PE=1 SV=1	42	17165	1	1	1	1	8.6	4.4	0.2
246	tr|Q3TVF6|Q3TVF6_MOUSE	Protein FAM207A (Fragment) OS=Mus musculus OX=10090 GN=Fam207a PE=1 SV=1	42	23044	1	1	1	1	5.5	10.64	0.15
249	tr|Q3U2W7|Q3U2W7_MOUSE	Uncharacterized protein OS=Mus musculus OX=10090 GN=Kras PE=2 SV=1	42	21628	1	1	1	1	6.4	7.64	0.16
253	tr|Q9CSU4|Q9CSU4_MOUSE	39S ribosomal protein L16, mitochondrial (Fragment) OS=Mus musculus OX=10090 GN=Mrpl16 PE=2 SV=1	40	22514	2	2	1	1	5	10.24	0.32
259	tr|A0A1B0GRH1|A0A1B0GRH1_MOUSE	60S ribosomal protein L13a OS=Mus musculus OX=10090 GN=Rpl13a PE=1 SV=1	39	14663	1	1	1	1	8.6	10.56	0.23
260	tr|Q3U0F2|Q3U0F2_MOUSE	C2H2-type domain-containing protein OS=Mus musculus OX=10090 GN=Zfp593 PE=2 SV=1	39	13282	1	1	1	1	13.8	8.6	0.26
263	tr|Q8R2K3|Q8R2K3_MOUSE	Single-stranded DNA-binding protein OS=Mus musculus OX=10090 GN=Ssbp1 PE=1 SV=1	38	17146	1	1	1	1	10.1	9.78	0.2
271	tr|B1AXX9|B1AXX9_MOUSE	DnaJ homolog subfamily A member 1 (Fragment) OS=Mus musculus OX=10090 GN=Dnaja1 PE=1 SV=1	36	14340	1	1	1	1	10.2	9.2	0.24
273	tr|B2RT32|B2RT32_MOUSE	Predicted gene, OTTMUSG00000010105 OS=Mus musculus OX=10090 GN=Gm13034 PE=2 SV=1	36	21864	1	1	1	1	5.4	7.63	0.15
274	tr|Q3UYD0|Q3UYD0_MOUSE	Uncharacterized protein OS=Mus musculus OX=10090 GN=Utp14a PE=2 SV=1	36	87379	3	3	3	3	4.6	9.21	0.12
275	tr|Q3TGI0|Q3TGI0_MOUSE	Uncharacterized protein OS=Mus musculus OX=10090 GN=Xrcc1 PE=2 SV=1	36	69111	1	1	1	1	1.6	5.88	0.05
279	tr|Q6F4J0|Q6F4J0_MOUSE	Tubulin gamma chain OS=Mus musculus OX=10090 GN=Tubg2 PE=2 SV=1	36	51432	1	1	1	1	2	5.8	0.06
288	sp|Q9JI13|SAS10_MOUSE	Something about silencing protein 10 OS=Mus musculus OX=10090 GN=Utp3 PE=1 SV=1	35	53424	1	1	1	1	1.9	5.44	0.06
291	sp|Q9ERZ0|HEMGN_MOUSE	Hemogen OS=Mus musculus OX=10090 GN=Hemgn PE=1 SV=1	35	55977	1	1	1	1	2.2	4.84	0.06
295	tr|A0A087WQB0|A0A087WQB0_MOUSE	Mortality factor 4-like protein 1 OS=Mus musculus OX=10090 GN=Morf4l1 PE=1 SV=1	34	34436	1	1	1	1	4.4	9.11	0.1
297	tr|Q5SUW0|Q5SUW0_MOUSE	Growth factor receptor-bound protein 10 (Fragment) OS=Mus musculus OX=10090 GN=Grb10 PE=1 SV=1	34	18678	1	1	1	1	7.6	10.1	0.18
298	tr|A0A2R8VJN0|A0A2R8VJN0_MOUSE	Kinesin-like protein KIF21A (Fragment) OS=Mus musculus OX=10090 GN=Kif21a PE=1 SV=1	34	24332	1	1	1	1	2.3	8.78	0.14
299	tr|A0JNY9|A0JNY9_MOUSE	Telomerase reverse transcriptase OS=Mus musculus OX=10090 GN=Tert PE=2 SV=1	34	67719	1	1	1	1	1	9.53	0.05
302	sp|Q8BH24|TM9S4_MOUSE	Transmembrane 9 superfamily member 4 OS=Mus musculus OX=10090 GN=Tm9sf4 PE=1 SV=1	33	75442	1	1	1	1	1.7	6.86	0.04
308	sp|Q3THE2|ML12B_MOUSE	Myosin regulatory light chain 12B OS=Mus musculus OX=10090 GN=Myl12b PE=1 SV=2	32	19824	1	1	1	1	5.8	4.71	0.17
310	tr|A0A494B9A7|A0A494B9A7_MOUSE	Cofilin, non-muscle isoform OS=Mus musculus OX=10090 GN=Cfl1 PE=1 SV=1	32	19929	1	1	1	1	6.2	8.77	0.17
311	tr|Q3TH69|Q3TH69_MOUSE	AP-2 complex subunit mu OS=Mus musculus OX=10090 GN=Ap2m1 PE=2 SV=1	32	50037	1	1	1	1	2.3	9.53	0.07
312	tr|Q3TT05|Q3TT05_MOUSE	ELAV-like protein (Fragment) OS=Mus musculus OX=10090 GN=Elavl1 PE=2 SV=1	32	34145	1	1	1	1	4.5	9.5	0.1
316	tr|D3YZ83|D3YZ83_MOUSE	Mesoderm-specific transcript protein (Fragment) OS=Mus musculus OX=10090 GN=Mest PE=1 SV=1	31	16672	1	1	1	1	5.5	8.96	0.2
321	tr|A2AM62|A2AM62_MOUSE	Heterochromatin protein 1-binding protein 3 (Fragment) OS=Mus musculus OX=10090 GN=Hp1bp3 PE=1 SV=1	31	18469	1	1	1	1	6.1	9.4	0.18
324	tr|A0A2I3BR32|A0A2I3BR32_MOUSE	Guanine nucleotide-binding protein-like 3 (Fragment) OS=Mus musculus OX=10090 GN=Gnl3 PE=1 SV=1	31	17783	1	1	1	1	13.2	4.56	0.19
326	sp|Q9JJF3|RIOX1_MOUSE	Ribosomal oxygenase 1 OS=Mus musculus OX=10090 GN=Riox1 PE=1 SV=2	30	67800	1	1	1	1	2.3	8.85	0.05
327	tr|A0A0R4J1E3|A0A0R4J1E3_MOUSE	Drebrin OS=Mus musculus OX=10090 GN=Dbn1 PE=1 SV=1	30	73070	1	1	1	1	2.7	4.39	0.04
328	tr|A0A1W2P6I3|A0A1W2P6I3_MOUSE	Cysteine and glycine-rich protein 2 OS=Mus musculus OX=10090 GN=Csrp2 PE=1 SV=1	30	12906	1	1	1	1	13.2	8.76	0.27
330	tr|D3Z7M5|D3Z7M5_MOUSE	Nucleolar protein 16 OS=Mus musculus OX=10090 GN=Nop16 PE=1 SV=1	30	21609	1	1	1	1	9.9	10.03	0.16
332	tr|A0A0A0MQB8|A0A0A0MQB8_MOUSE	Homeobox protein Meis1 OS=Mus musculus OX=10090 GN=Meis1 PE=1 SV=1	30	38932	1	1	1	1	2.3	5.92	0.08
336	tr|Q3THH1|Q3THH1_MOUSE	Protein disulfide-isomerase A6 OS=Mus musculus OX=10090 GN=Tfap2c PE=2 SV=1	30	49026	1	1	1	1	3.8	5.05	0.07
343	sp|E0CYV9|CD054_MOUSE	Uncharacterized protein C4orf54 homolog OS=Mus musculus OX=10090 PE=1 SV=1	29	190659	1	1	1	1	0.4	8.78	0.02
345	tr|A0A023UF19|A0A023UF19_MOUSE	Transcription factor AP-2 gamma OS=Mus musculus OX=10090 GN=Tfap2c PE=2 SV=1	29	49562	1	1	1	1	2	7.72	0.07
347	tr|D3YU58|D3YU58_MOUSE	Anaphase-promoting complex subunit 7 OS=Mus musculus OX=10090 GN=Anapc7 PE=1 SV=1	28	56759	1	1	1	1	2.4	8.76	0.06
349	tr|A0A0A1HAM8|A0A0A1HAM8_MOUSE	80K protein OS=Mus musculus OX=10090 GN=Marcks PE=2 SV=1	28	29761	1	1	1	1	6.1	4.34	0.11
354	tr|A0A494BBC6|A0A494BBC6_MOUSE	Acyl-CoA (8-3)-desaturase OS=Mus musculus OX=10090 GN=Fads1 PE=1 SV=1	27	48336	1	1	1	1	2	9.39	0.07
358	tr|Q3UTV0|Q3UTV0_MOUSE	RNA helicase OS=Mus musculus OX=10090 GN=Ddx49 PE=2 SV=1	25	35235	1	1	1	1	3.6	6.98	0.09
362	tr|Q0VAV3|Q0VAV3_MOUSE	4921505C17Rik protein OS=Mus musculus OX=10090 GN=Rictor PE=2 SV=1	17	132655	1	1	1	1	0.6	8.67	0.02
