# Supplementary material for: Auricular malformations are driven by copy number variations in a hierarchical enhancer cluster and a dominant enhancer recapitulates human pathogenesis
Source: Nat Commun. 2025 May 17;16:4598. doi: 10.1038/s41467-025-59735-w (PMC12085581; doi:10.1038/s41467-025-59735-w)
Supplement: Supplementary file 6 — Supplementary Data 4 [file 41467_2025_59735_MOESM6_ESM.xlsx]

## Sheet: Supplementary Data 4
Position	Fragment size
8700206	360.502
8700207	361.485
8700208	362.438
8700209	363.361
8700210	364.254
8700211	365.118
8700212	365.952
8700213	366.756
8700214	367.531
8700215	368.276
8700216	368.993
8700217	369.68
8700218	370.338
8700219	370.967
8700220	371.566
8700221	372.137
8700222	372.679
8700223	373.193
8700224	373.677
8700225	374.133
8700226	374.561
8700227	374.96
8700228	375.331
8700229	375.673
8700230	375.987
8700231	376.273
8700232	376.532
8700233	376.762
8700234	376.964
8700235	377.138
8700236	377.285
8700237	377.403
8700238	377.495
8700239	377.559
8700240	377.595
8700241	377.604
8700242	377.586
8700243	377.54
8700244	377.467
8700245	377.368
8700246	377.241
8700247	377.088
8700248	376.907
8700249	376.7
8700250	376.467
8700251	376.206
8700252	375.919
8700253	375.606
8700254	375.267
8700255	374.901
8700256	374.509
8700257	374.091
8700258	373.646
8700259	373.176
8700260	372.68
8700261	372.158
8700262	371.611
8700263	371.038
8700264	370.439
8700265	369.81
8700266	369.146
8700267	368.446
8700268	367.711
8700269	366.939
8700270	366.132
8700271	365.287
8700272	364.406
8700273	363.487
8700274	362.53
8700275	361.536
8700276	360.503
8700277	359.432
8700278	358.322
8700279	357.172
8700280	355.983
8700281	354.755
8700282	353.486
8700283	352.176
8700284	350.826
8700285	349.435
8700286	348.002
8700287	346.528
8700288	345.011
8700289	343.452
8700290	341.851
8700291	340.206
8700292	338.519
8700293	336.787
8700294	335.012
8700295	333.192
8700296	331.328
8700297	329.419
8700298	327.465
8700299	325.466
8700300	323.42
8700301	321.302
8700302	319.085
8700303	316.774
8700304	314.372
8700305	311.883
8700306	309.309
8700307	306.655
8700308	303.924
8700309	301.119
8700310	298.244
8700311	295.302
8700312	292.298
8700313	289.233
8700314	286.113
8700315	282.939
8700316	279.717
8700317	276.448
8700318	273.137
8700319	269.788
8700320	266.403
8700321	262.986
8700322	259.541
8700323	256.071
8700324	252.58
8700325	249.071
8700326	245.547
8700327	242.012
8700328	238.47
8700328	238.47
8700329	234.924
8700330	231.377
8700331	227.833
8700332	224.295
8700333	220.768
8700334	217.254
8700335	213.756
8700336	210.279
8700337	206.826
8700338	203.4
8700339	200.005
8700340	196.644
8700341	193.32
8700342	190.038
8700343	186.801
8700344	183.612
8700345	180.474
8700346	177.392
8700347	174.368
8700348	171.406
8700349	168.51
8700350	165.682
8700351	162.928
8700352	160.249
8700352	160.249
8700353	157.65
8700354	155.133
8700355	152.602
8700356	149.963
8700357	147.231
8700358	144.42
8700359	141.542
8700360	138.613
8700361	135.646
8700362	132.653
8700363	129.65
8700364	126.65
8700365	123.667
8700366	120.714
8700367	117.805
8700368	114.953
8700369	112.174
8700370	109.479
8700371	106.884
8700372	104.401
8700373	102.045
8700374	99.8289
8700375	97.6883
8700376	95.5521
8700377	93.4242
8700378	91.3087
8700379	89.2095
8700380	87.1308
8700381	85.0765
8700382	83.0506
8700383	81.0572
8700384	79.1002
8700385	77.1837
8700386	75.3118
8700387	73.4883
8700388	71.7173
8700389	70.003
8700389	70.003
8700390	68.3491
8700391	66.7599
8700391	66.7599
8700392	65.2392
8700393	63.7912
8700393	63.7912
8700394	62.4198
8700394	62.4198
8700395	61.129
8700395	61.129
8700396	59.9229
8700396	59.9229
8700397	58.8055
8700397	58.8055
8700398	57.7808
8700398	57.7808
8700399	56.8528
8700399	56.8528
8700400	56.0484
8700400	56.0484
8700401	55.3883
8700401	55.3883
8700402	54.8668
8700402	54.8668
8700403	54.4784
8700403	54.4784
8700404	54.2175
8700404	54.2175
8700405	54.0784
8700405	54.0784
8700406	54.0557
8700407	54.1437
8700407	54.1437
8700408	54.3369
8700408	54.3369
8700409	54.6297
8700409	54.6297
8700410	55.0164
8700410	55.0164
8700411	55.4916
8700411	55.4916
8700412	56.0496
8700412	56.0496
8700413	56.6848
8700413	56.6848
8700414	57.3918
8700414	57.3918
8700415	58.1648
8700415	58.1648
8700416	58.9983
8700416	58.9983
8700417	59.8868
8700418	60.8246
8700418	60.8246
8700419	61.8061
8700420	62.8259
8700420	62.8259
8700421	63.8782
8700421	63.8782
8700422	64.9576
8700422	64.9576
8700423	66.0584
8700423	66.0584
8700424	67.1751
8700424	67.1751
8700425	68.3021
8700425	68.3021
8700426	69.4337
8700426	69.4337
8700427	70.5645
8700427	70.5645
8700428	71.6888
8700428	71.6888
8700429	72.8011
8700429	72.8011
8700430	73.8958
8700430	73.8958
8700431	74.9672
8700431	74.9672
8700432	76.0099
8700432	76.0099
8700433	77.0181
8700433	77.0181
8700433	77.0181
8700434	77.9865
8700434	77.9865
8700435	78.9093
8700435	78.9093
8700436	79.781
8700436	79.781
8700437	80.596
8700437	80.596
8700438	81.3487
8700438	81.3487
8700438	81.3487
8700439	82.0336
8700439	82.0336
8700440	82.7095
8700440	82.7095
8700441	83.4371
8700441	83.4371
8700442	84.2138
8700442	84.2138
8700443	85.0367
8700443	85.0367
8700444	85.9031
8700444	85.9031
8700445	86.8103
8700445	86.8103
8700446	87.7556
8700446	87.7556
8700447	88.7363
8700447	88.7363
8700448	89.7495
8700448	89.7495
8700449	90.7925
8700449	90.7925
8700449	90.7925
8700450	91.8627
8700450	91.8627
8700451	92.9573
8700451	92.9573
8700452	94.0735
8700452	94.0735
8700453	95.2085
8700453	95.2085
8700454	96.3598
8700454	96.3598
8700455	97.5245
8700455	97.5245
8700456	98.6999
8700456	98.6999
8700457	99.8832
8700457	99.8832
8700458	101.072
8700459	102.263
8700460	103.454
8700461	104.641
8700461	104.641
8700462	105.823
8700463	106.997
8700464	108.159
8700465	109.308
8700466	110.439
8700467	111.552
8700468	112.642
8700469	113.707
8700470	114.745
8700471	115.752
8700472	116.726
8700473	117.665
8700474	118.564
8700475	119.423
8700476	120.237
8700477	121.005
8700477	121.005
8700478	121.723
8700479	122.389
8700480	122.998
8700481	123.551
8700482	124.049
8700483	124.494
8700484	124.889
8700485	125.235
8700486	125.534
8700487	125.79
8700488	126.003
8700489	126.176
8700490	126.311
8700491	126.41
8700492	126.476
8700493	126.509
8700494	126.514
8700495	126.491
8700496	126.442
8700497	126.371
8700498	126.278
8700499	126.166
8700500	126.038
8700500	126.038
8700501	125.894
8700502	125.739
8700503	125.572
8700504	125.397
8700505	125.216
8700506	125.03
8700507	124.843
8700508	124.655
8700509	124.469
8700510	124.288
8700511	124.113
8700512	123.947
8700513	123.791
8700514	123.617
8700515	123.403
8700516	123.155
8700517	122.881
8700518	122.587
8700519	122.282
8700520	121.972
8700521	121.665
8700522	121.367
8700523	121.088
8700524	120.833
8700525	120.61
8700526	120.476
8700527	120.473
8700528	120.586
8700529	120.798
8700530	121.094
8700531	121.458
8700532	121.875
8700533	122.327
8700534	122.801
8700535	123.279
8700536	123.747
8700537	124.187
8700538	124.586
8700539	124.926
8700540	125.192
8700541	125.368
8700542	125.439
8700543	125.389
8700544	125.201
8700544	125.201
8700545	124.86
8700546	124.351
8700547	123.658
8700548	122.164
8700549	120.582
8700550	119.332
8700551	117.673
8700552	115.832
8700553	114.037
8700554	112.517
8700555	111.136
8700556	109.62
8700557	107.982
8700558	106.239
8700559	104.404
8700560	102.492
8700561	100.517
8700562	98.4955
8700562	98.4955
8700563	96.4409
8700563	96.4409
8700564	94.3681
8700564	94.3681
8700565	92.2918
8700566	90.2267
8700567	88.1875
8700568	86.1889
8700569	84.2455
8700569	84.2455
8700570	82.3721
8700571	80.5833
8700572	78.8938
8700573	77.3183
8700573	77.3183
8700574	75.8715
8700575	74.5681
8700575	74.5681
8700576	73.4227
8700576	73.4227
8700577	72.5448
8700577	72.5448
8700578	71.9958
8700578	71.9958
8700579	71.7177
8700580	71.653
8700580	71.653
8700581	71.744
8700582	71.9328
8700582	71.9328
8700583	72.1619
8700583	72.1619
8700584	72.3735
8700584	72.3735
8700585	72.5099
8700586	72.5134
8700586	72.5134
8700587	72.2154
8700588	71.5498
8700588	71.5498
8700589	70.613
8700590	69.5011
8700590	69.5011
8700591	68.3102
8700592	67.1367
8700593	66.0767
8700594	65.2264
8700595	64.6821
8700596	64.4219
8700597	64.3494
8700598	64.4487
8700599	64.7041
8700600	65.0997
8700601	65.6196
8700601	65.6196
8700602	66.2479
8700602	66.2479
8700603	66.969
8700603	66.969
8700604	67.7667
8700605	68.6255
8700605	68.6255
8700606	69.5293
8700606	69.5293
8700607	70.7028
8700607	70.7028
8700608	72.3201
8700609	74.2896
8700610	76.5198
8700610	76.5198
8700611	78.9191
8700612	81.396
8700613	83.8588
8700613	83.8588
8700614	86.2162
8700615	88.3765
8700616	90.2481
8700616	90.2481
8700617	91.7396
8700617	91.7396
8700618	92.7593
8700619	93.2157
8700619	93.2157
8700620	93.0173
8700621	92.0725
8700622	90.3397
8700622	90.3397
8700623	88.7775
8700624	86.7166
8700624	86.7166
8700625	84.3226
8700626	81.7026
8700627	78.9639
8700628	76.2137
8700629	73.5593
8700629	73.5593
8700630	70.097
8700630	70.097
8700631	65.3237
8700632	59.9471
8700633	54.675
8700634	50.215
8700635	47.3959
8700636	46.2254
8700637	46.1792
8700638	46.7332
8700639	47.3634
8700639	47.3634
8700640	50.0861
8700640	50.0861
8700641	52.27
8700642	55.4489
8700643	58.9028
8700643	58.9028
8700644	61.9117
8700645	63.7555
8700646	65.4701
8700647	66.722
8700648	66.1626
8700649	66.2911
8700650	67.9371
8700650	67.9371
8700651	69.8561
8700652	71.9355
8700652	71.9355
8700653	74.0627
8700654	76.1249
8700654	76.1249
8700655	78.0094
8700655	78.0094
8700656	79.6035
8700657	80.7947
8700658	81.4701
8700658	81.4701
8700659	81.5172
8700659	81.5172
8700660	81.0808
8700661	80.4207
8700662	79.5965
8700662	79.5965
8700663	78.6679
8700663	78.6679
8700664	77.6946
8700665	76.7361
8700666	75.8521
8700667	75.1022
8700667	75.1022
8700668	74.5461
8700669	74.1763
8700670	73.4595
8700670	73.4595
8700671	72.4194
8700672	71.1
8700673	69.5452
8700674	67.7992
8700675	65.9058
8700676	63.9091
8700677	61.853
8700678	59.7816
8700678	59.7816
8700679	57.7389
8700680	55.7688
8700681	53.9153
8700682	52.2225
8700682	52.2225
8700683	50.7343
8700683	50.7343
8700684	49.4947
8700685	48.5477
8700686	47.9373
8700687	47.7075
8700688	47.9024
8700688	47.9024
8700689	48.3922
8700690	49.0191
8700690	49.0191
8700691	49.7841
8700691	49.7841
8700692	50.6887
8700693	51.7341
8700693	51.7341
8700694	52.9216
8700695	54.2524
8700695	54.2524
8700696	55.7279
8700696	55.7279
8700697	57.3493
8700698	59.1178
8700698	59.1178
8700699	61.0348
8700699	61.0348
8700700	63.1016
8700701	65.3194
8700702	67.6894
8700703	70.2131
8700704	72.8916
8700705	75.7262
8700705	75.7262
8700706	78.7182
8700706	78.7182
8700707	81.7168
8700707	81.7168
8700708	84.5751
8700708	84.5751
8700709	87.3004
8700710	89.9001
8700710	89.9001
8700711	92.3813
8700711	92.3813
8700712	94.7513
8700713	97.0175
8700713	97.0175
8700714	99.187
8700715	101.267
8700716	103.265
8700717	105.189
8700717	105.189
8700718	107.045
8700719	108.84
8700720	110.583
8700721	112.28
8700721	112.28
8700722	113.939
8700723	115.556
8700724	117.124
8700725	118.645
8700725	118.645
8700726	120.118
8700727	121.544
8700728	122.924
8700729	124.259
8700730	125.55
8700731	126.797
8700732	128
8700733	129.162
8700734	130.281
8700735	131.359
8700736	132.397
8700737	133.396
8700738	134.355
8700739	135.277
8700740	136.16
8700741	137.007
8700742	137.818
8700743	138.594
8700744	139.334
8700745	140.041
8700746	140.714
8700747	141.355
8700748	141.964
8700749	142.542
8700749	142.542
8700750	143.089
8700751	143.607
8700752	144.095
8700753	144.555
8700753	144.555
8700754	144.987
8700755	145.393
8700755	145.393
8700756	145.772
8700757	146.125
8700758	146.454
8700759	146.759
8700760	147.04
8700761	147.298
8700762	147.534
8700763	147.749
8700764	147.943
8700765	148.118
8700766	148.273
8700767	148.409
8700768	148.528
8700769	148.63
8700770	148.715
8700771	148.784
8700772	148.839
8700773	148.879
8700774	148.905
8700775	148.919
8700776	148.92
8700777	148.91
8700778	148.889
8700779	148.858
8700780	148.818
8700781	148.769
8700782	148.712
8700783	148.647
8700783	148.647
8700784	148.577
8700785	148.5
8700786	148.418
8700786	148.418
8700787	148.331
8700788	148.241
8700789	148.148
8700790	148.052
8700791	147.955
8700792	147.857
8700793	147.758
8700794	147.66
8700794	147.66
8700795	147.563
8700796	147.468
8700797	147.376
8700798	147.286
8700799	147.201
8700800	147.12
8700801	147.045
8700802	146.976
8700803	146.914
8700804	146.859
8700804	146.859
8700805	146.812
8700806	146.774
8700807	146.746
8700808	146.728
8700809	146.721
8700810	146.726
8700811	146.743
8700812	146.774
8700813	146.818
8700814	146.876
8700815	146.95
8700816	147.02
8700817	147.065
8700817	147.065
8700818	147.086
8700819	147.084
8700819	147.084
8700820	147.059
8700820	147.059
8700821	147.012
8700822	146.942
8700823	146.852
8700824	146.74
8700825	146.607
8700826	146.455
8700827	146.283
8700828	146.092
8700829	145.882
8700830	145.654
8700831	145.408
8700832	145.145
8700833	144.865
8700834	144.569
8700835	144.257
8700836	143.93
8700836	143.93
8700837	143.587
8700838	143.23
8700839	142.859
8700840	142.475
8700840	142.475
8700841	142.077
8700842	141.667
8700843	141.245
8700843	141.245
8700844	140.811
8700845	140.366
8700846	139.91
8700847	139.444
8700848	138.968
8700849	138.483
8700850	137.988
8700851	137.486
8700852	136.975
8700853	136.457
8700854	135.932
8700855	135.401
8700856	134.863
8700857	134.32
8700858	133.772
8700859	133.219
8700860	132.662
8700861	132.101
8700862	131.537
8700863	130.97
8700864	130.4
8700865	129.829
8700866	129.257
8700867	128.683
8700868	128.109
8700869	127.535
8700870	126.962
8700871	126.389
8700871	126.389
8700872	125.818
8700873	125.249
8700873	125.249
8700874	124.682
8700875	124.118
8700876	123.557
8700877	123
8700878	122.447
8700878	122.447
8700879	121.898
8700880	121.355
8700881	120.818
8700882	120.286
8700883	119.762
8700884	119.244
8700884	119.244
8700885	118.733
8700886	118.231
8700887	117.737
8700888	117.252
8700889	116.776
8700890	116.31
8700891	115.854
8700892	115.409
8700893	114.975
8700894	114.553
8700895	114.134
8700896	113.709
8700897	113.278
8700898	112.842
8700899	112.401
8700900	111.955
8700901	111.504
8700902	111.048
8700903	110.589
8700904	110.125
8700905	109.658
8700906	109.187
8700907	108.713
8700908	108.236
8700909	107.756
8700910	107.274
8700911	106.789
8700912	106.303
8700913	105.814
8700914	105.324
8700915	104.833
8700916	104.34
8700917	103.847
8700918	103.353
8700919	102.859
8700920	102.365
8700921	101.871
8700922	101.377
8700923	100.884
8700924	100.391
8700925	99.8999
8700926	99.41
8700927	98.9216
8700928	98.4351
8700929	97.9506
8700930	97.4684
8700931	96.9887
8700932	96.5119
8700933	96.038
8700934	95.5674
8700935	95.1003
8700936	94.6369
8700937	94.1776
8700938	93.7224
8700939	93.2717
8700940	92.8257
8700941	92.3847
8700942	91.9489
8700943	91.5185
8700944	91.0914
8700945	90.6656
8700946	90.241
8700947	89.8175
8700948	89.3952
8700949	88.974
8700950	88.554
8700951	88.1351
8700952	87.7173
8700953	87.3007
8700954	86.8851
8700955	86.4706
8700956	86.0572
8700957	85.6448
8700958	85.2335
8700959	84.8232
8700960	84.4139
8700961	84.0057
8700962	83.5985
8700963	83.1922
8700964	82.787
8700965	82.3827
8700966	81.9794
8700967	81.577
8700968	81.1755
8700969	80.775
8700970	80.3754
8700971	79.9767
8700972	79.5789
8700973	79.182
8700974	78.7859
8700975	78.3907
8700976	77.9964
8700977	77.6029
8700978	77.2102
8700979	76.8183
8700980	76.4273
8700981	76.037
8700982	75.6475
8700983	75.2588
8700984	74.8708
8700985	74.4836
8700986	74.0971
8700987	73.7114
8700988	73.3263
8700989	72.942
8700990	72.5584
8700991	72.1754
8700992	71.7931
8700993	71.4115
8700994	71.0305
8700995	70.6501
8700996	70.2704
8700997	69.8913
8700998	69.5128
8700999	69.1349
8701000	68.7575
8701001	68.3807
8701002	68.0045
8701003	67.6289
8701004	67.2537
8701005	500
8701006	500
8701007	500
8701008	500
8701009	500
