# Supplementary material for: Auricular malformations are driven by copy number variations in a hierarchical enhancer cluster and a dominant enhancer recapitulates human pathogenesis
Source: Nat Commun. 2025 May 17;16:4598. doi: 10.1038/s41467-025-59735-w (PMC12085581; doi:10.1038/s41467-025-59735-w)
Supplement: Supplementary file 7 — Supplementary Data 5 [file 41467_2025_59735_MOESM7_ESM.xlsx]

## Sheet: Supplementary Data 5
Ensembl	Symbol	logFC	logCPM	FDR	group
ENSMUSG00000067438	Hmx1	1.30758	5.37969	0.000278576	up
ENSMUSG00000018822	Sfrp5	-0.730718	5.30117	0.000619663	down
ENSMUSG00000016763	Scube1	0.47854	6.55477	0.00075784	up
ENSMUSG00000037362	Ccn3	-0.684792	5.02083	0.00158617	down
ENSMUSG00000030399	Ckm	-2.37899	3.59619	0.00158617	down
ENSMUSG00000016327	Atp1b4	-1.09265	3.88762	0.00207011	down
ENSMUSG00000038663	Fsd2	-1.31334	1.39276	0.00295695	down
ENSMUSG00000036256	Igfbp7	-0.721878	3.77786	0.00297825	down
ENSMUSG00000036198	Arhgap36	-1.5397	4.50661	0.00297825	down
ENSMUSG00000004885	Crabp2	0.381001	6.47506	0.00297825	up
ENSMUSG00000020061	Mybpc1	-0.531167	6.23757	0.00481419	down
ENSMUSG00000022225	Cma1	-1.41595	3.41504	0.00481419	down
ENSMUSG00000007122	Casq1	-0.712358	3.43251	0.00481419	down
ENSMUSG00000033825	Tpsb2	-1.58644	2.0666	0.00481419	down
ENSMUSG00000026051	Ecrg4	-0.979695	3.1468	0.00523229	down
ENSMUSG00000040280	Ndufa4l2	-1.34411	2.85533	0.00564441	down
ENSMUSG00000032332	Col12a1	-0.444295	8.51425	0.00564441	down
ENSMUSG00000061723	Tnnt3	-1.08848	5.84877	0.00564441	down
ENSMUSG00000050296	Abca12	-2.05384	1.19055	0.00564441	down
ENSMUSG00000019761	Krt10	-1.78445	5.75435	0.00602731	down
ENSMUSG00000021458	Aopep	-0.37922	5.32793	0.00684607	down
ENSMUSG00000020086	Macroh2a2	0.240726	7.46002	0.00749029	up
ENSMUSG00000015937	Macroh2a1	0.22185	7.68932	0.00749029	up
ENSMUSG00000069920	B3gnt9	-0.371153	5.35551	0.00749029	down
ENSMUSG00000006205	Htra1	-0.606857	6.48358	0.00749029	down
ENSMUSG00000031849	Comp	-1.28185	3.15065	0.00749029	down
ENSMUSG00000019916	P4ha1	-0.30735	7.5904	0.00749029	down
ENSMUSG00000025784	Clec3b	-1.96708	1.75553	0.00749029	down
ENSMUSG00000026574	Dpt	-0.76394	5.90935	0.00751861	down
ENSMUSG00000060962	Dmkn	-2.90927	3.57584	0.00751861	down
ENSMUSG00000036446	Lum	-0.295679	8.48639	0.00751861	down
ENSMUSG00000051747	Ttn	-0.718544	6.35282	0.00751861	down
ENSMUSG00000030342	Cd9	-0.445254	5.34717	0.00751861	down
ENSMUSG00000032327	Stra6	0.430259	4.7577	0.00751861	up
ENSMUSG00000024659	Anxa1	-0.711109	5.41284	0.00809346	down
ENSMUSG00000069310	H3c3	1.03177	1.29156	0.00833774	up
ENSMUSG00000043099	Hic1	0.397959	8.11919	0.00847938	up
ENSMUSG00000031972	Acta1	-0.890538	8.71128	0.00862785	down
ENSMUSG00000044594	Serpinb3a	-1.97527	0.828158	0.00889375	none
ENSMUSG00000035621	Midn	0.236042	8.67596	0.00889375	up
ENSMUSG00000031097	Tnni2	-0.955499	4.65469	0.00889375	down
ENSMUSG00000037605	Adgrl3	0.300642	5.59937	0.00889375	up
ENSMUSG00000007655	Cav1	-0.428282	7.19357	0.00943654	down
ENSMUSG00000022468	Endou	-1.04845	3.35765	0.0104099	down
ENSMUSG00000039145	Camk1d	-0.48292	4.95329	0.0104099	down
ENSMUSG00000039328	Rnf122	0.243296	5.99132	0.0104099	up
ENSMUSG00000027200	Sema6d	-0.324013	6.1384	0.0104099	down
ENSMUSG00000046834	Krt1	-1.86077	5.53898	0.0104099	down
ENSMUSG00000051397	Tacstd2	-0.858517	5.5829	0.0104099	down
ENSMUSG00000049848	Ceacam19	-1.58149	0.492325	0.0104099	none
ENSMUSG00000001865	Cpa3	-1.0053	4.43318	0.0104099	down
ENSMUSG00000024247	Pkdcc	0.384978	7.91178	0.010461	up
ENSMUSG00000028435	Aqp3	-1.38258	3.59663	0.010461	down
ENSMUSG00000035923	Myf6	-1.5452	1.14858	0.010461	down
ENSMUSG00000031075	Ano1	-0.642289	4.2551	0.010461	down
ENSMUSG00000012123	Crybg2	-0.671602	3.31512	0.010461	down
ENSMUSG00000020524	Gria1	-0.498634	3.5278	0.0106141	down
ENSMUSG00000069441	Dsg1a	-1.56739	3.15171	0.010832	down
ENSMUSG00000031448	Adprhl1	-1.28172	1.88557	0.010832	down
ENSMUSG00000005125	Ndrg1	-0.521811	4.39874	0.0109599	down
ENSMUSG00000041559	Fmod	-0.459245	5.19207	0.0111394	down
ENSMUSG00000023092	Fhl1	-0.481286	6.86531	0.0111394	down
ENSMUSG00000045502	Hcar2	-1.70625	-0.247032	0.0114262	none
ENSMUSG00000011884	Gltp	-0.437471	6.52302	0.0114262	down
ENSMUSG00000040254	Sema3d	-0.400372	5.59001	0.0114262	down
ENSMUSG00000028906	Epb41	0.199717	7.65452	0.0114262	up
ENSMUSG00000076431	Sox4	0.270611	7.95848	0.0114262	up
ENSMUSG00000051225	Fam83a	-2.45709	-0.234266	0.0114262	none
ENSMUSG00000059901	Adamts14	-0.470963	4.69659	0.0114262	down
ENSMUSG00000074199	Krtdap	-1.65802	3.07143	0.0114262	down
ENSMUSG00000030091	Nup210	-0.344802	5.2935	0.0116515	down
ENSMUSG00000055775	Myh8	-0.914618	6.9519	0.0116515	down
ENSMUSG00000087177	E130307A14Rik	0.394795	3.89174	0.0121786	up
ENSMUSG00000027360	Hdc	-1.01713	3.07192	0.0121786	down
ENSMUSG00000020473	Aebp1	-0.468101	6.88212	0.0121786	down
ENSMUSG00000004098	Col5a3	-0.664038	4.84652	0.0121786	down
ENSMUSG00000067279	Ppp1r3c	-0.397661	4.52089	0.0123888	down
ENSMUSG00000019932	Kera	-0.813883	3.68854	0.0123888	down
ENSMUSG00000016619	Nup50	0.19353	6.97881	0.0129254	up
ENSMUSG00000030811	Fbxl19	0.173037	7.45133	0.0129254	up
ENSMUSG00000013936	Myl2	-1.94937	1.1541	0.0129899	down
ENSMUSG00000069808	Tlcd3a	-0.357365	4.91287	0.0129899	down
ENSMUSG00000026587	Astn1	0.420998	4.58429	0.0129899	up
ENSMUSG00000027239	Mdk	0.255891	9.45763	0.0129899	up
ENSMUSG00000028273	Pdlim5	-0.36204	5.35838	0.0129899	down
ENSMUSG00000079428	Tceal7	-0.78252	5.33278	0.0129899	down
ENSMUSG00000034607	Pof1b	-0.957942	1.52721	0.0131297	down
ENSMUSG00000025577	Cbx2	0.263321	6.74612	0.0131297	up
ENSMUSG00000041797	Abca9	-0.320331	5.18076	0.013237	down
ENSMUSG00000004044	Cavin1	-0.195046	8.37968	0.013237	down
ENSMUSG00000006219	Fblim1	0.285333	6.6149	0.013237	up
ENSMUSG00000001025	S100a6	-0.65115	3.29296	0.013237	down
ENSMUSG00000021798	Ldb3	-0.956711	5.39715	0.013237	down
ENSMUSG00000066357	Wdr6	0.185828	8.12749	0.013237	up
ENSMUSG00000059741	Myl3	-1.37644	2.31582	0.013237	down
ENSMUSG00000031548	Sfrp1	0.239417	8.3955	0.013237	up
ENSMUSG00000004951	Hspb1	-0.648134	6.313	0.013237	down
ENSMUSG00000062515	Fabp4	-0.951078	2.57237	0.013237	down
ENSMUSG00000025104	Hdgfl3	0.218732	6.58001	0.013237	up
ENSMUSG00000023885	Thbs2	-0.421875	7.07316	0.013237	down
ENSMUSG00000028780	Sema3c	-0.24525	6.47062	0.013237	down
ENSMUSG00000045731	Pnoc	-1.78813	-0.289791	0.013237	none
ENSMUSG00000019831	Wasf1	0.297298	5.22671	0.0135306	up
ENSMUSG00000028040	Efna4	0.279248	4.86608	0.0135306	up
ENSMUSG00000021388	Aspn	-0.345367	6.44381	0.0136748	down
ENSMUSG00000032011	Thy1	-0.717448	5.51997	0.0136748	down
ENSMUSG00000032348	Gsta4	0.313041	5.05724	0.0136748	up
ENSMUSG00000061126	Cyp4f39	-1.52483	1.04144	0.0136748	down
ENSMUSG00000004415	Col26a1	0.155814	8.84395	0.0136748	up
ENSMUSG00000034957	Cebpa	-0.577976	5.10086	0.0136748	down
ENSMUSG00000023994	Nfya	0.224844	6.7558	0.0136748	up
ENSMUSG00000030089	Slc41a3	-0.639452	2.72729	0.0136748	down
ENSMUSG00000030747	Dgat2	-0.520533	3.93465	0.0136748	down
ENSMUSG00000052684	Jun	0.233145	7.0475	0.0136748	up
ENSMUSG00000022899	Slc15a2	-1.1143	2.53246	0.0136748	down
ENSMUSG00000059956	Serpinb12	-1.5016	0.85532	0.0136748	none
ENSMUSG00000030695	Aldoa	-0.265339	8.50292	0.0136748	down
ENSMUSG00000033174	Mgll	-0.460012	4.00695	0.0136748	down
ENSMUSG00000006221	Hspb7	-1.23899	1.97536	0.0136748	down
ENSMUSG00000090084	Srpx	-0.303621	5.74084	0.0136748	down
ENSMUSG00000059668	Krt4	-2.20073	3.14303	0.0138381	down
ENSMUSG00000032373	Car12	-0.478464	4.27209	0.0139037	down
ENSMUSG00000040181	Fmo1	-0.637914	4.4273	0.0140176	down
ENSMUSG00000031461	Myom2	-0.589017	5.09593	0.0144465	down
ENSMUSG00000020315	Sptbn1	-0.21677	8.40368	0.0144767	down
ENSMUSG00000042453	Reln	-0.647934	2.66369	0.0149453	down
ENSMUSG00000029683	Lmod2	-1.07534	1.99843	0.0149453	down
ENSMUSG00000061887	Ssbp3	0.187688	8.44284	0.0149453	up
ENSMUSG00000021703	Serinc5	-0.240603	5.77118	0.0149453	down
ENSMUSG00000042659	Arrdc4	-0.312315	5.26867	0.0149453	down
ENSMUSG00000008601	Rab25	-0.971442	2.45766	0.0149453	down
ENSMUSG00000044092	C130050O18Rik	-1.19713	0.338287	0.0150077	none
ENSMUSG00000025352	Gdf11	0.253285	5.51127	0.0150077	up
ENSMUSG00000020848	Doc2b	0.433654	4.32129	0.0150077	up
ENSMUSG00000015405	Ace2	-1.3102	1.47129	0.0151413	down
ENSMUSG00000042918	Mamstr	-0.451257	4.43076	0.0151413	down
ENSMUSG00000000320	Alox12	-0.796431	2.74587	0.0151413	down
ENSMUSG00000030316	Tamm41	0.327721	4.61617	0.0153466	up
ENSMUSG00000056737	Capg	-0.39487	4.7088	0.0155549	down
ENSMUSG00000044322	Dsc1	-2.83028	0.518458	0.0156804	none
ENSMUSG00000038393	Txnip	-0.336454	6.52518	0.0157811	down
ENSMUSG00000079022	Col22a1	-0.589049	3.72551	0.0158228	down
ENSMUSG00000031250	Tnmd	-0.585831	4.16122	0.0161247	down
ENSMUSG00000019851	Perp	-0.761675	6.87501	0.0165094	down
ENSMUSG00000061353	Cxcl12	0.270123	8.72771	0.0165094	up
ENSMUSG00000030498	Gas2	0.249328	6.55238	0.0165922	up
ENSMUSG00000026676	Ccdc3	-0.623336	1.98166	0.0170377	down
ENSMUSG00000106970	NA	1.5172	-0.00924512	0.0171573	none
ENSMUSG00000034675	Dbn1	0.231833	9.06158	0.0172418	up
ENSMUSG00000033060	Lmo7	-0.430861	5.23665	0.0172418	down
ENSMUSG00000030638	Sh3gl3	0.486375	4.12564	0.0178103	up
ENSMUSG00000059898	Dsc3	-0.898927	4.42621	0.017936	down
ENSMUSG00000033983	Coil	0.236105	4.99027	0.017936	up
ENSMUSG00000031176	Dynlt3	-0.429572	4.74533	0.017936	down
ENSMUSG00000040428	Plekha4	-0.341096	4.35867	0.017936	down
ENSMUSG00000028551	Cdkn2c	-0.345617	4.77747	0.017936	down
ENSMUSG00000027401	Tgm3	-1.8038	1.23342	0.017936	down
ENSMUSG00000018593	Sparc	-0.218449	10.8594	0.0183057	down
ENSMUSG00000041782	Lad1	-0.468838	4.25747	0.0183414	down
ENSMUSG00000047407	Tgif1	0.245848	5.79845	0.0183414	up
ENSMUSG00000004473	Clec11a	-0.906666	2.47774	0.018502	down
ENSMUSG00000113178	NA	-0.907621	1.64998	0.0185767	down
ENSMUSG00000028042	Zbtb7b	-0.419785	4.12405	0.0186243	down
ENSMUSG00000000901	Mmp11	0.22125	6.83649	0.0186243	up
ENSMUSG00000047777	Phf13	0.196033	6.41065	0.0186243	up
ENSMUSG00000026435	Slc45a3	-0.598424	2.91373	0.0189207	down
ENSMUSG00000040690	Col16a1	-0.369512	8.31925	0.0190783	down
ENSMUSG00000043286	Pnpla1	-1.7624	0.154046	0.0195174	none
ENSMUSG00000049907	Rasl11b	0.311858	6.12541	0.0195174	up
ENSMUSG00000040836	Gpr161	0.235082	5.92173	0.0205791	up
ENSMUSG00000069833	Ahnak	-0.401402	7.79386	0.0208018	down
ENSMUSG00000021950	Anxa8	-0.74967	3.42643	0.0208018	down
ENSMUSG00000004655	Aqp1	-0.328046	6.57745	0.0208018	down
ENSMUSG00000027375	Mal	-0.845113	2.14576	0.0208018	down
ENSMUSG00000020393	Kremen1	-0.235411	7.01122	0.0208018	down
ENSMUSG00000019899	Lama2	-0.358086	4.76947	0.0208018	down
ENSMUSG00000028063	Lmna	-0.378401	8.10716	0.0210168	down
ENSMUSG00000021938	Pspc1	0.194694	6.26251	0.021085	up
ENSMUSG00000041548	Hspb8	-0.466185	4.32995	0.0214971	down
ENSMUSG00000006301	Tmbim1	-0.258108	5.2584	0.0214971	down
ENSMUSG00000096847	Tmem151b	0.354422	5.38322	0.0214971	up
ENSMUSG00000025189	Cnnm1	-1.10718	0.739014	0.0214971	none
ENSMUSG00000028348	Cavin4	-0.915424	2.86796	0.0214971	down
ENSMUSG00000038193	Hand2	0.644804	3.80117	0.0214971	up
ENSMUSG00000046971	Pla2g4f	-3.13049	-1.14746	0.0215709	none
ENSMUSG00000028749	Pla2g2f	-1.31159	2.2955	0.0216568	down
ENSMUSG00000033066	Gas7	-0.396809	5.67996	0.0216568	down
ENSMUSG00000034159	Mab21l4	-1.30812	0.750005	0.0216568	none
ENSMUSG00000026258	Snorc	-1.37973	0.897577	0.0217984	none
ENSMUSG00000024942	Capn1	-0.387747	5.27386	0.0220798	down
ENSMUSG00000042644	Itpr3	-0.360126	5.13116	0.0220798	down
ENSMUSG00000031618	Nr3c2	-0.583513	2.81301	0.0220798	down
ENSMUSG00000041911	Dlx1	0.510305	6.38096	0.0220798	up
ENSMUSG00000048138	Dmrt2	0.400453	4.5605	0.0220798	up
ENSMUSG00000039529	Atp8b1	-0.567	3.02268	0.0220798	down
ENSMUSG00000047281	Sfn	-0.636295	6.39488	0.0221382	down
ENSMUSG00000049134	Nrap	-0.600996	3.38691	0.0221382	down
ENSMUSG00000030536	Iqgap1	-0.255104	7.2878	0.02215	down
ENSMUSG00000001034	Mapk7	0.212657	7.33529	0.0222002	up
ENSMUSG00000022505	Emp2	-0.494246	5.72925	0.0222975	down
ENSMUSG00000024052	Lpin2	0.170608	6.24117	0.0225217	up
ENSMUSG00000042306	S100a14	-1.08219	3.43559	0.0225217	down
ENSMUSG00000054065	Pkp3	-0.58548	5.31292	0.0225217	down
ENSMUSG00000040653	Ppp1r14c	-0.519476	3.24098	0.0225608	down
ENSMUSG00000027533	Fabp5	-0.356363	6.92132	0.0233797	down
ENSMUSG00000049532	Sall2	0.274203	6.82214	0.0233797	up
ENSMUSG00000030470	Csrp3	-0.797258	4.14696	0.0233797	down
ENSMUSG00000040699	Limd2	0.17684	7.05595	0.0233797	up
ENSMUSG00000061462	Obscn	-0.855516	3.93643	0.0233797	down
ENSMUSG00000055333	Fat2	-0.786161	2.77866	0.0233797	down
ENSMUSG00000070385	Ampd1	-1.16628	2.37473	0.0237089	down
ENSMUSG00000030814	Bcl7c	0.195677	7.05165	0.0238331	up
ENSMUSG00000069874	Irgm2	-0.652476	2.30754	0.0240148	down
ENSMUSG00000041476	Smpx	-0.70773	2.99556	0.0240148	down
ENSMUSG00000025161	Slc16a3	-0.352498	5.70115	0.0244062	down
ENSMUSG00000028497	Hacd4	-0.343267	4.13419	0.0248345	down
ENSMUSG00000006411	Nectin4	-0.515137	4.43255	0.0250268	down
ENSMUSG00000002020	Ltbp2	-0.924721	3.79697	0.0255438	down
ENSMUSG00000005566	Trim28	0.170454	9.26942	0.0256727	up
ENSMUSG00000047945	Marcksl1	0.223271	9.26786	0.0256727	up
ENSMUSG00000029096	Htra3	-0.408344	4.3121	0.0256727	down
ENSMUSG00000051817	Sox12	0.20345	8.59656	0.0256727	up
ENSMUSG00000067714	Lpar5	-0.845454	0.826631	0.026038	none
ENSMUSG00000040649	Rimklb	0.297706	6.11305	0.026038	up
ENSMUSG00000040118	Cacna2d1	-0.246926	5.94663	0.026038	down
ENSMUSG00000003934	Efnb3	0.199397	7.27599	0.026038	up
ENSMUSG00000032015	Pou2f3	-1.33501	2.53904	0.0260662	down
ENSMUSG00000033508	Asprv1	-1.4553	2.57575	0.0260984	down
ENSMUSG00000032577	Mapkapk3	-0.485627	3.61826	0.0260984	down
ENSMUSG00000057454	Lypd3	-0.977154	3.18023	0.0264721	down
ENSMUSG00000038074	Fkbp14	-0.19285	6.46552	0.0268601	down
ENSMUSG00000022106	Rcbtb2	0.197892	6.53302	0.027025	up
ENSMUSG00000022371	Col14a1	-0.475323	7.62529	0.0272002	down
ENSMUSG00000030510	Cers3	-0.8609	2.57409	0.0272002	down
ENSMUSG00000032939	Nup93	0.188258	6.27085	0.0275621	up
ENSMUSG00000022032	Scara5	-0.242766	6.00185	0.0275621	down
ENSMUSG00000037035	Inhbb	-0.686549	3.54343	0.0276946	down
ENSMUSG00000010830	Kdelr3	-0.225615	6.11059	0.0278046	down
ENSMUSG00000058587	Tmod3	-0.155233	7.11682	0.0278592	down
ENSMUSG00000004040	Stat3	-0.16909	6.35025	0.0282364	down
ENSMUSG00000030035	Wbp1	0.187784	6.45233	0.0282364	up
ENSMUSG00000032262	Elovl4	-0.470201	4.16952	0.0284008	down
ENSMUSG00000020475	Pgam2	-0.650921	4.44224	0.0284008	down
ENSMUSG00000026950	Neb	-0.653236	5.19592	0.0284008	down
ENSMUSG00000042367	Gjb3	-0.859354	1.72781	0.0284008	down
ENSMUSG00000038776	Ephx1	-0.656622	2.42568	0.0287014	down
ENSMUSG00000026413	Pkp1	-0.805257	5.85907	0.0287423	down
ENSMUSG00000030246	Ldhb	0.221904	6.72521	0.0287423	up
ENSMUSG00000027887	Sypl2	-0.835722	3.41473	0.0287423	down
ENSMUSG00000021390	Ogn	-0.272268	7.40211	0.0287423	down
ENSMUSG00000037935	Smarce1	0.171063	8.16917	0.0287423	up
ENSMUSG00000030281	Il17rc	-0.610111	3.26608	0.0287423	down
ENSMUSG00000042804	Gpr153	-0.255512	6.88747	0.0287423	down
ENSMUSG00000074102	Rbm15b	0.165555	7.4783	0.0287423	up
ENSMUSG00000023991	Foxp4	0.325512	8.24468	0.0287423	up
ENSMUSG00000018906	P4ha2	-0.302815	6.34727	0.0287423	down
ENSMUSG00000089762	Ier5l	0.221996	5.98249	0.0288864	up
ENSMUSG00000060675	Plaat3	-0.591096	2.60733	0.0289922	down
ENSMUSG00000040945	Rcc2	0.193921	8.77344	0.0290062	up
ENSMUSG00000023088	Abcc1	-0.332494	4.35322	0.0291997	down
ENSMUSG00000039238	Zfp750	-0.705637	4.11954	0.0292796	down
ENSMUSG00000005089	Slc1a2	-0.395879	4.63541	0.0292796	down
ENSMUSG00000020908	Myh3	-0.619299	8.85517	0.0295025	down
ENSMUSG00000061527	Krt5	-0.666496	7.97919	0.0298947	down
ENSMUSG00000028369	Svep1	-0.36125	5.18929	0.0298947	down
ENSMUSG00000027293	Ehd4	-0.356654	5.99263	0.0298947	down
ENSMUSG00000025969	Nrp2	0.217866	7.64577	0.0298947	up
ENSMUSG00000068697	Myoz1	-1.15842	1.10978	0.0298947	down
ENSMUSG00000033578	Tmem35a	0.35242	4.06855	0.030063	up
ENSMUSG00000021072	Tmx1	-0.208115	6.36116	0.0301602	down
ENSMUSG00000042331	Specc1	0.218298	5.73859	0.0301816	up
ENSMUSG00000038296	Galnt18	-0.239469	4.78529	0.0302236	down
ENSMUSG00000032648	Pygm	-0.77768	4.06261	0.0303759	down
ENSMUSG00000006360	Crip1	-0.44311	3.47228	0.0306214	down
ENSMUSG00000040025	Ythdf2	0.166606	6.39194	0.0306214	up
ENSMUSG00000060600	Eno3	-0.569247	5.56752	0.0306214	down
ENSMUSG00000063229	Ldha	-0.213304	9.34422	0.0306214	down
ENSMUSG00000001510	Dlx3	0.35203	6.32172	0.0306214	up
ENSMUSG00000000058	Cav2	-0.44353	3.44946	0.0306687	down
ENSMUSG00000047497	Adamts12	-0.325774	6.50162	0.0307063	down
ENSMUSG00000006390	Elovl1	-0.219542	5.56767	0.0307063	down
ENSMUSG00000026069	Il1rl1	-0.739307	2.16555	0.0307635	down
ENSMUSG00000067787	Blcap	0.203614	6.46453	0.0307635	up
ENSMUSG00000047230	Cldn2	-1.52317	-0.419227	0.0307635	none
ENSMUSG00000022123	Scel	-1.05868	1.79953	0.0307635	down
ENSMUSG00000054889	Dsp	-0.69017	6.98545	0.0307676	down
ENSMUSG00000028148	Them5	-2.01137	0.907629	0.0310872	none
ENSMUSG00000026202	Tuba4a	-0.575884	4.50567	0.031149	down
ENSMUSG00000025422	Agap2	0.316296	5.19911	0.031149	up
ENSMUSG00000039457	Ppl	-0.793406	5.30604	0.031149	down
ENSMUSG00000045410	Akr1e1	0.287904	4.74764	0.031149	up
ENSMUSG00000033721	Vav3	-0.42464	5.05648	0.031149	down
ENSMUSG00000025085	Ablim1	-0.29906	6.99012	0.0311556	down
ENSMUSG00000067594	Krt77	-3.4844	2.56737	0.0313289	down
ENSMUSG00000025351	Cd63	-0.135596	8.42104	0.0313289	down
ENSMUSG00000038412	Higd1a	-0.213674	5.1635	0.0313289	down
ENSMUSG00000022324	Matn2	-0.334676	5.94183	0.031674	down
ENSMUSG00000004085	Map3k20	-0.186561	5.5913	0.031674	down
ENSMUSG00000020935	Dcakd	0.167922	8.17518	0.0322779	up
ENSMUSG00000059325	Hopx	-1.25672	-0.355656	0.0324001	none
ENSMUSG00000024725	Ostf1	-0.327972	5.20587	0.0324001	down
ENSMUSG00000026667	Uhmk1	-0.15466	6.27579	0.032578	down
ENSMUSG00000022544	Eef2kmt	-0.327647	3.41819	0.0326637	down
ENSMUSG00000024600	Slc27a6	-0.422896	3.67585	0.0326637	down
ENSMUSG00000000568	Hnrnpd	0.154975	8.34324	0.0326637	up
ENSMUSG00000050335	Lgals3	-0.820975	3.16069	0.0326637	down
ENSMUSG00000078144	Capns2	-1.22865	1.66195	0.032757	down
ENSMUSG00000052415	Tchh	-0.575287	2.69468	0.032757	down
ENSMUSG00000096054	Syne1	-0.316309	4.75205	0.0327749	down
ENSMUSG00000026678	Rgs5	-0.511386	4.66807	0.032913	down
ENSMUSG00000034919	Ttc22	-0.652018	1.66458	0.0331879	down
ENSMUSG00000043668	Tox3	0.298425	4.07488	0.0333804	up
ENSMUSG00000028693	Nasp	0.174318	7.91403	0.033545	up
ENSMUSG00000056632	Dsg3	-0.990458	2.5846	0.0335465	down
ENSMUSG00000060882	Kcnd2	0.516931	2.61258	0.0335465	up
ENSMUSG00000016253	Nelfcd	0.162349	6.85698	0.0335465	up
ENSMUSG00000034591	Slc41a2	-0.437391	3.04558	0.0341208	down
ENSMUSG00000057738	Sptan1	-0.197029	8.0816	0.0342443	down
ENSMUSG00000032420	Nt5e	-0.510582	5.44296	0.0345827	down
ENSMUSG00000072945	Ripply1	-0.985075	1.32416	0.0347139	down
ENSMUSG00000053093	Myh7	-0.644047	5.04773	0.0350838	down
ENSMUSG00000045545	Krt14	-0.614502	7.4428	0.0351339	down
ENSMUSG00000064325	Hhip	-0.538883	3.16422	0.0351457	down
ENSMUSG00000029603	Dtx1	0.2818	4.87217	0.0354238	up
ENSMUSG00000025780	Itih5	-0.35712	5.48396	0.0357021	down
ENSMUSG00000061232	H2-K1	-0.676773	3.00006	0.0360792	down
ENSMUSG00000030255	Sspn	-0.24598	5.50049	0.0361719	down
ENSMUSG00000045598	Zfp553	0.194109	6.07806	0.0361719	up
ENSMUSG00000069917	Hba-a2	-0.510753	4.43373	0.0361719	down
ENSMUSG00000000305	Cdh4	0.293152	6.19109	0.0361719	up
ENSMUSG00000052187	Hbb-y	0.800132	8.49136	0.0361719	up
ENSMUSG00000002944	Cd36	-0.4728	4.2112	0.0361719	down
ENSMUSG00000067786	Nnat	0.329711	8.62069	0.0361719	up
ENSMUSG00000057706	Mex3b	0.194933	7.50011	0.0361719	up
ENSMUSG00000032323	Cyp11a1	-1.02449	0.289783	0.0362616	none
ENSMUSG00000020424	Castor1	-0.47481	3.02432	0.0362964	down
ENSMUSG00000026399	Cd55	-0.449109	3.27461	0.0362964	down
ENSMUSG00000028034	Fubp1	0.134414	8.13283	0.0364407	up
ENSMUSG00000018796	Acsl1	-0.325458	5.02857	0.0366046	down
ENSMUSG00000032667	Pon2	-0.279672	4.5746	0.0366948	down
ENSMUSG00000023391	Dlx2	0.465591	5.56948	0.0369139	up
ENSMUSG00000024049	Myom1	-0.371385	5.85378	0.0369139	down
ENSMUSG00000024212	Mllt1	0.158895	7.63351	0.0373465	up
ENSMUSG00000021670	Hmgcr	0.170796	6.94497	0.0373465	up
ENSMUSG00000044017	Adgrd1	-0.468983	3.27625	0.03747	down
ENSMUSG00000090210	Itga10	-0.678888	3.3224	0.0377544	down
ENSMUSG00000031861	Lpar2	0.306135	4.56212	0.0377605	up
ENSMUSG00000026556	Vangl2	0.186891	6.60013	0.0379347	up
ENSMUSG00000032353	Tmed3	-0.246233	5.7419	0.0379503	down
ENSMUSG00000033323	Ctdp1	0.209635	5.39247	0.0380183	up
ENSMUSG00000002266	Zim1	-0.287851	7.22586	0.0385067	down
ENSMUSG00000027184	Caprin1	0.110262	9.16638	0.0386452	up
ENSMUSG00000007836	Hnrnpa0	0.131095	10.1301	0.0386452	up
ENSMUSG00000040860	Crocc	0.242452	5.89487	0.039015	up
ENSMUSG00000023067	Cdkn1a	-0.44374	5.94007	0.0392248	down
ENSMUSG00000019777	Hdac2	0.143834	7.9282	0.0392248	up
ENSMUSG00000029135	Fosl2	-0.35833	5.5971	0.0392652	down
ENSMUSG00000037996	Slc24a2	-0.71616	1.72398	0.0392652	down
ENSMUSG00000002799	Jag2	-0.289773	6.3301	0.0392652	down
ENSMUSG00000061928	Dsg1b	-1.49895	1.15459	0.0392652	down
ENSMUSG00000018707	Dync1h1	-0.25079	7.5717	0.0392652	down
ENSMUSG00000023830	Igf2r	-0.288644	8.05207	0.0392652	down
ENSMUSG00000002578	Ikzf4	0.259872	4.10521	0.0397458	up
ENSMUSG00000024590	Lmnb1	0.142949	8.6897	0.0397458	up
ENSMUSG00000022565	Plec	-0.314964	7.27506	0.0398246	down
ENSMUSG00000029767	Calu	-0.105915	9.56757	0.0407152	down
ENSMUSG00000027470	Mylk2	-1.67828	-0.631393	0.0414065	none
ENSMUSG00000090066	1110002E22Rik	-0.663597	3.54182	0.0416164	down
ENSMUSG00000021285	Ppp1r13b	0.215668	6.02491	0.0420953	up
ENSMUSG00000005220	Corin	0.439888	4.13455	0.0421565	up
ENSMUSG00000024431	Nr3c1	-0.314617	6.57658	0.0423643	down
ENSMUSG00000074277	Phldb3	-0.495837	3.15379	0.0424322	down
ENSMUSG00000031996	Aplp2	-0.195327	8.17742	0.0424322	down
ENSMUSG00000057722	Lepr	-0.298333	4.89471	0.0424322	down
ENSMUSG00000002147	Stat6	-0.259227	5.36211	0.0426059	down
ENSMUSG00000037126	Psd	-0.284065	4.65058	0.0430714	down
ENSMUSG00000031146	Plp2	-0.290745	5.9459	0.0437702	down
ENSMUSG00000034282	Evpl	-0.7316	5.09871	0.0438072	down
ENSMUSG00000097487	Ptges3l	-0.895507	0.535341	0.0443426	none
ENSMUSG00000031070	Mrgprf	-0.538631	3.07268	0.0443426	down
ENSMUSG00000017314	Mpp2	0.242753	5.3412	0.0451131	up
ENSMUSG00000061762	Tac1	-0.340997	3.34873	0.0453006	down
ENSMUSG00000017446	C1qtnf1	-0.302604	4.82094	0.0459876	down
ENSMUSG00000028358	Zfp618	0.191727	6.60091	0.046156	up
ENSMUSG00000051675	Trim32	0.149863	6.35678	0.0470814	up
ENSMUSG00000106928	NA	0.900881	0.538527	0.0470814	none
ENSMUSG00000036904	Fzd8	0.234801	6.02166	0.0472003	up
ENSMUSG00000020032	Nuak1	0.160968	5.99872	0.0472003	up
ENSMUSG00000031209	Heph	0.198343	6.03922	0.047476	up
ENSMUSG00000056204	Pgpep1	0.162598	5.98573	0.0474899	up
ENSMUSG00000031375	Bgn	-0.300748	9.24997	0.0474899	down
ENSMUSG00000023832	Acat2	0.217307	6.45565	0.047862	up
ENSMUSG00000026315	Serpinb8	-0.860805	1.67221	0.0479056	down
ENSMUSG00000041577	Prelp	-0.507162	4.55737	0.0479056	down
ENSMUSG00000026305	Lrrfip1	-0.201071	5.67449	0.0479056	down
ENSMUSG00000005087	Cd44	-0.384833	6.58169	0.0479056	down
ENSMUSG00000041313	Slc7a1	-0.247716	5.75697	0.0479056	down
ENSMUSG00000028635	Edn2	-1.06742	0.538418	0.0479056	none
ENSMUSG00000039108	Lsm14b	0.158886	6.93801	0.0479056	up
ENSMUSG00000056078	Lipm	-1.69803	0.473014	0.0479056	none
ENSMUSG00000013833	Med16	0.158104	6.51159	0.0479056	up
ENSMUSG00000033809	Alg3	0.288917	4.67399	0.0479056	up
ENSMUSG00000026547	Tagln2	-0.333263	6.15034	0.0479056	down
ENSMUSG00000020326	Ccng1	-0.285569	5.94831	0.0479056	down
ENSMUSG00000074582	Arfgef2	-0.248372	5.25077	0.0483551	down
ENSMUSG00000029580	Actb	0.104725	11.2694	0.048367	up
ENSMUSG00000001240	Ramp2	-0.231825	5.49233	0.048367	down
ENSMUSG00000047875	Gpr157	-0.306774	3.36489	0.0489292	down
ENSMUSG00000022512	Cldn1	-0.420719	4.93833	0.0489292	down
ENSMUSG00000040666	Sh3bgr	-0.793708	2.74814	0.0489292	down
ENSMUSG00000037318	Traf3ip3	-0.674299	2.82743	0.0489292	down
ENSMUSG00000025324	Atp10a	-0.385749	3.6189	0.0489292	down
ENSMUSG00000048373	Fgfbp1	-0.641801	3.52671	0.0489292	down
ENSMUSG00000020656	Grhl1	-0.926475	2.80152	0.0489292	down
ENSMUSG00000015957	Wnt11	0.274834	6.24406	0.0489292	up
ENSMUSG00000054967	Zfp647	0.281205	4.07579	0.0489292	up
ENSMUSG00000008874	Clec3a	-1.289	-0.237593	0.048979	none
ENSMUSG00000089804	Gm16136	-0.454678	3.67007	0.048979	down
ENSMUSG00000045658	Pid1	-0.251056	5.24995	0.0492766	down
ENSMUSG00000066043	Phactr4	0.211908	6.24657	0.0493728	up
ENSMUSG00000035199	Arl6ip5	-0.187848	6.52124	0.0493728	down
ENSMUSG00000065954	Tacc1	-0.191087	5.90707	0.0493728	down
ENSMUSG00000025959	Klf7	-0.401535	4.27932	0.0493728	down
ENSMUSG00000046434	Hnrnpa1	0.107927	10.2136	0.0493728	up
ENSMUSG00000054905	Stfa3	-1.2272	0.287414	0.0493728	none
ENSMUSG00000037139	Myom3	-0.513824	4.43231	0.0494646	down
ENSMUSG00000027978	Prss12	-0.272576	5.57713	0.0494646	down
ENSMUSG00000034673	Pbx2	0.141151	7.37531	0.0494646	up
ENSMUSG00000055609	Hba-x	0.75543	6.43412	0.049627	up
ENSMUSG00000110218	Tincr	-0.942083	0.854433	0.049731	none
ENSMUSG00000027376	Prom2	-0.675883	3.31611	0.049731	down
ENSMUSG00000030603	Psmc4	0.140407	6.94747	0.0498129	up
ENSMUSG00000064215	Ifi27	-0.334645	3.95398	0.049834	down
ENSMUSG00000055612	Cdca7	0.139339	6.74113	0.0500803	none
ENSMUSG00000039735	Fnbp1l	0.156787	7.6644	0.0503687	none
ENSMUSG00000029718	Pcolce	-0.261543	6.68452	0.0506784	none
ENSMUSG00000008305	Tle1	0.18486	6.95274	0.0506935	none
ENSMUSG00000027712	Anxa5	-0.18277	8.04934	0.0508649	none
ENSMUSG00000027861	Casq2	-0.522378	5.81042	0.0508649	none
ENSMUSG00000027495	Fam210b	0.242144	4.97038	0.0508649	none
ENSMUSG00000062296	Trank1	-0.81677	1.28384	0.0508649	none
ENSMUSG00000029227	Fip1l1	0.135083	6.84112	0.0508649	none
ENSMUSG00000028633	Ctps	0.169403	6.31556	0.0508649	none
ENSMUSG00000053819	Camk2d	-0.225326	5.45845	0.0508649	none
ENSMUSG00000097815	NA	0.305402	3.99222	0.0508649	none
ENSMUSG00000005936	Kctd20	0.129332	7.45237	0.0508649	none
ENSMUSG00000002980	Bcam	-0.273762	7.04709	0.0508649	none
ENSMUSG00000041995	Zbed3	0.173525	6.92949	0.0508649	none
ENSMUSG00000026187	Xrcc5	0.183133	5.61539	0.0508649	none
ENSMUSG00000036452	Arhgap26	-0.298341	3.86071	0.0508649	none
ENSMUSG00000022136	Dnajc3	-0.193178	6.62645	0.0508649	none
ENSMUSG00000026421	Csrp1	-0.144484	7.69538	0.0508649	none
ENSMUSG00000053929	Zftraf1	0.141541	7.08301	0.0514844	none
ENSMUSG00000050912	Tmem123	-0.24643	7.02188	0.0519521	none
ENSMUSG00000023046	Igfbp6	-0.596763	2.47084	0.0521003	none
ENSMUSG00000027695	Pld1	-0.250713	4.38303	0.0521003	none
ENSMUSG00000034573	Ptpn13	-0.26051	6.36311	0.0521003	none
ENSMUSG00000060519	Tor3a	-0.442626	3.05459	0.0521003	none
ENSMUSG00000042828	Trim72	-0.646559	4.36838	0.0521003	none
ENSMUSG00000021094	Dhrs7	-0.462504	3.37693	0.0521003	none
ENSMUSG00000003271	Sult2b1	-0.917337	-0.0172966	0.0521003	none
ENSMUSG00000027257	Pacsin3	-0.267947	5.32943	0.0521003	none
ENSMUSG00000020911	Krt19	-0.788269	4.25959	0.0521003	none
ENSMUSG00000062175	Tgif2	0.330681	3.50404	0.0521475	none
ENSMUSG00000034664	Itga2b	-0.572021	2.51616	0.0521475	none
ENSMUSG00000032624	Eml4	0.160623	7.36691	0.0521475	none
ENSMUSG00000038623	Tm6sf1	-0.454304	3.81624	0.0521475	none
ENSMUSG00000060961	Slc4a4	-0.481844	3.73451	0.0521475	none
ENSMUSG00000038797	Zscan2	0.293278	4.70444	0.0521475	none
ENSMUSG00000063632	Sox11	0.210781	7.60063	0.0525492	none
ENSMUSG00000039579	Grin3a	0.447043	3.60249	0.05289	none
ENSMUSG00000031217	Efnb1	0.165607	7.96982	0.053125	none
ENSMUSG00000021123	Rdh12	-0.979411	1.44091	0.053125	none
ENSMUSG00000043614	Vps37d	0.212822	4.92552	0.0531514	none
ENSMUSG00000079588	Tmem182	-0.75841	2.55056	0.0531639	none
ENSMUSG00000038774	Ascc3	-0.20787	5.10112	0.0534551	none
ENSMUSG00000030116	Mfap5	-0.537797	4.0563	0.0534551	none
ENSMUSG00000052133	Sema5b	0.222038	5.5398	0.0540157	none
ENSMUSG00000021876	Rnase4	-0.294377	4.92943	0.0540157	none
ENSMUSG00000021095	Gsc	0.471044	4.00637	0.0540157	none
ENSMUSG00000026873	Phf19	-0.40592	3.76133	0.0541091	none
ENSMUSG00000072812	NA	-0.517452	2.78181	0.0544822	none
ENSMUSG00000031220	Awat2	-1.10789	-0.544221	0.0546344	none
ENSMUSG00000045667	Smtnl2	-0.268068	5.75782	0.0546344	none
ENSMUSG00000036880	Acaa2	-0.248304	6.04159	0.0546344	none
ENSMUSG00000001467	Cyp51	0.151049	6.85801	0.0547056	none
ENSMUSG00000021395	Spin1	0.148181	7.95627	0.0551391	none
ENSMUSG00000052688	Rab7b	-0.653323	1.74428	0.0559432	none
ENSMUSG00000067219	Nipal1	-0.880631	2.33377	0.0559432	none
ENSMUSG00000044734	Serpinb1a	-0.546596	2.5367	0.0560624	none
ENSMUSG00000027377	Mall	-0.470882	3.59338	0.0560624	none
ENSMUSG00000023456	Tpi1	-0.183526	9.1055	0.0561151	none
ENSMUSG00000060429	Sntb1	-0.32756	4.77127	0.0561151	none
ENSMUSG00000003955	Fam162a	-0.217531	5.76667	0.0561151	none
ENSMUSG00000030672	Mylpf	-0.517415	7.38436	0.0561151	none
ENSMUSG00000103608	NA	1.33746	0.839884	0.0563001	none
ENSMUSG00000045954	Cavin2	-0.336246	5.98154	0.0563001	none
ENSMUSG00000032387	Rbpms2	0.345531	3.74909	0.0563001	none
ENSMUSG00000046761	Fam83h	-0.409436	4.43126	0.0563001	none
ENSMUSG00000021456	Fbp2	-1.31663	-0.648742	0.0568339	none
ENSMUSG00000001300	Efnb2	0.152661	7.73673	0.0568339	none
ENSMUSG00000061816	Myl1	-0.623791	6.95577	0.0568339	none
ENSMUSG00000061950	Ppp4r1	0.125104	6.8114	0.0568339	none
ENSMUSG00000035469	Rcbtb1	0.158769	6.77825	0.0568339	none
ENSMUSG00000022807	Osbpl11	0.176235	5.69174	0.0568378	none
ENSMUSG00000080850	NA	-1.14348	-0.909322	0.0573775	none
ENSMUSG00000033327	Tnxb	-0.934363	2.25086	0.0573775	none
ENSMUSG00000026131	Dst	-0.241037	6.68694	0.0574868	none
ENSMUSG00000029541	Cyp2w1	-0.750885	3.03315	0.0579795	none
ENSMUSG00000058914	C1qtnf3	-0.853629	6.07196	0.0579795	none
ENSMUSG00000022992	Kansl2	0.143363	6.66106	0.0579825	none
ENSMUSG00000073987	Ggh	-0.274156	4.14936	0.0580999	none
ENSMUSG00000020755	Sap30bp	0.151895	6.07346	0.0581666	none
ENSMUSG00000063130	Calml3	-1.04075	0.792053	0.0582033	none
ENSMUSG00000029754	Dlx6	0.414956	5.07476	0.058361	none
ENSMUSG00000030214	Plbd1	-0.627261	2.31572	0.0584176	none
ENSMUSG00000041598	Cdc42ep4	0.145298	7.3251	0.0587561	none
ENSMUSG00000026657	Frmd4a	0.167919	7.35599	0.0587561	none
ENSMUSG00000029622	Arpc1b	-0.182435	6.76838	0.0587561	none
ENSMUSG00000033200	Tpsg1	-0.990833	0.253299	0.0587561	none
ENSMUSG00000025626	Phf6	0.173291	6.35627	0.0588766	none
ENSMUSG00000045871	Slitrk6	-0.267879	4.85252	0.0588766	none
ENSMUSG00000002881	Nab1	-0.25872	5.53767	0.0596729	none
ENSMUSG00000022191	Drosha	0.137918	7.48373	0.0596729	none
ENSMUSG00000024826	Dpf2	0.119129	7.51293	0.0596729	none
ENSMUSG00000020836	Coro6	-0.874556	1.90285	0.0596729	none
ENSMUSG00000067586	S1pr3	0.15347	7.83288	0.0596729	none
ENSMUSG00000018572	Phf23	0.161394	6.5185	0.0596729	none
ENSMUSG00000038525	Armc10	0.176158	6.31682	0.059754	none
ENSMUSG00000055629	B4galnt4	0.212788	6.68001	0.0601716	none
ENSMUSG00000018581	Dnah11	-1.1714	-0.444226	0.0601752	none
ENSMUSG00000044337	Ackr3	0.193607	5.79558	0.0603857	none
ENSMUSG00000089715	Cbx6	-0.171503	7.72178	0.0603857	none
ENSMUSG00000038239	Hrc	-0.500984	4.37798	0.0606692	none
ENSMUSG00000110140	5430421F17Rik	-0.845188	1.60097	0.0615165	none
ENSMUSG00000018217	Pmp22	-0.216122	6.94828	0.0615165	none
ENSMUSG00000032060	Cryab	-0.417932	4.94396	0.0619908	none
ENSMUSG00000005225	Plekha8	0.193062	5.73012	0.0621607	none
ENSMUSG00000041439	Mfsd6	-0.551521	3.08636	0.0621607	none
ENSMUSG00000029330	Cds1	-0.40524	3.64699	0.0627377	none
ENSMUSG00000074457	S100a16	-0.285455	5.57014	0.0627377	none
ENSMUSG00000026470	Stx6	0.150626	6.86081	0.0627377	none
ENSMUSG00000025081	Tdrd1	-0.477018	3.63613	0.0629231	none
ENSMUSG00000030393	Zik1	0.233899	4.81648	0.0633988	none
ENSMUSG00000032010	Usp2	-0.394684	3.59483	0.0635996	none
ENSMUSG00000025010	Ccnj	0.264633	4.77878	0.0635996	none
ENSMUSG00000013367	Iglon5	0.21056	5.46542	0.0638325	none
ENSMUSG00000032532	Cck	-1.17284	-0.377834	0.0642253	none
ENSMUSG00000056498	Tmem154	-0.812808	1.82364	0.0642253	none
ENSMUSG00000111977	NA	0.32104	3.17783	0.0642253	none
ENSMUSG00000020256	Aldh1l2	-0.481887	2.70763	0.0642253	none
ENSMUSG00000031938	4931406C07Rik	0.190842	5.22075	0.0642779	none
ENSMUSG00000036854	Hspb6	-0.31239	3.24508	0.0643488	none
ENSMUSG00000059674	Cdh24	0.247221	5.72888	0.0643488	none
ENSMUSG00000052544	St6galnac3	0.214581	5.31168	0.0644566	none
ENSMUSG00000002015	Bcap31	-0.123172	6.56126	0.0644731	none
ENSMUSG00000047139	Cd24a	0.192401	8.47503	0.0644731	none
ENSMUSG00000050397	Foxl2	-0.439122	3.2739	0.0644731	none
ENSMUSG00000042978	Sbk1	0.241607	8.16488	0.0644731	none
ENSMUSG00000064293	Cntn4	-0.471683	2.78493	0.0644731	none
ENSMUSG00000020580	Rock2	-0.198825	6.337	0.0644731	none
ENSMUSG00000020427	Igfbp3	-0.253709	8.61069	0.0644731	none
ENSMUSG00000033717	Adra2a	-0.36228	4.17709	0.0647254	none
ENSMUSG00000074785	Plxnc1	-0.269464	4.4488	0.0647254	none
ENSMUSG00000005397	Nid1	-0.238646	8.01853	0.0649617	none
ENSMUSG00000030465	Psd3	-0.246562	5.85188	0.0651716	none
ENSMUSG00000040728	Esrp1	-0.336325	5.72284	0.0657972	none
ENSMUSG00000006517	Mvd	0.21318	5.49287	0.0658892	none
ENSMUSG00000006134	Crkl	0.143984	6.83395	0.0658991	none
ENSMUSG00000038023	Atp6v0a2	0.158158	6.25806	0.0658991	none
ENSMUSG00000022010	Tsc22d1	0.141245	9.14498	0.0658991	none
ENSMUSG00000047264	Zfp358	0.209205	5.99437	0.0660069	none
ENSMUSG00000000266	Mid2	-0.278455	4.42727	0.0665492	none
ENSMUSG00000038244	Mical2	-0.358938	3.54991	0.0670309	none
ENSMUSG00000032477	Cdc25a	0.136188	6.49198	0.0670309	none
ENSMUSG00000054435	Gimap4	-0.390506	3.42513	0.0670309	none
ENSMUSG00000037999	Arap2	-0.542961	2.4793	0.0670323	none
ENSMUSG00000058354	Krt6a	-1.34246	0.907896	0.0670323	none
ENSMUSG00000050623	Catsperz	-0.87234	0.270496	0.0671449	none
ENSMUSG00000021250	Fos	-0.602859	2.21982	0.0671659	none
ENSMUSG00000060679	Mrps9	0.173352	4.9426	0.0671867	none
ENSMUSG00000053550	Shisa7	-0.62808	2.51054	0.0677465	none
ENSMUSG00000019929	Dcn	-0.285473	8.72932	0.0680826	none
ENSMUSG00000036422	Pcdh8	0.49496	3.25647	0.0683472	none
ENSMUSG00000030397	Mark4	0.143603	6.89589	0.0684888	none
ENSMUSG00000041688	Amot	0.238498	7.05507	0.0687373	none
ENSMUSG00000023232	Serinc2	0.206516	6.74269	0.0687373	none
ENSMUSG00000000031	H19	-0.122709	12.0299	0.0687491	none
ENSMUSG00000028082	Sh3d19	-0.215207	6.64154	0.0687491	none
ENSMUSG00000046798	Cldn12	0.193649	5.26092	0.0687637	none
ENSMUSG00000046768	Rhoj	-0.159166	6.83199	0.0698528	none
ENSMUSG00000048126	Col6a3	-0.441421	8.82012	0.0698528	none
ENSMUSG00000070576	Mn1	0.26539	7.72603	0.0698528	none
ENSMUSG00000032494	Tdgf1	-0.666119	2.00805	0.0698528	none
ENSMUSG00000046410	Kcnk6	-0.264238	4.69425	0.0698528	none
ENSMUSG00000051920	Rspo2	0.273952	4.42292	0.069933	none
ENSMUSG00000028392	Bspry	-0.639941	2.4221	0.0704209	none
ENSMUSG00000066037	Hnrnpr	0.116253	8.05831	0.0704351	none
ENSMUSG00000033933	Vhl	0.181786	5.9921	0.0704351	none
ENSMUSG00000026357	Rgs18	-0.920413	0.0964263	0.0704351	none
ENSMUSG00000028576	Ift74	0.218415	4.91121	0.0710214	none
ENSMUSG00000039952	Dag1	-0.181901	8.15974	0.0710214	none
ENSMUSG00000059995	Atxn7l3	0.126212	7.81161	0.071058	none
ENSMUSG00000063065	Mapk3	-0.159868	6.94919	0.0712051	none
ENSMUSG00000024538	Ppic	-0.141994	7.44333	0.0712051	none
ENSMUSG00000063605	Ccdc102a	0.139894	6.49124	0.0712051	none
ENSMUSG00000002012	Pnck	0.27862	3.69656	0.0712051	none
ENSMUSG00000031955	Bcar1	0.169038	6.63561	0.0712051	none
ENSMUSG00000022021	Diaph3	-0.20305	4.85536	0.0712051	none
ENSMUSG00000072941	Sod3	-0.550984	1.92621	0.0714297	none
ENSMUSG00000052854	Nrk	-0.356068	7.09541	0.0716239	none
ENSMUSG00000006932	Ctnnb1	0.110025	9.80729	0.0718356	none
ENSMUSG00000027737	Slc7a11	-0.848421	2.25082	0.0719425	none
ENSMUSG00000058922	NA	0.134147	7.32693	0.0719425	none
ENSMUSG00000038403	Hjv	-0.467446	4.85651	0.0719476	none
ENSMUSG00000047507	Baiap3	1.00555	0.785375	0.0719905	none
ENSMUSG00000017386	Traf4	0.207963	7.33339	0.0719905	none
ENSMUSG00000047819	Tigd4	-0.923762	1.08167	0.0719905	none
ENSMUSG00000003233	Dvl3	0.151948	7.17628	0.0719905	none
ENSMUSG00000068457	Uty	-2.81366	3.15461	0.0719905	none
ENSMUSG00000051022	Hs3st1	0.284921	4.30094	0.0719905	none
ENSMUSG00000031659	Adcy7	-0.246537	4.43928	0.0719905	none
ENSMUSG00000035131	Brinp3	0.799267	1.31276	0.0722083	none
ENSMUSG00000036599	Chst12	-0.184922	5.30673	0.0727624	none
ENSMUSG00000015709	Arnt2	0.175293	6.6261	0.0728866	none
ENSMUSG00000013921	Clip3	0.133415	7.72272	0.0729314	none
ENSMUSG00000021719	Rgs7bp	-0.582493	4.30297	0.0732733	none
ENSMUSG00000025935	Tram1	-0.134572	6.83202	0.0734132	none
ENSMUSG00000029328	Hnrnpdl	0.143762	8.30048	0.073657	none
ENSMUSG00000030551	Nr2f2	0.191879	7.0474	0.073657	none
ENSMUSG00000051306	Usp42	0.150815	6.14216	0.073657	none
ENSMUSG00000016344	Ppdpf	0.192651	6.37922	0.0736575	none
ENSMUSG00000089872	Rps6kc1	0.179906	5.4289	0.0736575	none
ENSMUSG00000019256	Ahr	-0.424253	5.13106	0.0736575	none
ENSMUSG00000067215	Usp51	-0.570527	1.03729	0.0738217	none
ENSMUSG00000016757	Ttll12	0.142762	6.62813	0.0745186	none
ENSMUSG00000029755	Dlx5	0.402864	6.45881	0.0748037	none
ENSMUSG00000022218	Tgm1	-0.647965	2.98419	0.0748037	none
ENSMUSG00000045659	Plekha7	-0.327594	4.71264	0.0748037	none
ENSMUSG00000070644	Etnk2	0.46105	2.28568	0.0748037	none
ENSMUSG00000002808	Epdr1	-0.332222	4.3933	0.0749983	none
ENSMUSG00000050567	Maml1	0.187033	6.67469	0.0751923	none
ENSMUSG00000026639	Lamb3	-0.771453	2.69526	0.0752196	none
ENSMUSG00000020451	Limk2	-0.172115	6.84958	0.0752225	none
ENSMUSG00000027955	Gask1b	-0.26493	4.92202	0.0752225	none
ENSMUSG00000028990	Lzic	0.152053	5.37352	0.0755473	none
ENSMUSG00000019539	Rcn3	-0.179231	8.34895	0.0760461	none
ENSMUSG00000024260	Sap130	0.203263	6.73573	0.0760461	none
ENSMUSG00000055254	Ntrk2	-0.185664	7.12729	0.0760461	none
ENSMUSG00000074682	Zcchc3	0.146419	7.02389	0.0762404	none
ENSMUSG00000024426	Atat1	0.255366	5.14686	0.0762404	none
ENSMUSG00000027868	Tbx15	0.195256	7.25836	0.0762404	none
ENSMUSG00000050700	Emilin3	-0.261326	7.56516	0.076841	none
ENSMUSG00000069045	Ddx3y	-3.24988	4.63742	0.076841	none
ENSMUSG00000084128	Esrp2	-0.548576	4.68613	0.076841	none
ENSMUSG00000020218	Wif1	-0.323537	5.10749	0.0768847	none
ENSMUSG00000063531	Sema3e	-0.343385	4.57296	0.0768847	none
ENSMUSG00000020961	Ston2	-0.335391	5.23168	0.0768847	none
ENSMUSG00000035606	Ky	-0.703689	3.25377	0.0768847	none
ENSMUSG00000040694	Apobec2	-0.545385	4.07909	0.0768847	none
ENSMUSG00000030435	U2af2	0.109889	8.48522	0.0768973	none
ENSMUSG00000018451	6330403K07Rik	0.183731	7.14461	0.0773653	none
ENSMUSG00000043439	Epop	0.291274	4.81142	0.0775501	none
ENSMUSG00000008958	Vps72	0.124298	6.92112	0.0775501	none
ENSMUSG00000026398	Nr5a2	0.356735	3.97277	0.0775501	none
ENSMUSG00000069171	Nr2f1	0.194994	6.84355	0.0775501	none
ENSMUSG00000078676	Casc3	0.123559	6.86065	0.0775501	none
ENSMUSG00000061479	Snrpa	0.163156	7.1617	0.0775501	none
ENSMUSG00000030069	Prok2	-0.861127	0.941085	0.0775501	none
ENSMUSG00000015165	Hnrnpl	0.111824	8.99401	0.0783983	none
ENSMUSG00000030103	Bhlhe40	-0.375078	3.82679	0.0783983	none
ENSMUSG00000016534	Lamp2	-0.137649	7.73098	0.0783983	none
ENSMUSG00000068748	Ptprz1	-0.360113	4.22542	0.0790615	none
ENSMUSG00000048387	Osr1	0.266393	7.92811	0.079073	none
ENSMUSG00000020167	Tcf3	0.139405	8.85088	0.079073	none
ENSMUSG00000020411	Nipal4	-0.710462	1.97777	0.079073	none
ENSMUSG00000067006	Serpinb5	-1.08389	1.03411	0.079073	none
ENSMUSG00000074480	Mex3a	0.152525	7.73204	0.079073	none
ENSMUSG00000060206	Zfp462	0.212685	6.96118	0.079073	none
ENSMUSG00000045248	Med26	0.211024	4.82883	0.079073	none
ENSMUSG00000019846	Lama4	-0.225418	7.42107	0.079073	none
ENSMUSG00000005672	Kit	-0.314712	4.97162	0.079073	none
ENSMUSG00000038070	Cntln	0.228438	5.3714	0.079073	none
ENSMUSG00000074652	Myh7b	-0.700112	3.90934	0.079073	none
ENSMUSG00000089832	Shkbp1	0.222835	4.87917	0.079073	none
ENSMUSG00000054146	Krt15	-0.481886	7.17207	0.079073	none
ENSMUSG00000031311	Nono	0.0893269	9.52124	0.079073	none
ENSMUSG00000028698	Pik3r3	0.265679	5.5117	0.079073	none
ENSMUSG00000030785	Cox6a2	-0.743371	2.9338	0.079073	none
ENSMUSG00000003070	Efna2	0.184371	6.15842	0.079073	none
ENSMUSG00000032985	NA	0.623375	0.622479	0.079073	none
ENSMUSG00000036368	Rmdn2	0.301584	3.20714	0.079073	none
ENSMUSG00000020235	Fzr1	0.13256	7.12963	0.079073	none
ENSMUSG00000056673	Kdm5d	-3.49077	3.88848	0.079073	none
ENSMUSG00000025207	Sema4g	0.195292	5.66659	0.0795355	none
ENSMUSG00000030659	Nucb2	-0.278384	4.79602	0.0798147	none
ENSMUSG00000050640	Tmem150c	-0.70589	2.70467	0.0799205	none
ENSMUSG00000041390	Mdfic	-0.160299	5.64428	0.0801461	none
ENSMUSG00000056758	Hmga2	0.30985	7.91089	0.0802022	none
ENSMUSG00000057378	Ryr3	-0.575472	2.26444	0.0802022	none
ENSMUSG00000087579	Hectd2os	-1.06816	0.603804	0.0802022	none
ENSMUSG00000073643	Wdfy1	-0.912311	3.9192	0.0803411	none
ENSMUSG00000028684	Urod	0.202739	5.36136	0.0803526	none
ENSMUSG00000039183	Nubp2	0.204763	4.82274	0.0806712	none
ENSMUSG00000040857	Erf	0.171232	7.74173	0.0806712	none
ENSMUSG00000055235	Wdr86	0.152746	5.34617	0.0806712	none
ENSMUSG00000052217	Hbb-bh1	0.91314	1.47943	0.0806712	none
ENSMUSG00000031312	Itgb1bp2	-0.599585	4.48973	0.0806712	none
ENSMUSG00000070436	Serpinh1	-0.0993018	11.1239	0.0806712	none
ENSMUSG00000001552	Jup	-0.321834	7.29142	0.0806712	none
ENSMUSG00000045333	Zfp423	0.167284	6.65549	0.0806712	none
ENSMUSG00000044433	Camsap3	-0.33312	4.07536	0.0806712	none
ENSMUSG00000029174	Tbc1d1	0.13759	5.98445	0.0808915	none
ENSMUSG00000033458	Fan1	0.237991	3.97795	0.0811787	none
ENSMUSG00000024664	Fads3	-0.249881	5.2007	0.0814632	none
ENSMUSG00000048707	Tprn	0.301146	3.72679	0.0818572	none
ENSMUSG00000028167	Bdh2	0.488405	2.80042	0.0820849	none
ENSMUSG00000050379	Septin6	0.137986	6.65352	0.0822899	none
ENSMUSG00000053483	Usp21	0.152802	6.42696	0.0822899	none
ENSMUSG00000024331	Dsc2	-0.64799	4.07302	0.0822899	none
ENSMUSG00000058806	Col13a1	-0.33279	4.35033	0.0831042	none
ENSMUSG00000022197	Pdzd2	-0.285381	5.99607	0.0831042	none
ENSMUSG00000030796	Tead2	0.138311	8.29142	0.0831042	none
ENSMUSG00000053801	Grwd1	0.173565	5.45201	0.0831042	none
ENSMUSG00000046318	Ccbe1	0.371279	3.76956	0.0831042	none
ENSMUSG00000039782	Cpeb2	-0.269853	3.85978	0.0831248	none
ENSMUSG00000025488	Cox8b	-1.24898	-1.02331	0.0835825	none
ENSMUSG00000037029	Zfp146	0.137912	7.14895	0.0835825	none
ENSMUSG00000071540	3425401B19Rik	-0.57788	2.82506	0.0837387	none
ENSMUSG00000005355	Casp14	-0.613094	1.30713	0.0837387	none
ENSMUSG00000050953	Gja1	-0.247929	8.10642	0.0837387	none
ENSMUSG00000046658	Zfp316	0.147389	5.93704	0.0847302	none
ENSMUSG00000007411	Mark3	0.109058	6.85883	0.0847642	none
ENSMUSG00000048826	Dact2	0.292006	3.43496	0.0848271	none
ENSMUSG00000036356	Csgalnact1	-0.40362	4.59334	0.0849657	none
ENSMUSG00000006356	Crip2	-0.367064	5.47331	0.0853367	none
ENSMUSG00000043430	Psapl1	-1.67756	-1.05343	0.0860125	none
ENSMUSG00000018672	Copz2	-0.198831	5.90981	0.0860125	none
ENSMUSG00000070462	Tlnrd1	0.139991	7.54871	0.0860125	none
ENSMUSG00000034161	Scx	0.243649	4.59596	0.0860125	none
ENSMUSG00000046572	Zfp518b	0.176492	5.91133	0.0860125	none
ENSMUSG00000015745	Plekho1	0.170273	6.28074	0.0860125	none
ENSMUSG00000057173	Rfx8	0.739556	1.36828	0.0860125	none
ENSMUSG00000032977	Fam207a	0.169395	5.14734	0.0860125	none
ENSMUSG00000028484	Psip1	0.140657	7.72202	0.0862182	none
ENSMUSG00000044550	Tceal3	-0.251379	4.75609	0.0866716	none
ENSMUSG00000062785	Kcnc3	0.529294	2.36594	0.0866716	none
ENSMUSG00000035164	Zc3h12c	-0.248016	3.9333	0.0866716	none
ENSMUSG00000036402	Gng12	-0.183751	6.45674	0.0866716	none
ENSMUSG00000053522	Lgals7	-0.710365	2.62478	0.0866716	none
ENSMUSG00000006673	Qrich1	0.115085	7.09388	0.086804	none
ENSMUSG00000078201	Tmem203	0.82095	0.902206	0.086804	none
ENSMUSG00000026817	Ak1	-0.43318	4.93379	0.086804	none
ENSMUSG00000096001	Gpr15lg	-1.34303	-0.666149	0.0869212	none
ENSMUSG00000096914	Galntl6	0.584203	1.93168	0.0869212	none
ENSMUSG00000068220	Lgals1	-0.122697	9.59587	0.0869212	none
ENSMUSG00000031451	Gas6	-0.264841	5.49129	0.0869212	none
ENSMUSG00000027015	Cybrd1	-0.236056	4.78586	0.087123	none
ENSMUSG00000059857	Ntng1	0.256231	4.39837	0.087123	none
ENSMUSG00000031093	Dock11	-0.211017	5.76618	0.087123	none
ENSMUSG00000046556	Zfp319	0.163531	6.19568	0.087123	none
ENSMUSG00000027339	Rassf2	-0.213647	5.71271	0.087123	none
ENSMUSG00000068551	Zfp467	0.240246	6.05412	0.0872215	none
ENSMUSG00000090877	Hspa1b	-0.551807	3.24748	0.0873952	none
ENSMUSG00000054256	Msi1	0.259838	6.1689	0.0877094	none
ENSMUSG00000032013	Trim29	-0.474755	5.83769	0.0877807	none
ENSMUSG00000028799	Zfp362	0.172207	7.60143	0.0877807	none
ENSMUSG00000028434	Epb41l4b	-0.278467	5.04758	0.0880875	none
ENSMUSG00000026484	Rnf2	0.136021	6.86389	0.0881294	none
ENSMUSG00000036103	Colec12	-0.149476	6.96522	0.0882573	none
ENSMUSG00000053398	Phgdh	0.177174	7.10244	0.0884875	none
ENSMUSG00000031738	Irx6	0.469144	2.63247	0.0884875	none
ENSMUSG00000099032	Tcf24	0.706066	2.07499	0.0888997	none
ENSMUSG00000022108	Itm2b	-0.148852	8.58026	0.0888997	none
ENSMUSG00000110547	Gm29773	-0.932897	0.599587	0.0888997	none
ENSMUSG00000042156	Dzip1	0.188313	6.32286	0.0892369	none
ENSMUSG00000054871	Tmem158	-0.475941	4.03466	0.0892584	none
ENSMUSG00000028309	Rnf20	0.118839	6.64363	0.0894172	none
ENSMUSG00000027597	Ahcy	0.125962	6.93991	0.0894172	none
ENSMUSG00000035150	Eif2s3x	0.442456	7.33453	0.089627	none
ENSMUSG00000039116	Adgrg6	-0.238857	4.98818	0.0899875	none
ENSMUSG00000038957	Edc3	0.169587	5.90861	0.0904581	none
ENSMUSG00000050288	Fzd2	0.15839	8.96846	0.0904581	none
ENSMUSG00000032418	Me1	-0.277458	4.94247	0.0906962	none
ENSMUSG00000037060	Cavin3	-0.248177	4.7451	0.0912068	none
ENSMUSG00000026981	Il1rn	-0.858028	-0.466504	0.0912347	none
ENSMUSG00000015579	Nkx2-5	0.895547	0.504841	0.0913263	none
ENSMUSG00000069049	Eif2s3y	-3.10827	3.69612	0.0914905	none
ENSMUSG00000033400	Agl	-0.187345	5.96894	0.0915372	none
ENSMUSG00000041477	Dcp1b	0.21448	4.41966	0.0921592	none
ENSMUSG00000041605	Inava	0.265221	4.91823	0.0923477	none
ENSMUSG00000024665	Fads2	0.166692	6.77324	0.0926769	none
ENSMUSG00000062694	Cav3	-0.641955	3.3305	0.0926769	none
ENSMUSG00000030208	Emp1	-0.213641	8.9149	0.0928179	none
ENSMUSG00000005514	Por	0.134885	6.84778	0.0928179	none
ENSMUSG00000025504	Eps8l2	-0.508868	2.68908	0.0928179	none
ENSMUSG00000029994	Anxa4	-0.194097	4.58291	0.0928179	none
ENSMUSG00000057969	Sema3b	-0.374591	4.20739	0.0928179	none
ENSMUSG00000051339	2900026A02Rik	-0.2203	6.60535	0.0931372	none
ENSMUSG00000109324	Prmt1	0.138988	8.19704	0.0931372	none
ENSMUSG00000079355	Ackr4	-0.77307	0.905175	0.0931372	none
ENSMUSG00000038086	Hspb2	-0.583821	1.13171	0.0931372	none
ENSMUSG00000040738	Ints8	0.171306	6.02109	0.0931372	none
ENSMUSG00000044934	Zfp367	-0.242523	4.52044	0.0931372	none
ENSMUSG00000064036	Mro	0.54447	0.86283	0.0931372	none
ENSMUSG00000034308	Sdr42e1	-0.50519	2.07709	0.0932218	none
ENSMUSG00000045252	Zfp574	0.16906	6.20914	0.0932218	none
ENSMUSG00000021728	Emb	-0.325253	5.08353	0.0932218	none
ENSMUSG00000035283	Adrb1	-0.451548	1.85565	0.0932218	none
ENSMUSG00000031963	Bmper	0.218484	6.27903	0.0932218	none
ENSMUSG00000049354	Dcaf7	0.106555	8.00538	0.0932366	none
ENSMUSG00000035834	Polr3g	-0.219966	4.60557	0.0932658	none
ENSMUSG00000042502	Cd2bp2	0.138834	6.77655	0.0932658	none
ENSMUSG00000038848	Ythdf1	0.119518	6.74728	0.0932658	none
ENSMUSG00000024186	Rgs11	-0.462682	1.42588	0.0937871	none
ENSMUSG00000041731	Pgm5	0.186771	7.01361	0.0942105	none
ENSMUSG00000044636	Csrnp2	0.187425	5.36056	0.0942105	none
ENSMUSG00000030657	Xylt1	-0.47359	5.61096	0.0942105	none
ENSMUSG00000024513	Mbd2	-0.148551	5.6386	0.0942105	none
ENSMUSG00000021555	Naa35	0.163615	6.17558	0.0942105	none
ENSMUSG00000029095	Ablim2	-0.670657	1.47464	0.0942105	none
ENSMUSG00000010554	Mettl16	0.135496	5.80138	0.0942105	none
ENSMUSG00000003992	Ssbp2	0.137222	6.23161	0.0942105	none
ENSMUSG00000046186	Cd109	-0.38858	4.54709	0.0942351	none
ENSMUSG00000004558	Ndrg2	-0.222106	6.08073	0.0955068	none
ENSMUSG00000027750	Postn	-0.265625	9.82967	0.0955574	none
ENSMUSG00000021223	Papln	-0.695083	2.58037	0.0956063	none
ENSMUSG00000018334	Ksr1	-0.253272	5.53999	0.0956063	none
ENSMUSG00000038143	Stox2	0.152709	7.01244	0.0962207	none
ENSMUSG00000042535	Gtpbp1	0.144284	6.4402	0.0964075	none
ENSMUSG00000030020	Prickle2	-0.205763	5.04126	0.0965466	none
ENSMUSG00000029185	Fam114a1	-0.205712	6.72876	0.0966103	none
ENSMUSG00000079641	Rpl39	-0.14762	7.01068	0.0968416	none
ENSMUSG00000028597	Gpx7	-0.161056	6.24084	0.0968416	none
ENSMUSG00000062070	Pgk1	-0.122357	8.4593	0.0968416	none
ENSMUSG00000056947	Mab21l1	0.311725	4.5411	0.0968416	none
ENSMUSG00000061458	Nol10	0.160309	5.11259	0.0968416	none
ENSMUSG00000035835	Plppr3	0.200138	6.5876	0.0973338	none
ENSMUSG00000032898	Fbxo21	0.123344	7.05197	0.0973338	none
ENSMUSG00000008301	Phax	0.18516	5.65363	0.0973338	none
ENSMUSG00000048216	Gpr85	0.486276	3.12482	0.0973338	none
ENSMUSG00000004934	Pias4	0.124087	6.06772	0.097718	none
ENSMUSG00000035198	Tubg1	0.170847	5.9087	0.0979127	none
ENSMUSG00000010461	Eya4	0.250755	5.1371	0.0979127	none
ENSMUSG00000043556	Fbxl7	0.210731	6.77377	0.0979127	none
ENSMUSG00000008540	Mgst1	-0.24875	5.14801	0.0979127	none
ENSMUSG00000003279	Dlgap1	0.319012	3.20373	0.0979127	none
ENSMUSG00000068856	Sf3b4	0.1301	7.08439	0.0979127	none
ENSMUSG00000032204	Aqp9	-0.926874	-0.131221	0.0979127	none
ENSMUSG00000025558	Dock9	-0.295103	4.98218	0.0979127	none
ENSMUSG00000010048	Ifrd2	-0.181778	5.38345	0.0979534	none
ENSMUSG00000031910	Has3	-0.483236	3.12858	0.0979534	none
ENSMUSG00000027669	Gnb4	-0.124134	6.22022	0.0979534	none
ENSMUSG00000027011	Ube2e3	0.134282	7.01815	0.0979534	none
ENSMUSG00000022876	Samsn1	-0.573755	1.13186	0.0979534	none
ENSMUSG00000040283	Btnl9	-0.744255	1.46795	0.0979534	none
ENSMUSG00000042045	Sln	-0.531164	3.99337	0.0979534	none
ENSMUSG00000019278	Dpep1	-0.530219	1.58208	0.0980754	none
ENSMUSG00000026418	Tnni1	-0.491285	6.32971	0.0980754	none
ENSMUSG00000037134	Prmt9	0.244434	4.33762	0.098451	none
ENSMUSG00000055447	Cd47	-0.16244	5.99578	0.098451	none
ENSMUSG00000025650	Col7a1	-0.54867	5.02808	0.098451	none
ENSMUSG00000046402	Rbp1	0.209946	6.06511	0.098451	none
ENSMUSG00000045776	Lrtm1	-0.982141	0.447271	0.098451	none
ENSMUSG00000028607	Cpt2	-0.186173	4.57428	0.0985884	none
ENSMUSG00000064030	Pym1	0.216902	5.0518	0.0985884	none
ENSMUSG00000024471	Myot	-0.598331	3.76075	0.0985884	none
ENSMUSG00000039286	Fndc3b	-0.214947	7.3696	0.0987051	none
ENSMUSG00000057614	Gnai1	-0.273682	5.42786	0.0987051	none
ENSMUSG00000028138	Adh5	0.13515	6.62248	0.0987051	none
ENSMUSG00000042312	S100a13	-0.452869	2.48412	0.0987051	none
ENSMUSG00000020453	Patz1	0.124404	6.42067	0.0987051	none
ENSMUSG00000010047	Hyal2	0.142357	6.71869	0.0989692	none
ENSMUSG00000048234	Rnf149	-0.176697	5.3114	0.0990404	none
ENSMUSG00000031921	Terf2	0.156728	5.86676	0.100324	none
ENSMUSG00000028862	Map3k6	-0.46626	2.74841	0.100324	none
ENSMUSG00000020570	Sypl	-0.178265	6.002	0.100324	none
ENSMUSG00000024981	Acsl5	-0.210896	4.81713	0.100869	none
ENSMUSG00000002603	Tgfb1	-0.243409	5.32127	0.100869	none
ENSMUSG00000055471	Alk	0.414682	2.56995	0.100875	none
ENSMUSG00000048997	Atxn7l2	0.181648	5.34976	0.100875	none
ENSMUSG00000030287	Itpr2	-0.307232	3.68239	0.100875	none
ENSMUSG00000039745	Htatip2	-0.452771	2.07498	0.100875	none
ENSMUSG00000036810	Cnep1r1	-0.139057	5.85123	0.100974	none
ENSMUSG00000028116	Myoz2	-0.612899	3.80489	0.100974	none
ENSMUSG00000097287	NA	0.420414	3.08302	0.101107	none
ENSMUSG00000021115	Vrk1	0.165497	5.4508	0.101107	none
ENSMUSG00000022440	C1qtnf6	-0.156241	6.66468	0.101141	none
ENSMUSG00000015217	Hmgb3	0.138844	6.93679	0.101141	none
ENSMUSG00000034796	Cpne7	-0.595829	1.19744	0.101169	none
ENSMUSG00000018412	Kansl1	0.140394	6.93146	0.101299	none
ENSMUSG00000033044	Dhrs7c	-0.685467	2.10731	0.101299	none
ENSMUSG00000025630	Hprt	-0.210915	5.15965	0.101306	none
ENSMUSG00000022419	Deptor	-0.306077	4.34038	0.101616	none
ENSMUSG00000017009	Sdc4	-0.206337	6.04913	0.101616	none
ENSMUSG00000021200	Asb2	-0.51732	3.75648	0.101616	none
ENSMUSG00000024937	Ehbp1l1	-0.329659	6.13	0.101835	none
ENSMUSG00000034487	Poglut3	-0.146874	5.73135	0.102056	none
ENSMUSG00000032936	Camkv	0.312463	3.21061	0.102141	none
ENSMUSG00000042428	Mgat3	0.183137	6.55556	0.102226	none
ENSMUSG00000005958	Ephb3	0.192222	7.70387	0.102454	none
ENSMUSG00000045639	Zfp629	0.151491	6.18641	0.102988	none
ENSMUSG00000006494	Pdk1	-0.190883	6.8254	0.102988	none
ENSMUSG00000087149	Itih6	-0.613402	2.36095	0.103211	none
ENSMUSG00000035296	Sgcg	-0.555546	2.8888	0.103621	none
ENSMUSG00000099876	NA	-3.03737	-0.365914	0.103798	none
ENSMUSG00000029674	Limk1	0.132503	6.90005	0.103798	none
ENSMUSG00000037465	Klf10	-0.172933	4.92877	0.103802	none
ENSMUSG00000028763	Hspg2	-0.329063	7.74988	0.103929	none
ENSMUSG00000046532	Ar	-0.550872	1.07842	0.104057	none
ENSMUSG00000043719	Col6a6	-0.518177	5.10143	0.104334	none
ENSMUSG00000033594	Spata2l	0.554141	1.49114	0.10439	none
ENSMUSG00000018583	G3bp1	0.101495	8.56652	0.10439	none
ENSMUSG00000073418	C4b	-1.45334	-1.16016	0.104454	none
ENSMUSG00000047547	Cltb	-0.306136	5.26043	0.104454	none
ENSMUSG00000019966	Kitl	-0.249073	6.10614	0.10454	none
ENSMUSG00000030499	Kctd15	0.132139	6.52978	0.104598	none
ENSMUSG00000031226	Pbdc1	0.335461	5.23761	0.1046	none
ENSMUSG00000037706	Cd81	-0.122009	7.72441	0.105116	none
ENSMUSG00000017167	Cntnap1	-0.434062	2.04456	0.105199	none
ENSMUSG00000061311	Rag1	0.462925	1.8591	0.105199	none
ENSMUSG00000019297	Nop9	0.153107	5.31937	0.105656	none
ENSMUSG00000037553	Zdhhc18	0.187255	5.44954	0.105656	none
ENSMUSG00000056116	H2-T22	-0.193916	4.53029	0.105656	none
ENSMUSG00000082925	Gm13135	0.594043	1.5005	0.106146	none
ENSMUSG00000020173	Cobl	-0.257137	4.80444	0.106146	none
ENSMUSG00000021177	Tdp1	0.156121	5.54672	0.106442	none
ENSMUSG00000034292	Traf3ip1	0.245263	4.31283	0.106442	none
ENSMUSG00000037017	Zscan21	0.140574	5.7155	0.106442	none
ENSMUSG00000021273	Fdft1	0.165034	6.48994	0.107007	none
ENSMUSG00000040010	Slc7a5	-0.226999	6.55306	0.107254	none
ENSMUSG00000025105	Bnc1	0.339208	4.4761	0.107344	none
ENSMUSG00000002844	Adprh	0.100397	7.29147	0.1075	none
ENSMUSG00000044700	Tmem201	0.138942	6.39168	0.1075	none
ENSMUSG00000028849	Map7d1	0.137832	8.46635	0.107584	none
ENSMUSG00000038112	AW551984	-0.264321	7.72044	0.107811	none
ENSMUSG00000078794	Dact3	0.136933	7.3699	0.107942	none
ENSMUSG00000018547	Pip4k2b	0.0997337	7.48725	0.108374	none
ENSMUSG00000048087	Ahcyl	0.171482	4.98407	0.108829	none
ENSMUSG00000055560	Zfp459	1.01285	-0.572203	0.109009	none
ENSMUSG00000049516	Spty2d1	-0.180608	5.64745	0.109688	none
ENSMUSG00000074364	Ehd2	-0.26728	7.63517	0.109688	none
ENSMUSG00000020300	Cpeb4	-0.292944	4.28135	0.109688	none
ENSMUSG00000034926	Dhcr24	0.143444	7.3826	0.109688	none
ENSMUSG00000028886	Eya3	0.117009	6.3838	0.109688	none
ENSMUSG00000053886	Sh2d4a	-0.728173	1.45881	0.109688	none
ENSMUSG00000014294	Ndufa2	0.172129	5.5035	0.109763	none
ENSMUSG00000013150	Gfod2	0.29593	4.49677	0.109873	none
ENSMUSG00000057604	Lmcd1	-0.246786	5.35	0.109908	none
ENSMUSG00000072875	Gpr27	0.169969	5.78514	0.110389	none
ENSMUSG00000031987	Egln1	-0.109422	6.64784	0.110405	none
ENSMUSG00000029108	Pcdh7	-0.153024	5.17039	0.110642	none
ENSMUSG00000003617	Cp	-0.730388	0.695522	0.111074	none
ENSMUSG00000020953	Coch	-0.610452	3.89017	0.111282	none
ENSMUSG00000070564	Ntn5	-0.839153	0.715486	0.111573	none
ENSMUSG00000049823	Zbtb12	0.179015	5.55986	0.111889	none
ENSMUSG00000056602	Fry	-0.288369	4.46394	0.112112	none
ENSMUSG00000005625	Psmd4	0.126254	7.16189	0.11228	none
ENSMUSG00000019139	Isyna1	0.146407	7.41186	0.112431	none
ENSMUSG00000000303	Cdh1	-0.422006	6.3587	0.112431	none
ENSMUSG00000011752	Pgam1	-0.12366	8.35534	0.113281	none
ENSMUSG00000051674	Dcun1d4	0.230201	5.59933	0.114145	none
ENSMUSG00000021118	Plek2	-0.764905	0.633835	0.114145	none
ENSMUSG00000026235	Epha4	0.221434	6.48893	0.114145	none
ENSMUSG00000097101	1810034E14Rik	-0.926195	-0.240176	0.114145	none
ENSMUSG00000029634	Rnf6	-0.207014	4.98387	0.114145	none
ENSMUSG00000032017	Grik4	0.446478	2.99181	0.114405	none
ENSMUSG00000037185	Krt80	-0.52538	1.69889	0.114405	none
ENSMUSG00000063317	Usp31	-0.158392	4.94202	0.114546	none
ENSMUSG00000034863	Ano8	0.12975	5.77634	0.114796	none
ENSMUSG00000045319	Proser2	-0.301779	3.96361	0.114796	none
ENSMUSG00000015176	Nolc1	0.129128	6.91725	0.114838	none
ENSMUSG00000045211	Nudt18	-0.347797	2.96584	0.115117	none
ENSMUSG00000044835	Ankrd45	0.57663	1.12631	0.115469	none
ENSMUSG00000030607	Acan	-0.742741	7.35804	0.115506	none
ENSMUSG00000000708	Kat2b	-0.337905	4.0914	0.11555	none
ENSMUSG00000045629	Sh3tc2	-0.333135	3.24848	0.115652	none
ENSMUSG00000030835	Nomo1	-0.183613	6.30903	0.115652	none
ENSMUSG00000027304	Rtf1	0.124481	6.89638	0.11629	none
ENSMUSG00000020628	Trappc12	0.158232	5.80885	0.116485	none
ENSMUSG00000031791	Tmem38a	-0.255766	5.32397	0.116739	none
ENSMUSG00000018765	Fxr2	0.104912	7.22149	0.116853	none
ENSMUSG00000069793	Slfn9	-0.181274	5.53333	0.117042	none
ENSMUSG00000010797	Wnt2	0.312726	3.3316	0.117604	none
ENSMUSG00000040606	Kazn	0.132045	6.21546	0.117604	none
ENSMUSG00000044927	H1f10	0.292824	3.90831	0.11788	none
ENSMUSG00000037157	Il22ra1	-0.955303	0.231844	0.11788	none
ENSMUSG00000062825	Actg1	0.0916549	10.3779	0.11788	none
ENSMUSG00000070337	Gpr179	-0.623913	0.592063	0.117899	none
ENSMUSG00000025165	Sectm1a	-1.37048	-0.902653	0.117914	none
ENSMUSG00000038608	Dock10	-0.233597	4.00253	0.118346	none
ENSMUSG00000092572	Serpinb10	-0.89538	1.61672	0.118346	none
ENSMUSG00000029119	Man2b2	-0.213667	5.22972	0.118346	none
ENSMUSG00000030987	Stim1	-0.15319	5.69244	0.118587	none
ENSMUSG00000046593	Tmem215	-0.924754	-0.114191	0.118587	none
ENSMUSG00000028214	Gem	-0.334204	3.31861	0.118587	none
ENSMUSG00000056880	Gadl1	-0.723565	-0.188381	0.118587	none
ENSMUSG00000037568	Vash2	0.141134	7.05277	0.118724	none
ENSMUSG00000035095	Fam167a	-0.369926	2.99092	0.118942	none
ENSMUSG00000062432	Cyp26c1	0.908445	1.17234	0.119078	none
ENSMUSG00000039824	Myl6b	-0.38203	5.34528	0.119078	none
ENSMUSG00000031303	Map3k15	0.759018	-0.0278006	0.119078	none
ENSMUSG00000022035	Ccdc25	0.179097	4.87412	0.119783	none
ENSMUSG00000010609	Psen2	-0.232108	4.0241	0.119912	none
ENSMUSG00000047371	Zfp768	0.151897	5.95746	0.119912	none
ENSMUSG00000048332	Lhfpl6	-0.155818	5.77473	0.120098	none
ENSMUSG00000025453	Nnt	0.396307	6.38111	0.120495	none
ENSMUSG00000021668	Polk	-0.284862	3.76447	0.120495	none
ENSMUSG00000032561	Acpp	-0.573138	2.04789	0.120557	none
ENSMUSG00000074622	Mafb	-0.183646	5.26207	0.120557	none
ENSMUSG00000052374	Actn2	-0.447938	7.28626	0.120557	none
ENSMUSG00000031636	Pdlim3	-0.421647	4.79419	0.120853	none
ENSMUSG00000061718	Ppp1r1b	-0.957405	2.43382	0.121029	none
ENSMUSG00000002771	Grin2d	-0.242516	3.65719	0.121029	none
ENSMUSG00000032281	Acsbg1	-1.27469	0.163819	0.121029	none
ENSMUSG00000021147	Wdr37	0.182487	5.24841	0.121875	none
ENSMUSG00000025809	Itgb1	-0.0896837	9.07945	0.122008	none
ENSMUSG00000026479	Lamc2	-0.345869	4.334	0.122278	none
ENSMUSG00000030495	Slc7a10	-0.602875	1.79617	0.122297	none
ENSMUSG00000028860	Sytl1	-0.519678	2.49429	0.122297	none
ENSMUSG00000025732	Mcrip2	-0.562331	1.86445	0.122418	none
ENSMUSG00000030357	Fkbp4	0.111384	8.54296	0.12295	none
ENSMUSG00000040268	Plekha1	-0.189811	5.92576	0.123726	none
ENSMUSG00000001985	Grik3	0.370117	3.12836	0.123726	none
ENSMUSG00000037370	Enpp1	-0.390542	3.27729	0.123726	none
ENSMUSG00000062300	Nectin2	0.128201	6.61817	0.124012	none
ENSMUSG00000051483	Cbr1	0.188727	5.88544	0.124197	none
ENSMUSG00000053080	Zfta	0.110844	8.37907	0.124197	none
ENSMUSG00000030560	Ctsc	-0.290074	5.48428	0.124197	none
ENSMUSG00000031134	Rbmx	0.125556	7.01722	0.124197	none
ENSMUSG00000046269	Usp27x	0.257757	4.38071	0.124197	none
ENSMUSG00000037016	Frem2	-0.236205	5.24798	0.124197	none
ENSMUSG00000032359	Ctsh	-0.364705	3.57815	0.124299	none
ENSMUSG00000035910	Dcdc2a	0.719991	0.324781	0.124496	none
ENSMUSG00000033065	Pfkm	-0.12448	6.7608	0.124496	none
ENSMUSG00000034285	Nipsnap1	0.191695	5.53117	0.124496	none
ENSMUSG00000031781	Ciapin1	0.178856	5.57067	0.124496	none
ENSMUSG00000021585	Cast	-0.160902	5.96346	0.124496	none
ENSMUSG00000027416	Otor	-0.663773	5.70523	0.124496	none
ENSMUSG00000047747	Rnf150	0.190624	4.81662	0.12451	none
ENSMUSG00000034903	Cobll1	-0.281806	3.34814	0.124577	none
ENSMUSG00000020472	Zkscan17	0.132806	6.1746	0.124577	none
ENSMUSG00000021381	Barx1	0.487722	6.06652	0.124656	none
ENSMUSG00000040751	Lat2	-0.854001	-0.397111	0.124656	none
ENSMUSG00000024998	Plce1	-0.159248	5.85973	0.124687	none
ENSMUSG00000036867	Smad6	0.198588	5.16969	0.124687	none
ENSMUSG00000079055	Slc8a3	-0.43413	3.28871	0.124916	none
ENSMUSG00000075702	Selenom	-0.183797	5.3477	0.125188	none
ENSMUSG00000027559	Car3	-0.743064	4.56219	0.125224	none
ENSMUSG00000063626	Unc5d	0.312059	4.40689	0.125259	none
ENSMUSG00000020211	Sf3a2	0.165432	6.77995	0.125576	none
ENSMUSG00000041245	Wnk3	0.323703	3.85107	0.125576	none
ENSMUSG00000032280	Tle3	0.163473	7.92555	0.125576	none
ENSMUSG00000021318	Gli3	0.201515	6.42679	0.125674	none
ENSMUSG00000024902	Mrpl11	0.225152	5.22489	0.12587	none
ENSMUSG00000053158	Fes	-0.168777	4.4785	0.126202	none
ENSMUSG00000091002	Tcerg1l	0.303299	3.48447	0.126256	none
ENSMUSG00000042284	Itga1	-0.281678	4.31645	0.126562	none
ENSMUSG00000025162	Csnk1d	0.105736	8.07774	0.126562	none
ENSMUSG00000027797	Dclk1	-0.190956	6.82865	0.126562	none
ENSMUSG00000079555	Haus3	0.181594	4.18962	0.126562	none
ENSMUSG00000020646	Mboat2	-0.169689	5.64024	0.126562	none
ENSMUSG00000028328	Tmod1	-0.432879	3.65501	0.126562	none
ENSMUSG00000029475	Kdm2b	0.129183	6.51875	0.126562	none
ENSMUSG00000032328	Tmem30a	-0.154422	6.66015	0.126562	none
ENSMUSG00000023918	Adgrf4	-1.43465	-0.377775	0.126562	none
ENSMUSG00000021701	Plk2	0.122029	7.23534	0.126944	none
ENSMUSG00000030137	Tuba8	-1.46188	-0.394752	0.127179	none
ENSMUSG00000056306	Sertm1	0.522676	2.86412	0.127212	none
ENSMUSG00000099759	1700030C10Rik	0.864037	-0.43257	0.127212	none
ENSMUSG00000042254	Cilp	-0.520971	2.17585	0.127549	none
ENSMUSG00000033306	Lpp	-0.207082	5.96355	0.12765	none
ENSMUSG00000018666	Cbx1	0.1128	7.79887	0.127685	none
ENSMUSG00000020154	Ptprb	-0.320619	3.84473	0.127746	none
ENSMUSG00000001542	Ell2	-0.295605	3.72998	0.127746	none
ENSMUSG00000037129	Tmprss13	-0.802543	1.26546	0.127746	none
ENSMUSG00000031841	Cdh13	-0.245559	4.12393	0.127808	none
ENSMUSG00000030730	Atp2a1	-0.478182	5.70634	0.127808	none
ENSMUSG00000001119	Col6a1	-0.333912	10.0317	0.128148	none
ENSMUSG00000061046	Haghl	0.219204	4.54606	0.12835	none
ENSMUSG00000028871	Rspo1	-0.223307	4.31887	0.128495	none
ENSMUSG00000048310	Pskh1	0.118853	6.79364	0.128495	none
ENSMUSG00000026478	Lamc1	-0.256578	7.7471	0.12885	none
ENSMUSG00000010122	Slc47a1	-1.10174	-0.110653	0.129295	none
ENSMUSG00000038167	Plekhg6	-0.442462	1.69178	0.129347	none
ENSMUSG00000024043	Arhgap28	0.14328	7.52881	0.129437	none
ENSMUSG00000040405	Havcr1	-1.22325	-1.08934	0.129822	none
ENSMUSG00000031171	Ftsj1	0.150155	4.88898	0.129994	none
ENSMUSG00000060988	Galnt13	-0.926574	0.564389	0.130301	none
ENSMUSG00000027998	Plrg1	0.123803	6.15524	0.130301	none
ENSMUSG00000014599	Csf1	-0.16026	4.92639	0.130558	none
ENSMUSG00000040147	Maob	-0.449067	3.17476	0.130636	none
ENSMUSG00000039787	Cercam	-0.250565	5.80369	0.130735	none
ENSMUSG00000027381	Bcl2l11	0.12974	5.26364	0.130735	none
ENSMUSG00000002324	Rec8	0.373667	2.70956	0.130933	none
ENSMUSG00000000440	Pparg	-0.780758	1.32486	0.131194	none
ENSMUSG00000070990	Foxe1	0.656832	0.495781	0.131306	none
ENSMUSG00000027201	Myef2	0.119977	6.58737	0.132136	none
ENSMUSG00000046791	Riox1	0.232754	3.80912	0.132227	none
ENSMUSG00000001349	Cnn1	-0.705896	1.14419	0.132389	none
ENSMUSG00000005973	Rcn1	-0.0993913	8.72389	0.132389	none
ENSMUSG00000024122	Pdpk1	-0.127124	6.31949	0.132389	none
ENSMUSG00000073131	Vma21	-0.214771	5.48483	0.132934	none
ENSMUSG00000031577	Tti2	0.171196	4.50817	0.132934	none
ENSMUSG00000037503	Fam168b	0.0832163	8.88256	0.133077	none
ENSMUSG00000025082	Vwa2	-0.36694	4.17827	0.133284	none
ENSMUSG00000034210	Efcab14	-0.163137	5.93795	0.13374	none
ENSMUSG00000029156	Sgcb	-0.178784	5.77608	0.1342	none
ENSMUSG00000047712	Ust	-0.23473	4.80438	0.134331	none
ENSMUSG00000022754	Tmem45a	-0.27523	4.81127	0.134331	none
ENSMUSG00000038256	Bcl9	0.171118	7.76191	0.134476	none
ENSMUSG00000029309	Sparcl1	-0.212228	7.25876	0.134476	none
ENSMUSG00000022351	Sqle	0.119204	7.1712	0.134556	none
ENSMUSG00000033491	Prss35	-0.169129	6.64199	0.134608	none
ENSMUSG00000026393	Nek7	-0.180489	5.66445	0.134631	none
ENSMUSG00000034525	Ice1	0.129349	7.18757	0.135166	none
ENSMUSG00000038859	Baiap2l1	-0.3722	3.14792	0.135166	none
ENSMUSG00000045362	Tnfrsf26	-0.926475	-0.607177	0.135539	none
ENSMUSG00000042717	Ppp1r3a	-1.0927	0.34119	0.135539	none
ENSMUSG00000017707	Serinc3	-0.120493	7.11148	0.135643	none
ENSMUSG00000034463	Scara3	-0.137247	6.81418	0.136146	none
ENSMUSG00000033684	Qsox1	-0.130479	6.03886	0.136268	none
ENSMUSG00000041124	Msantd4	0.158803	6.01685	0.136439	none
ENSMUSG00000070565	Rasal2	-0.235934	4.62748	0.136439	none
ENSMUSG00000031988	Vps26b	0.103613	6.90294	0.136466	none
ENSMUSG00000032278	Paqr5	-0.995867	1.27641	0.136977	none
ENSMUSG00000059897	Zfp930	-0.276331	3.59812	0.136977	none
ENSMUSG00000074818	Pdzd7	0.24167	3.62687	0.136977	none
ENSMUSG00000092274	Neat1	-0.575104	3.06932	0.136977	none
ENSMUSG00000036412	Arsi	-0.249025	5.57407	0.136977	none
ENSMUSG00000086454	Platr14	0.727214	0.605574	0.137341	none
ENSMUSG00000112441	NA	0.27621	2.83817	0.137375	none
ENSMUSG00000005968	Tuft1	-0.456938	2.87288	0.137375	none
ENSMUSG00000024304	Cdh2	0.215056	6.89956	0.137375	none
ENSMUSG00000097680	NA	-0.923216	-0.705448	0.137375	none
ENSMUSG00000037750	Fam222b	0.161258	5.32541	0.137375	none
ENSMUSG00000030600	Lrfn1	0.195621	5.54975	0.137375	none
ENSMUSG00000053012	Krcc1	-0.182667	4.69834	0.137375	none
ENSMUSG00000048351	Coa7	0.187814	4.8282	0.137375	none
ENSMUSG00000028743	Akr7a5	0.150709	5.4578	0.137375	none
ENSMUSG00000032717	Mdfi	0.208055	6.8251	0.137375	none
ENSMUSG00000027318	Adam33	-0.363129	4.76998	0.137375	none
ENSMUSG00000020108	Ddit4	0.136981	6.77828	0.137375	none
ENSMUSG00000034107	Ano7	-1.13401	0.212574	0.137737	none
ENSMUSG00000026208	Des	-0.392335	7.20284	0.137737	none
ENSMUSG00000030792	Dkkl1	-0.862604	0.495101	0.137737	none
ENSMUSG00000058145	Adamts17	0.210256	6.37536	0.138344	none
ENSMUSG00000024806	Mlana	-0.753152	-0.413293	0.138344	none
ENSMUSG00000014601	Strip1	0.103568	6.60845	0.139164	none
ENSMUSG00000038290	Smg6	0.146603	6.28254	0.139991	none
ENSMUSG00000021702	Thbs4	0.284954	5.91054	0.139991	none
ENSMUSG00000020009	Ifngr1	-0.174403	4.81903	0.139991	none
ENSMUSG00000000183	Fgf6	-0.531023	2.55496	0.140047	none
ENSMUSG00000020783	Ncbp3	0.120845	6.19157	0.140047	none
ENSMUSG00000029510	Gpc2	0.347308	3.80262	0.140047	none
ENSMUSG00000022973	Synj1	-0.211725	4.48543	0.140253	none
ENSMUSG00000026638	Irf6	-0.291895	5.33958	0.140661	none
ENSMUSG00000079598	Clec2l	0.29838	2.83904	0.140879	none
ENSMUSG00000059839	Zfp874b	0.327902	2.61486	0.141329	none
ENSMUSG00000037188	Grhl3	-0.438544	4.7079	0.141329	none
ENSMUSG00000030678	Maz	0.113723	8.9844	0.141329	none
ENSMUSG00000034300	Fam53c	0.108405	6.74699	0.141329	none
ENSMUSG00000063785	Utp14a	0.233683	4.51942	0.141777	none
ENSMUSG00000078247	Airn	-0.25768	4.03024	0.141996	none
ENSMUSG00000027800	Tm4sf1	-0.173153	4.45157	0.142105	none
ENSMUSG00000074813	Morrbid	-0.880785	-0.646716	0.142105	none
ENSMUSG00000009378	Slc16a12	-0.641104	0.970024	0.142329	none
ENSMUSG00000035914	Cd276	0.108122	7.24088	0.142407	none
ENSMUSG00000020922	Lsm12	0.158357	6.01378	0.142407	none
ENSMUSG00000050675	Gp1ba	0.788113	-0.149052	0.142498	none
ENSMUSG00000032869	Psmf1	0.134276	5.52122	0.142498	none
ENSMUSG00000054766	Set	0.0963613	9.18489	0.14296	none
ENSMUSG00000030249	Abcc9	-0.268661	5.27577	0.143047	none
ENSMUSG00000042121	Ssh1	0.166772	6.09933	0.143047	none
ENSMUSG00000020440	Arf5	0.107084	7.5539	0.143479	none
ENSMUSG00000070814	Zswim9	0.169609	4.69079	0.143479	none
ENSMUSG00000028024	Enpep	-0.292341	4.22957	0.143479	none
ENSMUSG00000022408	Fam83f	-0.530584	2.30644	0.143493	none
ENSMUSG00000049971	Glt1d1	-0.678601	0.745333	0.143493	none
ENSMUSG00000028641	P3h1	-0.162294	7.82812	0.144001	none
ENSMUSG00000025357	Dgka	-0.276858	4.17917	0.144212	none
ENSMUSG00000020122	Egfr	-0.169203	6.03004	0.144265	none
ENSMUSG00000021359	Tfap2a	-0.399393	4.18159	0.144265	none
ENSMUSG00000019878	Hsf2	0.164359	5.02111	0.144265	none
ENSMUSG00000026535	Ifi202b	-0.813291	-0.511864	0.144365	none
ENSMUSG00000006728	Cdk4	0.102725	8.86783	0.144365	none
ENSMUSG00000085779	NA	-0.752527	1.25564	0.145236	none
ENSMUSG00000042350	Arel1	0.134076	5.7031	0.145236	none
ENSMUSG00000038587	Akap12	-0.155638	8.32004	0.145431	none
ENSMUSG00000000881	Dlg3	0.167806	5.53157	0.145431	none
ENSMUSG00000003863	Ppfia3	-0.294511	4.22687	0.145556	none
ENSMUSG00000032840	Spring1	0.179659	5.48117	0.14565	none
ENSMUSG00000013415	Igf2bp1	0.16987	6.58502	0.14565	none
ENSMUSG00000027957	Slc35a3	-0.269182	4.52732	0.146064	none
ENSMUSG00000020097	Sgpl1	0.105443	7.1769	0.146571	none
ENSMUSG00000029249	Rest	0.161451	6.95182	0.146571	none
ENSMUSG00000026510	Trp53bp2	0.15343	6.33487	0.146621	none
ENSMUSG00000029670	Ing3	0.165051	4.77424	0.146621	none
ENSMUSG00000043822	Adamtsl5	-0.357352	2.90898	0.14676	none
ENSMUSG00000113515	NA	0.921546	-0.752259	0.147373	none
ENSMUSG00000030088	Aldh1l1	-0.62251	1.47682	0.147693	none
ENSMUSG00000038357	Camp	-1.04731	-0.0978578	0.147757	none
ENSMUSG00000049940	Pgrmc2	-0.112462	6.74333	0.147757	none
ENSMUSG00000026111	Unc50	-0.131852	5.59133	0.147763	none
ENSMUSG00000041353	Tmem29	0.246397	3.898	0.148461	none
ENSMUSG00000060012	Kif13b	-0.189995	5.043	0.148461	none
ENSMUSG00000085980	Gm12408	-1.41565	-0.937106	0.148461	none
ENSMUSG00000034867	Ankrd27	-0.156554	6.10165	0.148461	none
ENSMUSG00000097433	NA	1.12395	-0.57109	0.148461	none
ENSMUSG00000078716	Tmem8b	0.180261	5.57422	0.148519	none
ENSMUSG00000053414	Hunk	0.169238	6.78119	0.148519	none
ENSMUSG00000044548	Dact1	0.230831	6.55676	0.148519	none
ENSMUSG00000062609	Kcnj15	-0.411747	2.85537	0.148519	none
ENSMUSG00000001517	Foxm1	0.13468	6.66192	0.148519	none
ENSMUSG00000039208	Metrnl	-0.263431	3.90335	0.148519	none
ENSMUSG00000034007	Scaper	0.134365	5.30637	0.148519	none
ENSMUSG00000025184	R3hcc1l	0.197688	4.18216	0.148519	none
ENSMUSG00000027831	Veph1	-0.36105	3.03546	0.148519	none
ENSMUSG00000024759	Atl3	-0.149483	7.00136	0.148519	none
ENSMUSG00000024774	Ankrd22	-0.584116	0.73262	0.148519	none
ENSMUSG00000040714	Klc3	-0.471568	2.48702	0.149021	none
ENSMUSG00000022780	Meltf	-0.760779	4.45998	0.149124	none
ENSMUSG00000029552	Tes	0.174943	6.09164	0.149229	none
ENSMUSG00000039616	Mocos	-0.794181	0.627508	0.149335	none
ENSMUSG00000060802	B2m	-0.148814	6.46563	0.149647	none
ENSMUSG00000053333	Dis3l2	0.163139	5.00186	0.149677	none
ENSMUSG00000022139	Mbnl2	-0.161965	6.93431	0.149906	none
ENSMUSG00000059878	Zfp422	0.11114	7.11241	0.150146	none
ENSMUSG00000109005	NA	-0.98911	-0.569845	0.150577	none
ENSMUSG00000044951	Mylk4	-0.387845	4.63458	0.150577	none
ENSMUSG00000057880	Abat	0.128796	6.15096	0.150577	none
ENSMUSG00000001518	Itfg2	-0.171368	4.66233	0.150577	none
ENSMUSG00000002105	Slc39a13	-0.18935	5.31842	0.150577	none
ENSMUSG00000014907	Naf1	-0.191818	4.90357	0.150767	none
ENSMUSG00000019066	Rab3d	-0.249674	5.14103	0.150885	none
ENSMUSG00000038446	Cdc40	0.127085	5.61011	0.151372	none
ENSMUSG00000046312	Myorg	-0.183227	5.08263	0.151516	none
ENSMUSG00000049630	C1ql3	-0.516547	2.28075	0.151516	none
ENSMUSG00000005299	Letm1	0.119717	6.05588	0.151516	none
ENSMUSG00000007097	Atp1a2	-0.367965	4.96537	0.151747	none
ENSMUSG00000003420	Fcgrt	-0.168315	5.83851	0.151806	none
ENSMUSG00000029538	Srsf9	0.116272	6.98896	0.151806	none
ENSMUSG00000002297	Dbf4	0.125652	5.46498	0.152313	none
ENSMUSG00000029145	Eif2b4	0.13902	5.55453	0.152408	none
ENSMUSG00000035356	Nfkbiz	-0.313769	3.28274	0.152408	none
ENSMUSG00000062127	Cttnbp2nl	0.116328	6.57951	0.152565	none
ENSMUSG00000026712	Mrc1	-0.223317	4.94407	0.152582	none
ENSMUSG00000024868	Dkk1	0.332362	3.11103	0.15311	none
ENSMUSG00000042444	Mindy2	-0.28116	4.8179	0.153186	none
ENSMUSG00000056724	Nbeal2	-0.382472	3.37915	0.153191	none
ENSMUSG00000036242	Armh4	-0.315596	5.04807	0.153191	none
ENSMUSG00000029003	Mad2l2	0.277189	4.53415	0.153191	none
ENSMUSG00000066554	Gm10167	0.345061	2.85607	0.153191	none
ENSMUSG00000034457	Eda2r	-0.561133	1.58306	0.153217	none
ENSMUSG00000015214	Mtmr1	-0.204873	4.62007	0.153217	none
ENSMUSG00000020536	Llgl1	0.135697	7.58819	0.153217	none
ENSMUSG00000031489	Adrb3	1.24638	-1.10557	0.153226	none
ENSMUSG00000037606	Osbpl5	-0.156131	6.47459	0.153226	none
ENSMUSG00000006720	Zfp184	0.258508	3.59143	0.153487	none
ENSMUSG00000003500	Impdh1	-0.164313	5.61658	0.153487	none
ENSMUSG00000026014	Raph1	-0.179601	5.80561	0.15426	none
ENSMUSG00000017774	Myo1c	-0.162413	7.13851	0.154276	none
ENSMUSG00000021097	Clmn	0.17529	5.21556	0.154942	none
ENSMUSG00000028132	Tlcd4	-0.443989	2.21368	0.155001	none
ENSMUSG00000022751	Nit2	0.140751	5.15313	0.155041	none
ENSMUSG00000021948	Prkcd	-0.137156	5.74426	0.155623	none
ENSMUSG00000027869	Hsd3b6	0.757054	1.81674	0.156047	none
ENSMUSG00000039357	Fut11	-0.152501	6.13976	0.156269	none
ENSMUSG00000022089	Bin3	0.190096	4.5252	0.156885	none
ENSMUSG00000063564	Col23a1	0.181636	7.14869	0.156988	none
ENSMUSG00000042476	Abcb4	0.914706	-0.25897	0.156988	none
ENSMUSG00000060771	Tsga10	-0.384779	2.97735	0.157151	none
ENSMUSG00000032334	Loxl1	-0.198158	7.31428	0.157288	none
ENSMUSG00000022350	Washc5	0.102827	6.40729	0.157647	none
ENSMUSG00000026003	Acadl	-0.169781	5.8848	0.157647	none
ENSMUSG00000027454	Gins1	0.226618	4.35603	0.157792	none
ENSMUSG00000026495	Efcab2	-0.277951	2.87402	0.157901	none
ENSMUSG00000020877	Scrn2	0.185692	4.13217	0.157901	none
ENSMUSG00000061068	Mcpt4	-0.881706	-0.616863	0.158016	none
ENSMUSG00000031286	Glt28d2	-0.753157	0.288396	0.15819	none
ENSMUSG00000027498	Cstf1	0.12904	5.8947	0.15819	none
ENSMUSG00000046897	Zfp740	0.098556	7.4253	0.158237	none
ENSMUSG00000024182	Axin1	0.129978	6.5328	0.158416	none
ENSMUSG00000025064	Col17a1	-0.480883	6.40501	0.158416	none
ENSMUSG00000025612	Bach1	0.145896	6.59707	0.158687	none
ENSMUSG00000020257	Wdr82	0.0928433	8.00294	0.15875	none
ENSMUSG00000027222	Pex16	0.240213	3.54157	0.15875	none
ENSMUSG00000054675	Tmem119	0.160318	6.4976	0.158998	none
ENSMUSG00000024769	Cdc42bpg	-0.333198	4.34201	0.159161	none
ENSMUSG00000053279	Aldh1a1	-0.64212	1.27653	0.159172	none
ENSMUSG00000056153	Socs6	0.130768	5.84098	0.159349	none
ENSMUSG00000029141	Slc4a1ap	0.138724	5.02051	0.159572	none
ENSMUSG00000025492	Ifitm3	-0.233602	4.93179	0.159572	none
ENSMUSG00000026311	Asb1	-0.181569	4.84799	0.159572	none
ENSMUSG00000046201	Scaf8	0.102889	6.91139	0.159572	none
ENSMUSG00000042216	Sgsm1	0.415612	2.83301	0.159572	none
ENSMUSG00000000794	Kcnn3	-0.305663	3.30018	0.15978	none
ENSMUSG00000004661	Arid3b	0.399171	3.13004	0.160093	none
ENSMUSG00000020121	Srgap1	0.126223	6.41611	0.160093	none
ENSMUSG00000001420	Tmem79	-0.420859	2.80311	0.160093	none
ENSMUSG00000094530	NA	-0.682308	0.223107	0.160125	none
ENSMUSG00000104713	Gbp6	-0.895131	-0.72022	0.160125	none
ENSMUSG00000059495	Arhgef12	-0.112741	7.01344	0.160536	none
ENSMUSG00000082361	Btc	-0.5304	0.621681	0.160546	none
ENSMUSG00000001123	Lgals9	-0.218843	4.42229	0.160724	none
ENSMUSG00000024018	Ccdc167	-0.328717	2.70585	0.160724	none
ENSMUSG00000031609	Sap30	0.206832	4.68506	0.160724	none
ENSMUSG00000003573	Homer3	0.178162	4.99013	0.160765	none
ENSMUSG00000031129	Slc9a9	-0.313685	3.19635	0.160765	none
ENSMUSG00000031813	Mvb12a	-0.171551	4.60072	0.160964	none
ENSMUSG00000059555	Tor4a	-0.308468	3.53023	0.161382	none
ENSMUSG00000102692	Dchs2	-0.372222	3.50945	0.162774	none
ENSMUSG00000030772	Dkk3	-0.224067	6.7955	0.162969	none
ENSMUSG00000024737	Slc15a3	0.541987	1.36304	0.162969	none
ENSMUSG00000074500	Zfp558	0.316461	3.52436	0.163202	none
ENSMUSG00000034595	Ppp1r18	0.127904	6.22268	0.163202	none
ENSMUSG00000058594	Fbh1	0.116129	7.04329	0.163318	none
ENSMUSG00000030339	Ltbr	-0.154905	6.01561	0.163572	none
ENSMUSG00000020364	Zfp354a	0.257209	3.18466	0.163572	none
ENSMUSG00000056899	Immp2l	-0.714593	0.774452	0.163572	none
ENSMUSG00000031156	Slc35a2	-0.142042	5.28439	0.164107	none
ENSMUSG00000026121	Sema4c	0.16529	6.24323	0.164574	none
ENSMUSG00000005251	Ripk4	-0.351965	4.04022	0.164574	none
ENSMUSG00000052397	Ezr	-0.243138	6.51243	0.164586	none
ENSMUSG00000044921	Rassf9	-0.348299	2.96572	0.164586	none
ENSMUSG00000024270	Slc39a6	0.0921904	6.9454	0.164586	none
ENSMUSG00000000216	Scnn1g	-0.759307	0.721033	0.164586	none
ENSMUSG00000030717	Nupr1	-0.686101	1.22651	0.164586	none
ENSMUSG00000006611	Hfe	-0.337108	2.46525	0.164586	none
ENSMUSG00000003380	Rabac1	-0.117657	6.21168	0.164586	none
ENSMUSG00000037570	Mcrs1	0.110854	6.04195	0.164586	none
ENSMUSG00000038600	Atp6v0a4	-0.592821	1.1168	0.164866	none
ENSMUSG00000021385	Ippk	-0.227071	3.69489	0.164899	none
ENSMUSG00000040724	Kcna2	-0.837154	2.31169	0.165135	none
ENSMUSG00000030873	Scnn1b	-0.643457	0.304026	0.165204	none
ENSMUSG00000023571	C1qtnf12	-0.209455	5.03183	0.165703	none
ENSMUSG00000070871	Ccnyl1	0.150463	5.43605	0.165703	none
ENSMUSG00000032009	Sesn3	0.152712	7.83054	0.166126	none
ENSMUSG00000045103	Dmd	-0.184626	4.48208	0.166562	none
ENSMUSG00000005148	Klf5	-0.322148	5.46368	0.166655	none
ENSMUSG00000028961	Pgd	0.0968197	6.94004	0.166655	none
ENSMUSG00000059119	Nap1l4	0.103491	7.8734	0.166709	none
ENSMUSG00000028713	Cyp4b1	-0.79796	0.109755	0.166977	none
ENSMUSG00000033595	Lgi3	0.347032	2.31172	0.166977	none
ENSMUSG00000096210	H1f0	-0.091067	9.64045	0.167282	none
ENSMUSG00000028843	Sh3bgrl3	-0.131184	5.6463	0.167309	none
ENSMUSG00000059588	Calcrl	-0.233755	3.98349	0.167425	none
ENSMUSG00000024074	Crim1	-0.203682	6.22205	0.167425	none
ENSMUSG00000024083	Pja2	-0.0943736	7.40433	0.16765	none
ENSMUSG00000061461	Smim20	-0.250151	3.67079	0.16765	none
ENSMUSG00000004980	Hnrnpa2b1	0.0834873	10.1977	0.168119	none
ENSMUSG00000036136	Fam110c	-0.655225	-0.5075	0.168119	none
ENSMUSG00000016477	E2f3	0.121905	5.89764	0.168119	none
ENSMUSG00000024680	Ms4a2	-0.997843	-0.430317	0.168328	none
ENSMUSG00000028246	Faxc	0.15892	5.5751	0.168328	none
ENSMUSG00000030917	Ldaf1	-0.227403	3.34982	0.168521	none
ENSMUSG00000044938	Klhl31	-0.469422	3.3976	0.168521	none
ENSMUSG00000023055	Calcoco1	0.154142	6.85183	0.168823	none
ENSMUSG00000021069	Pygl	-0.325406	4.72511	0.168823	none
ENSMUSG00000024421	Lama3	-0.411332	3.71854	0.168823	none
ENSMUSG00000028672	Hmgcl	0.116868	5.47397	0.168912	none
ENSMUSG00000115388	NA	-0.987671	0.653344	0.168912	none
ENSMUSG00000029765	Plxna4	-0.325334	5.11355	0.168912	none
ENSMUSG00000030199	Etv6	0.136642	5.59854	0.168943	none
ENSMUSG00000032249	Anp32a	0.0873293	8.33183	0.169104	none
ENSMUSG00000062257	Opcml	-0.259352	4.03492	0.16922	none
ENSMUSG00000059248	Septin9	0.0972358	8.98796	0.169296	none
ENSMUSG00000024990	Rbp4	-0.667788	1.24265	0.169938	none
ENSMUSG00000033712	Ccar2	0.106398	7.15053	0.169938	none
ENSMUSG00000021678	F2rl1	-0.35336	3.51261	0.169955	none
ENSMUSG00000061374	Fiz1	0.123641	6.14766	0.170112	none
ENSMUSG00000032041	Tirap	0.255686	3.55438	0.170112	none
ENSMUSG00000021595	Nsun2	-0.111021	6.66232	0.17032	none
ENSMUSG00000042473	Tbc1d8b	-0.207451	4.56337	0.170546	none
ENSMUSG00000028609	Magoh	0.145264	5.58944	0.170892	none
ENSMUSG00000001525	Tubb5	0.0920919	11.284	0.170892	none
ENSMUSG00000028640	Tfap2c	-0.398835	3.45021	0.170896	none
ENSMUSG00000043895	S1pr2	0.0972594	6.86855	0.17113	none
ENSMUSG00000034320	Slc26a2	-0.231461	6.10227	0.171146	none
ENSMUSG00000048696	Mex3d	0.152338	6.641	0.171311	none
ENSMUSG00000033216	Eefsec	0.137366	4.87549	0.171311	none
ENSMUSG00000056569	Mpz	-0.40734	4.68298	0.171311	none
ENSMUSG00000036565	Ttyh3	0.108523	9.43689	0.171665	none
ENSMUSG00000028773	Fabp3	-0.541181	2.80716	0.171665	none
ENSMUSG00000067780	Pi15	-0.719891	0.0921803	0.17172	none
ENSMUSG00000021814	Anxa7	-0.13034	6.07572	0.17172	none
ENSMUSG00000026096	Osgepl1	-0.462256	2.20583	0.17172	none
ENSMUSG00000039043	Arpin	-0.228523	4.62236	0.17172	none
ENSMUSG00000040710	St8sia4	-0.216775	3.63603	0.17172	none
ENSMUSG00000004947	Dtx2	0.147085	5.22009	0.17172	none
ENSMUSG00000004328	Hif3a	-0.294176	6.56422	0.17172	none
ENSMUSG00000058440	Nrf1	0.116794	5.6841	0.17172	none
ENSMUSG00000042448	Hoxd1	0.672771	3.09582	0.17172	none
ENSMUSG00000026077	Npas2	-0.557817	1.19182	0.172106	none
ENSMUSG00000047419	Cmya5	-0.536026	1.49432	0.172674	none
ENSMUSG00000069806	Cacng7	-0.472076	4.49356	0.173058	none
ENSMUSG00000028902	Sf3a3	0.0927715	6.54873	0.173058	none
ENSMUSG00000060989	NA	0.165734	6.15227	0.173243	none
ENSMUSG00000020077	Srgn	-0.522199	2.77424	0.17373	none
ENSMUSG00000020220	Vps13d	-0.156562	5.46146	0.173874	none
ENSMUSG00000028370	Pappa	0.309948	4.03158	0.17437	none
ENSMUSG00000033021	Gmppa	-0.133137	5.32885	0.17437	none
ENSMUSG00000006335	Tfpt	0.168713	4.16723	0.174576	none
ENSMUSG00000002699	Lcp2	-0.36882	2.50635	0.174898	none
ENSMUSG00000079509	Zfx	-0.112503	5.80564	0.17498	none
ENSMUSG00000006777	Krt23	-1.03671	-0.595919	0.175141	none
ENSMUSG00000097463	4930448E22Rik	-0.691737	-0.120337	0.175367	none
ENSMUSG00000032431	Crtap	-0.120206	7.78446	0.1755	none
ENSMUSG00000025491	Ifitm1	-0.371605	3.27382	0.175796	none
ENSMUSG00000031309	Rps6ka3	-0.159577	6.99626	0.175798	none
ENSMUSG00000113234	NA	0.461796	0.811547	0.176572	none
ENSMUSG00000031722	Hp	-0.705491	0.541027	0.176637	none
ENSMUSG00000033760	Rbm4b	0.194008	4.46298	0.176637	none
ENSMUSG00000025172	Ankrd2	-0.826766	-0.164982	0.176653	none
ENSMUSG00000028645	Slc2a1	-0.198436	7.03296	0.176817	none
ENSMUSG00000030423	Pop4	0.161043	5.47088	0.177086	none
ENSMUSG00000052837	Junb	-0.328086	3.52013	0.177108	none
ENSMUSG00000050108	Bpifc	-1.3285	-0.374009	0.177114	none
ENSMUSG00000032306	Mpi	0.133721	5.03564	0.177114	none
ENSMUSG00000046603	Tcaim	0.282096	2.96463	0.177132	none
ENSMUSG00000046491	C1qtnf2	-0.21667	4.25869	0.177132	none
ENSMUSG00000020241	Col6a2	-0.312727	10.0073	0.177132	none
ENSMUSG00000027236	Eif3j1	-0.118317	6.05877	0.177132	none
ENSMUSG00000110874	D030045P18Rik	-1.05616	-0.812404	0.177132	none
ENSMUSG00000087143	A830082K12Rik	0.246333	3.19148	0.177311	none
ENSMUSG00000040272	Accs	0.250637	4.14354	0.177741	none
ENSMUSG00000041609	Bicdl1	-0.214922	3.98767	0.177851	none
ENSMUSG00000109321	A330076H08Rik	-0.703954	0.307622	0.178162	none
ENSMUSG00000020329	Polrmt	0.159489	5.57972	0.178162	none
ENSMUSG00000052299	Ltn1	-0.153391	5.77825	0.178162	none
ENSMUSG00000037892	Pcdh18	0.15807	7.80443	0.178162	none
ENSMUSG00000001767	Crnkl1	0.139162	5.70727	0.178527	none
ENSMUSG00000047591	Mafa	-0.839123	0.740834	0.178903	none
ENSMUSG00000021965	Ska3	0.173248	4.48839	0.179305	none
ENSMUSG00000037315	Jade3	0.21247	3.96582	0.179305	none
ENSMUSG00000076441	Ass1	-0.269877	4.83018	0.179305	none
ENSMUSG00000026043	Col3a1	-0.263525	12.283	0.179793	none
ENSMUSG00000057359	NA	-0.899347	-0.719951	0.179793	none
ENSMUSG00000029440	Psmd9	0.138618	5.48861	0.179793	none
ENSMUSG00000045930	Clec14a	-0.140037	4.93448	0.180028	none
ENSMUSG00000044626	Liph	-0.772399	-0.0542569	0.180028	none
ENSMUSG00000048078	Tenm4	0.240364	6.61927	0.180028	none
ENSMUSG00000023018	Smarcd1	0.141628	6.81703	0.180028	none
ENSMUSG00000022816	Fstl1	-0.100381	10.7117	0.180453	none
ENSMUSG00000029204	Rhoh	-0.825792	0.315075	0.180453	none
ENSMUSG00000023078	Cxcl13	1.07402	1.35606	0.180473	none
ENSMUSG00000021357	Exoc2	0.112929	5.45458	0.180474	none
ENSMUSG00000059208	Hnrnpm	0.0781365	9.20832	0.180474	none
ENSMUSG00000035671	Zswim4	0.115554	6.39791	0.181034	none
ENSMUSG00000030795	Fus	0.100144	9.41184	0.181034	none
ENSMUSG00000046056	Sbsn	-0.731413	1.68397	0.181034	none
ENSMUSG00000045827	Serpinb9	-0.477838	1.78641	0.181099	none
ENSMUSG00000074001	Klhl40	-0.516664	3.37697	0.181099	none
ENSMUSG00000019866	Crybg1	-0.45401	3.28268	0.181099	none
ENSMUSG00000027208	Fgf7	-0.238465	4.37957	0.181742	none
ENSMUSG00000037965	Zc3h7a	-0.185105	5.98092	0.181872	none
ENSMUSG00000020803	Txndc17	-0.131785	5.73544	0.181909	none
ENSMUSG00000042787	Exog	0.146777	4.91802	0.181909	none
ENSMUSG00000034807	Colgalt1	-0.104406	7.77181	0.181909	none
ENSMUSG00000097006	9530082P21Rik	0.533216	0.513878	0.181984	none
ENSMUSG00000064127	Med14	-0.136217	6.35799	0.181984	none
ENSMUSG00000062456	Rpl9-ps6	-0.113729	6.2905	0.181984	none
ENSMUSG00000037820	Tgm2	-0.38416	4.51157	0.182163	none
ENSMUSG00000020439	Smtn	-0.167994	5.90978	0.182163	none
ENSMUSG00000036257	Pnpla8	-0.122048	6.03685	0.182163	none
ENSMUSG00000029730	Mcm7	0.0977254	7.63689	0.182163	none
ENSMUSG00000041231	Ublcp1	0.180417	5.12972	0.182163	none
ENSMUSG00000000902	Smarcb1	0.098037	7.04357	0.182163	none
ENSMUSG00000038259	Gdf5	0.357798	2.96807	0.182163	none
ENSMUSG00000031015	Swap70	0.152956	5.32184	0.182163	none
ENSMUSG00000057691	Zfp746	0.139286	6.09516	0.182163	none
ENSMUSG00000028518	Prkaa2	-0.444953	2.95514	0.182163	none
ENSMUSG00000038500	Prr3	0.162649	5.33261	0.182163	none
ENSMUSG00000049537	Tecrl	-0.641831	0.489397	0.182163	none
ENSMUSG00000031066	Usp11	0.109725	7.07471	0.182294	none
ENSMUSG00000047485	Klhl34	0.471139	1.42539	0.182443	none
ENSMUSG00000027763	Mbnl1	-0.18278	6.26779	0.182443	none
ENSMUSG00000072720	Myo18b	-0.46887	3.9745	0.182443	none
ENSMUSG00000020521	Rnft1	-0.172728	4.87109	0.182511	none
ENSMUSG00000054720	Lrrc8c	-0.136053	5.4125	0.183637	none
ENSMUSG00000021327	Zkscan3	0.231333	6.25602	0.183637	none
ENSMUSG00000028969	Cdk5	0.150153	5.33964	0.183637	none
ENSMUSG00000038764	Ptpn3	-0.459822	3.82467	0.183637	none
ENSMUSG00000052833	Sae1	0.096258	7.5959	0.1838	none
ENSMUSG00000048163	Selplg	-0.430548	1.88591	0.1838	none
ENSMUSG00000008398	Elk3	0.147463	6.69389	0.184068	none
ENSMUSG00000022519	Srl	-0.376127	6.83889	0.184068	none
ENSMUSG00000054499	Dedd2	0.210881	4.22138	0.184068	none
ENSMUSG00000057315	Arhgap24	-0.183872	5.09397	0.184803	none
ENSMUSG00000034748	Sirt6	0.156709	5.54976	0.185011	none
ENSMUSG00000032643	Fhl3	0.139238	5.49918	0.185119	none
ENSMUSG00000041915	Ammecr1l	0.121572	6.15013	0.185491	none
ENSMUSG00000015501	Hivep2	-0.207406	5.38383	0.186173	none
ENSMUSG00000086770	NA	-0.889804	-0.24681	0.186173	none
ENSMUSG00000066026	Dhrs3	-0.157055	4.82365	0.186173	none
ENSMUSG00000024218	Taf11	0.118521	5.31384	0.186173	none
ENSMUSG00000092680	Snord55	-0.718423	0.213233	0.187132	none
ENSMUSG00000020232	Hmg20b	0.121363	6.31267	0.187649	none
ENSMUSG00000029335	Bmp3	-0.369417	5.19307	0.188101	none
ENSMUSG00000026923	Notch1	-0.238055	6.6566	0.188356	none
ENSMUSG00000028958	Tmub1	0.188401	4.15092	0.188356	none
ENSMUSG00000025730	Rab40c	0.167593	5.05081	0.188987	none
ENSMUSG00000009741	Ubp1	0.116227	6.92656	0.188987	none
ENSMUSG00000040820	Hlcs	0.158481	4.56621	0.188987	none
ENSMUSG00000050965	Prkca	-0.128203	5.18089	0.188987	none
ENSMUSG00000041907	Gpr45	0.347861	2.56429	0.188987	none
ENSMUSG00000034243	Golgb1	-0.161144	6.52639	0.188987	none
ENSMUSG00000029405	G3bp2	0.0890833	6.31651	0.188987	none
ENSMUSG00000053536	Cstf2t	0.103821	6.68368	0.188987	none
ENSMUSG00000022912	Pros1	-0.151601	5.21254	0.188987	none
ENSMUSG00000041774	Ydjc	-0.350836	2.82002	0.189034	none
ENSMUSG00000005204	Senp3	0.104926	7.02205	0.189076	none
ENSMUSG00000050854	Tmem125	-0.66405	1.33502	0.189289	none
ENSMUSG00000024525	Impa2	-0.189224	4.66092	0.189289	none
ENSMUSG00000022769	Sdf2l1	-0.248652	4.91369	0.189289	none
ENSMUSG00000053091	Lins1	0.211092	4.52947	0.189289	none
ENSMUSG00000024507	Hsd17b4	0.101925	6.87217	0.189289	none
ENSMUSG00000051431	Gpr87	-0.863006	0.573174	0.189289	none
ENSMUSG00000004631	Sgce	-0.126562	5.98836	0.189289	none
ENSMUSG00000030376	Slc8a2	0.145168	5.17932	0.189289	none
ENSMUSG00000041852	Tcf20	0.112574	7.04774	0.189314	none
ENSMUSG00000096922	Gm17308	-0.756187	0.159938	0.189314	none
ENSMUSG00000052384	Nrros	-0.227342	3.91428	0.189458	none
ENSMUSG00000084910	C630043F03Rik	0.195402	4.48854	0.189458	none
ENSMUSG00000053063	Clec12a	-0.828725	-0.0363879	0.189458	none
ENSMUSG00000041075	Fzd7	0.139492	7.40675	0.189639	none
ENSMUSG00000030559	Rab38	-0.50529	3.47217	0.189639	none
ENSMUSG00000024827	Gldc	-0.390421	3.28957	0.189639	none
ENSMUSG00000030793	Pycard	-0.447116	1.66594	0.189639	none
ENSMUSG00000022204	Ngdn	0.164101	5.07867	0.189639	none
ENSMUSG00000023828	Slc22a3	-0.466883	1.87634	0.190197	none
ENSMUSG00000073557	Ppp1r12b	-0.224321	5.28784	0.190272	none
ENSMUSG00000027322	Siglec1	-0.61249	0.544499	0.190742	none
ENSMUSG00000038893	Fam117a	0.220982	4.68163	0.190919	none
ENSMUSG00000113473	NA	-0.783709	-0.697184	0.191068	none
ENSMUSG00000032135	Mcam	-0.12209	6.68633	0.191068	none
ENSMUSG00000042608	Stk40	0.11125	6.60637	0.191195	none
ENSMUSG00000040605	Bace2	-0.240222	3.17413	0.191195	none
ENSMUSG00000021759	Plpp1	-0.164188	4.62651	0.19128	none
ENSMUSG00000031299	Pdha1	-0.118864	6.84914	0.19128	none
ENSMUSG00000025815	Dhtkd1	0.298619	2.8972	0.19128	none
ENSMUSG00000016179	Camk1g	0.28621	4.10825	0.191322	none
ENSMUSG00000049436	Upk1b	-0.463214	3.34423	0.191451	none
ENSMUSG00000054079	Utp18	0.171543	5.31609	0.191451	none
ENSMUSG00000026564	Styxl2	-0.256917	4.13492	0.191451	none
ENSMUSG00000097296	NA	-0.828834	-0.565235	0.191451	none
ENSMUSG00000084883	Ccdc85c	0.13021	5.62831	0.192047	none
ENSMUSG00000030079	Ruvbl1	0.0997805	6.30754	0.192047	none
ENSMUSG00000037325	Bbs7	0.244548	3.94433	0.192534	none
ENSMUSG00000029687	Ezh2	0.104653	6.65202	0.19266	none
ENSMUSG00000027009	Itga4	-0.266993	5.38476	0.19315	none
ENSMUSG00000096433	Zfp994	-0.301487	2.71629	0.19315	none
ENSMUSG00000044308	Ubr3	-0.101114	6.60764	0.193199	none
ENSMUSG00000090841	Myl6	-0.100563	8.12036	0.193414	none
ENSMUSG00000015488	Cacfd1	0.127543	6.75162	0.193414	none
ENSMUSG00000078349	AW011738	-0.476813	1.65538	0.193587	none
ENSMUSG00000049932	H2ax	0.122995	6.90166	0.193631	none
ENSMUSG00000034584	Exph5	-0.607552	1.34406	0.193901	none
ENSMUSG00000037280	Galnt6	-0.534912	1.18243	0.194082	none
ENSMUSG00000029613	Eif2ak1	0.111967	6.17823	0.194112	none
ENSMUSG00000059456	Ptk2b	-0.262788	2.58068	0.19416	none
ENSMUSG00000035181	Heatr5a	-0.159326	6.02428	0.194788	none
ENSMUSG00000039891	Txlnb	-0.328111	3.47433	0.195468	none
ENSMUSG00000038740	Mvb12b	0.124678	6.79159	0.195489	none
ENSMUSG00000035342	Lzts2	0.130606	7.51696	0.195489	none
ENSMUSG00000010663	Fads1	0.11249	7.32419	0.195503	none
ENSMUSG00000042506	Usp22	0.0995141	8.50323	0.195503	none
ENSMUSG00000027823	Gmps	0.104861	6.72652	0.195653	none
ENSMUSG00000027985	Lef1	0.231154	5.77449	0.195923	none
ENSMUSG00000035299	Mid1	0.193434	4.18689	0.196045	none
ENSMUSG00000020482	Ccdc117	0.151896	5.48495	0.196045	none
ENSMUSG00000031785	Adgrg1	-0.41651	5.00269	0.196054	none
ENSMUSG00000019837	Gtf3c6	0.138101	5.99072	0.196359	none
ENSMUSG00000097174	NA	0.450891	1.65966	0.196383	none
ENSMUSG00000060671	Atp8b2	-0.0972601	7.40637	0.196383	none
ENSMUSG00000000889	Dbh	2.1155	0.915575	0.196383	none
ENSMUSG00000037071	Scd1	0.141967	5.62187	0.196496	none
ENSMUSG00000031644	Nek1	0.161747	5.43205	0.196722	none
ENSMUSG00000032368	Zic1	-0.474239	5.91336	0.196722	none
ENSMUSG00000005268	Prlr	-0.717065	-0.543766	0.196929	none
ENSMUSG00000027276	Jag1	-0.169125	6.10912	0.197411	none
ENSMUSG00000086552	Dlx4os	0.363173	3.1787	0.197411	none
ENSMUSG00000020649	Rrm2	0.100085	6.8074	0.197471	none
ENSMUSG00000036591	Arhgap21	-0.105017	6.50747	0.197599	none
ENSMUSG00000021546	Hnrnpk	0.0721711	9.65844	0.19779	none
ENSMUSG00000059900	Tmem40	-0.684711	0.851306	0.197794	none
ENSMUSG00000004864	Mapk13	-0.319762	4.05286	0.198879	none
ENSMUSG00000027806	Tsc22d2	0.116821	6.29925	0.198929	none
ENSMUSG00000055943	Emc7	-0.145119	5.2813	0.198987	none
ENSMUSG00000026094	Stk17b	-0.267422	3.69291	0.198987	none
ENSMUSG00000030824	Nucb1	-0.0977789	8.03148	0.198987	none
ENSMUSG00000028464	Tpm2	-0.333554	8.14164	0.199084	none
ENSMUSG00000046694	Tent5b	-0.582565	1.16362	0.199132	none
ENSMUSG00000028458	Tesk1	0.137326	5.64838	0.199132	none
ENSMUSG00000081984	Dnajb3	-0.504839	2.41468	0.199179	none
ENSMUSG00000002820	Atg4d	-0.180903	4.55281	0.199699	none
ENSMUSG00000037572	Wdhd1	0.141293	5.40227	0.199861	none
ENSMUSG00000020677	Ddx52	0.124078	5.49907	0.200314	none
ENSMUSG00000035726	Supt16	0.100585	7.11048	0.2004	none
ENSMUSG00000040258	Nxph4	-0.581825	2.77816	0.200547	none
ENSMUSG00000030850	Ate1	-0.152718	5.27105	0.200547	none
ENSMUSG00000010936	Vac14	0.153574	5.42253	0.200706	none
ENSMUSG00000021994	Wnt5a	-0.281892	7.95686	0.200944	none
ENSMUSG00000027496	Aurka	0.113224	5.90696	0.201201	none
ENSMUSG00000048967	Yjefn3	0.389722	1.55092	0.201651	none
ENSMUSG00000019797	Mtres1	-0.251799	3.83588	0.20242	none
ENSMUSG00000028634	Hivep3	-0.443776	3.08283	0.20242	none
ENSMUSG00000026875	Traf1	-0.452048	1.29846	0.202707	none
ENSMUSG00000036918	Ttc7	-0.254469	3.96778	0.202707	none
ENSMUSG00000090122	Kcne1l	-0.264182	5.00713	0.202802	none
ENSMUSG00000020605	Hs1bp3	0.182016	4.80915	0.202925	none
ENSMUSG00000037855	Zfp365	-0.341889	2.86999	0.202925	none
ENSMUSG00000021108	Prkch	-0.186004	4.79363	0.203038	none
ENSMUSG00000060373	Hnrnpc	0.0827172	8.91675	0.203038	none
ENSMUSG00000039840	Epg5	-0.247592	4.50238	0.203038	none
ENSMUSG00000031351	Zfp185	-0.219602	4.55327	0.203038	none
ENSMUSG00000026662	Sephs1	0.0838976	7.46071	0.203306	none
ENSMUSG00000091618	H60c	-0.636853	1.72422	0.203306	none
ENSMUSG00000022636	Alcam	-0.162466	7.10045	0.203306	none
ENSMUSG00000018362	Kpna2	0.0890625	7.46921	0.203306	none
ENSMUSG00000026380	Tfcp2l1	-0.375857	1.73175	0.20336	none
ENSMUSG00000091345	Col6a5	0.844282	-0.432997	0.203651	none
ENSMUSG00000048728	Zfp454	0.33208	2.80064	0.203651	none
ENSMUSG00000022893	Adamts1	0.179701	6.70662	0.203949	none
ENSMUSG00000070003	Ssbp4	0.272587	6.60008	0.204226	none
ENSMUSG00000046879	Irgm1	-0.318355	2.72211	0.204226	none
ENSMUSG00000028917	Plekhm2	0.137149	5.95973	0.204226	none
ENSMUSG00000028197	Col24a1	-0.215779	4.82223	0.204226	none
ENSMUSG00000026483	Niban1	-0.308311	5.13614	0.204753	none
ENSMUSG00000024181	Mrpl28	0.161194	5.387	0.204753	none
ENSMUSG00000029710	Ephb4	0.148452	8.52008	0.204753	none
ENSMUSG00000039096	Rsad1	-0.240523	3.42799	0.204753	none
ENSMUSG00000034040	Galnt17	-0.181211	5.3096	0.204753	none
ENSMUSG00000050035	Fhl4	-0.743688	0.125352	0.204904	none
ENSMUSG00000057236	Rbbp4	0.0907624	8.17859	0.204904	none
ENSMUSG00000062373	Tmem65	-0.112855	6.26475	0.205101	none
ENSMUSG00000095115	Itpripl2	-0.118398	7.18288	0.205101	none
ENSMUSG00000026889	Rbm18	0.157093	5.68138	0.205408	none
ENSMUSG00000021319	Sfrp4	-0.438334	2.92225	0.205492	none
ENSMUSG00000039323	Igfbp2	-0.140375	8.5117	0.205692	none
ENSMUSG00000112280	A830082N09Rik	0.356302	2.79197	0.205922	none
ENSMUSG00000062980	Cped1	-0.203033	6.16345	0.205922	none
ENSMUSG00000047220	Iho1	-0.481615	1.29786	0.205922	none
ENSMUSG00000030592	Ryr1	-0.331178	5.36227	0.205922	none
ENSMUSG00000028863	Meaf6	0.118693	5.40934	0.205922	none
ENSMUSG00000020799	Tekt1	0.715552	0.335143	0.205922	none
ENSMUSG00000021262	Evl	0.132281	7.31247	0.205922	none
ENSMUSG00000034157	Cipc	0.154591	5.41899	0.205922	none
ENSMUSG00000020189	Osbpl8	-0.150329	5.51334	0.205922	none
ENSMUSG00000066415	Msl2	0.116121	6.76463	0.205922	none
ENSMUSG00000019194	Scn1b	-0.254023	3.22216	0.205922	none
ENSMUSG00000109336	Samd4b	0.122108	7.4796	0.205922	none
ENSMUSG00000028782	Adgrb2	0.172113	7.28741	0.205972	none
ENSMUSG00000029636	Wasf3	0.168783	5.27593	0.206119	none
ENSMUSG00000075590	Nrbp2	-0.146115	5.55249	0.206291	none
ENSMUSG00000034488	Edil3	-0.327927	4.98853	0.206519	none
ENSMUSG00000022510	Trp63	-0.355206	5.79355	0.206944	none
ENSMUSG00000042363	Lgalsl	-0.197433	5.73375	0.206944	none
ENSMUSG00000026796	Niban2	-0.155976	7.56489	0.206949	none
ENSMUSG00000046982	Tshz1	0.20787	7.29314	0.206949	none
ENSMUSG00000015747	Vps45	-0.160773	4.54796	0.207006	none
ENSMUSG00000034255	Arhgap27	-0.260992	4.31777	0.207006	none
ENSMUSG00000032470	Mras	0.130919	5.97128	0.207006	none
ENSMUSG00000046618	Olfml2a	-0.246508	6.22755	0.207006	none
ENSMUSG00000032537	Ephb1	0.313763	3.84385	0.207219	none
ENSMUSG00000029209	Gnpda2	0.236937	3.88993	0.208433	none
ENSMUSG00000061086	Myl4	-0.380693	6.62554	0.208433	none
ENSMUSG00000057367	Birc2	0.144559	5.24834	0.208433	none
ENSMUSG00000021745	NA	0.110154	6.86551	0.208433	none
ENSMUSG00000100510	Hand2os1	0.649532	1.23165	0.208433	none
ENSMUSG00000022849	Hspbap1	0.306875	3.29629	0.208579	none
ENSMUSG00000022144	Gdnf	-0.505505	2.56691	0.208725	none
ENSMUSG00000036893	Ehmt1	0.111294	7.05697	0.208752	none
ENSMUSG00000022836	Mylk	-0.236012	4.84815	0.208922	none
ENSMUSG00000029088	Kcnip4	-0.484758	1.38999	0.209403	none
ENSMUSG00000032479	Map4	-0.0988248	8.50127	0.209403	none
ENSMUSG00000000915	Hip1r	-0.195032	5.03614	0.209628	none
ENSMUSG00000045636	Mtus1	-0.116938	5.9957	0.210145	none
ENSMUSG00000067071	Hes6	0.225128	5.32762	0.210346	none
ENSMUSG00000006457	Actn3	-0.294312	4.1988	0.210462	none
ENSMUSG00000046058	Eid2	0.192169	5.106	0.210611	none
ENSMUSG00000025156	Gps1	0.114585	6.75015	0.210611	none
ENSMUSG00000026434	Nucks1	0.0941741	8.36025	0.210611	none
ENSMUSG00000030615	Tmem126a	0.187673	4.16161	0.210722	none
ENSMUSG00000035305	Ror1	0.211858	5.93271	0.210722	none
ENSMUSG00000033863	Klf9	-0.25023	3.0821	0.211299	none
ENSMUSG00000037624	Kcnk2	0.270749	3.59302	0.211299	none
ENSMUSG00000025178	Pi4k2a	0.106427	6.06169	0.211395	none
ENSMUSG00000021255	Esrrb	-0.317214	2.51351	0.211395	none
ENSMUSG00000017737	Mmp9	-0.45457	3.74585	0.211395	none
ENSMUSG00000045374	Wdr81	-0.145922	5.12914	0.211395	none
ENSMUSG00000060032	H2aj	-0.233682	3.28866	0.211395	none
ENSMUSG00000105112	NA	-0.362383	1.57084	0.211736	none
ENSMUSG00000017679	Ttpal	0.109057	6.32114	0.211736	none
ENSMUSG00000042369	Rbm45	0.110113	5.80958	0.211736	none
ENSMUSG00000005950	P2rx5	-0.618001	0.817581	0.211736	none
ENSMUSG00000097806	NA	0.411764	1.30804	0.211736	none
ENSMUSG00000074259	Gramd2a	-0.310419	2.13263	0.211736	none
ENSMUSG00000038068	Rnf144b	-0.251267	4.59477	0.211736	none
ENSMUSG00000111088	NA	0.884355	-0.49511	0.211736	none
ENSMUSG00000074579	Lekr1	-0.367591	2.16936	0.211736	none
ENSMUSG00000074064	Mlycd	-0.196685	4.15754	0.211736	none
ENSMUSG00000024764	Naa40	0.117088	5.91444	0.211911	none
ENSMUSG00000034248	Slc25a37	-0.181099	5.14651	0.211935	none
ENSMUSG00000026663	Atf6	-0.12672	5.28029	0.212147	none
ENSMUSG00000050919	Zfp366	-0.26119	3.00519	0.212147	none
ENSMUSG00000004872	Pax3	-0.52964	1.51666	0.212249	none
ENSMUSG00000056679	Gpr173	0.260921	3.81074	0.212579	none
ENSMUSG00000073600	Prob1	-0.23102	4.24814	0.212579	none
ENSMUSG00000047824	Pygo2	0.098605	7.19233	0.21329	none
ENSMUSG00000018537	Pcgf2	0.142061	6.78819	0.213428	none
ENSMUSG00000109836	NA	-0.574901	1.1942	0.213511	none
ENSMUSG00000034771	Tle2	0.244258	5.97309	0.213629	none
ENSMUSG00000019873	Reep3	-0.0968584	6.85093	0.21378	none
ENSMUSG00000055538	Zcchc24	0.0973157	7.52762	0.213812	none
ENSMUSG00000058558	Rpl5	-0.0930742	9.50786	0.213812	none
ENSMUSG00000034616	Ssh3	-0.213915	4.53693	0.213884	none
ENSMUSG00000024339	Tap2	-0.528256	0.735263	0.214007	none
ENSMUSG00000114780	AI197445	-0.911581	-0.418583	0.214077	none
ENSMUSG00000038991	Txndc5	-0.0993837	8.66407	0.214254	none
ENSMUSG00000057092	Fxyd3	-0.759714	-0.141082	0.215282	none
ENSMUSG00000034902	Pip5k1c	0.0961416	7.75415	0.215529	none
ENSMUSG00000027193	Api5	0.104972	7.62825	0.215807	none
ENSMUSG00000025647	Shisa5	-0.0964668	6.62314	0.215807	none
ENSMUSG00000020859	Spag9	-0.113704	7.55348	0.215807	none
ENSMUSG00000021532	Fastkd3	0.211217	4.02081	0.215807	none
ENSMUSG00000035493	Tgfbi	0.153003	7.37935	0.215807	none
ENSMUSG00000097789	Ctxnd1	-0.55198	1.81786	0.215807	none
ENSMUSG00000024006	Stk38	0.104519	6.5022	0.216263	none
ENSMUSG00000113626	NA	0.324157	2.39817	0.216305	none
ENSMUSG00000057777	Mab21l2	0.299898	6.02626	0.216705	none
ENSMUSG00000048277	Syngr2	-0.159747	4.69614	0.216732	none
ENSMUSG00000004626	Stxbp2	-0.227894	4.35615	0.216799	none
ENSMUSG00000032733	Snx33	0.209296	5.46949	0.216849	none
ENSMUSG00000029675	Eln	-0.273128	9.21097	0.217229	none
ENSMUSG00000042688	Mapk6	0.122225	6.98408	0.217697	none
ENSMUSG00000026749	Nek6	0.121739	6.68221	0.217697	none
ENSMUSG00000040855	Reps2	0.212907	4.10123	0.217814	none
ENSMUSG00000058420	Syt17	0.510017	1.54007	0.217814	none
ENSMUSG00000025332	Kdm5c	0.272749	7.39355	0.217814	none
ENSMUSG00000041272	Tox	0.233555	5.03101	0.217814	none
ENSMUSG00000005698	Ctcf	0.0950183	7.28898	0.217814	none
ENSMUSG00000004455	Ppp1cc	0.0883024	7.57481	0.217877	none
ENSMUSG00000021009	Ptpn21	-0.16232	4.83894	0.217877	none
ENSMUSG00000032369	Plscr1	0.260133	3.51805	0.217877	none
ENSMUSG00000022194	Bcl2l2	0.2092	4.46791	0.217877	none
ENSMUSG00000042271	Nxt2	-0.237287	3.56878	0.217877	none
ENSMUSG00000038502	Ptov1	0.0940781	8.41958	0.217877	none
ENSMUSG00000058070	Eml1	-0.186133	5.80684	0.217877	none
ENSMUSG00000024308	Tapbp	-0.172537	5.2299	0.218721	none
ENSMUSG00000060301	2610008E11Rik	0.116493	5.95186	0.218721	none
ENSMUSG00000071646	Mta2	0.0729142	7.94308	0.21882	none
ENSMUSG00000046718	Bst2	-0.339823	3.50301	0.218823	none
ENSMUSG00000073601	Serpinb3c	-0.884337	-0.234311	0.218833	none
ENSMUSG00000030022	Adamts9	0.152369	6.48034	0.218833	none
ENSMUSG00000022199	Slc22a17	0.124551	7.22648	0.219109	none
ENSMUSG00000039210	Gpatch2	0.132269	5.24475	0.219757	none
ENSMUSG00000024283	Wac	0.080974	7.44598	0.220026	none
ENSMUSG00000023075	Akirin1	0.115945	5.93937	0.220122	none
ENSMUSG00000029390	Tmed2	-0.106629	7.70856	0.220359	none
ENSMUSG00000047557	Lxn	-0.217015	4.40643	0.220582	none
ENSMUSG00000016128	Stard13	-0.150288	4.95832	0.220582	none
ENSMUSG00000042742	Bmt2	0.164212	5.20194	0.220582	none
ENSMUSG00000006362	Cbfa2t3	0.14848	5.34639	0.221228	none
ENSMUSG00000050334	C130071C03Rik	-2.01028	-0.858378	0.221488	none
ENSMUSG00000002413	Braf	-0.13898	5.21174	0.221488	none
ENSMUSG00000028717	Tal1	0.346051	2.76945	0.221797	none
ENSMUSG00000049191	Rtl5	0.204642	4.85735	0.222058	none
ENSMUSG00000037499	Nenf	-0.133183	5.22694	0.222058	none
ENSMUSG00000003444	Med29	0.25048	3.34575	0.222058	none
ENSMUSG00000060904	Arl1	-0.111581	7.3957	0.222058	none
ENSMUSG00000011148	Adssl1	-0.300258	3.51053	0.222058	none
ENSMUSG00000022130	Tgds	-0.222841	3.54692	0.222058	none
ENSMUSG00000040661	Rad54l2	0.103792	6.54507	0.222249	none
ENSMUSG00000025578	Cbx8	0.176067	4.75457	0.222249	none
ENSMUSG00000022540	Rogdi	0.167322	4.48509	0.222429	none
ENSMUSG00000028702	Rad54l	0.216385	4.34084	0.22243	none
ENSMUSG00000059316	Slc27a4	0.110505	6.2239	0.22243	none
ENSMUSG00000071537	Klrg2	-0.696021	0.391645	0.22243	none
ENSMUSG00000026074	Map4k4	0.0797789	8.88385	0.22243	none
ENSMUSG00000049691	Nkx3-2	0.333127	4.15824	0.22243	none
ENSMUSG00000024142	Mlst8	0.153113	4.53215	0.22243	none
ENSMUSG00000033697	Arhgap39	0.115248	5.72584	0.22243	none
ENSMUSG00000022773	Ypel1	0.152411	4.99758	0.22243	none
ENSMUSG00000037070	Rbmxl1	0.110279	7.22293	0.22243	none
ENSMUSG00000019854	Reps1	0.127511	6.25248	0.22243	none
ENSMUSG00000063077	Kif1b	-0.139801	7.41717	0.222537	none
ENSMUSG00000015748	Prpf3	0.127071	5.68387	0.222595	none
ENSMUSG00000022466	Rpap3	0.144014	5.25707	0.2227	none
ENSMUSG00000021592	Arsk	-0.227588	3.9439	0.2227	none
ENSMUSG00000031596	Slc7a2	-0.260717	4.98356	0.222968	none
ENSMUSG00000025060	Slk	-0.154851	6.5156	0.223044	none
ENSMUSG00000017421	Zfp207	0.0992017	7.74736	0.223074	none
ENSMUSG00000059003	Grin2a	-0.310964	2.20581	0.223074	none
ENSMUSG00000016494	Cd34	-0.165545	7.53193	0.223074	none
ENSMUSG00000091955	Tmsb10b	0.201766	4.68398	0.223074	none
ENSMUSG00000037225	Fgf2	-0.209001	3.86868	0.223074	none
ENSMUSG00000032855	Pkd1	-0.164625	6.88863	0.223074	none
ENSMUSG00000046807	Lrrc75b	-0.502774	4.562	0.223246	none
ENSMUSG00000035529	Prdm4	0.111785	6.26806	0.223253	none
ENSMUSG00000032481	Smarcc1	0.106873	8.31999	0.223253	none
ENSMUSG00000050079	Rspry1	0.119115	5.59555	0.223253	none
ENSMUSG00000031605	Klhl2	-0.170223	4.42876	0.223253	none
ENSMUSG00000048096	Lmod1	-0.346091	2.06281	0.223302	none
ENSMUSG00000032911	Cspg4	-0.235851	6.0056	0.22377	none
ENSMUSG00000028820	Sfpq	0.0896911	9.21844	0.224083	none
ENSMUSG00000025511	Tspan4	-0.230871	5.05242	0.224083	none
ENSMUSG00000038976	Ppp1r9b	0.0818943	8.46115	0.224083	none
ENSMUSG00000078813	Leng1	0.235718	3.91117	0.224125	none
ENSMUSG00000041193	Pla2g5	-1.26455	-0.767419	0.224261	none
ENSMUSG00000009681	Bcr	0.127012	6.3893	0.224442	none
ENSMUSG00000027111	Itga6	-0.120213	6.87776	0.224442	none
ENSMUSG00000002007	Srpk3	-0.415733	3.93911	0.224842	none
ENSMUSG00000030980	Knop1	0.0908196	6.79978	0.224842	none
ENSMUSG00000020277	Pfkl	-0.141898	7.72338	0.224923	none
ENSMUSG00000047878	A4galt	-0.504514	1.45796	0.224923	none
ENSMUSG00000022594	Lynx1	-0.331108	3.12016	0.224923	none
ENSMUSG00000027560	Dok5	-0.214379	4.39389	0.224923	none
ENSMUSG00000032735	Ablim3	-0.333176	5.96001	0.224923	none
ENSMUSG00000024560	Cxxc1	0.11563	6.84492	0.224923	none
ENSMUSG00000058152	Chsy3	-0.250871	3.35885	0.224923	none
ENSMUSG00000015970	Chdh	-0.613805	1.01825	0.224923	none
ENSMUSG00000032363	Adamts7	0.124688	6.60769	0.224923	none
ENSMUSG00000049404	Rarres1	-0.599724	0.535311	0.224923	none
ENSMUSG00000050558	Prokr2	0.344215	3.14437	0.224923	none
ENSMUSG00000046699	Slitrk4	-0.320045	3.14912	0.224923	none
ENSMUSG00000041773	Enc1	-0.154233	6.75504	0.225194	none
ENSMUSG00000078762	Haus5	-0.450772	0.493858	0.225368	none
ENSMUSG00000091387	Gcnt4	-0.547713	0.43495	0.225368	none
ENSMUSG00000033970	Rfc3	0.111808	5.68165	0.225418	none
ENSMUSG00000036473	Tbc1d24	0.140203	6.93032	0.22563	none
ENSMUSG00000032698	Lmo2	-0.149955	4.26263	0.225964	none
ENSMUSG00000032803	Cdv3	0.0852156	8.12151	0.226126	none
ENSMUSG00000016181	Utp25	0.145523	5.03315	0.226277	none
ENSMUSG00000042605	Atxn2	0.124628	6.55578	0.226455	none
ENSMUSG00000010476	Ebf3	0.151514	6.82625	0.226455	none
ENSMUSG00000058325	Dock1	0.11562	7.33465	0.226455	none
ENSMUSG00000026933	Camsap1	0.116314	6.19004	0.226455	none
ENSMUSG00000046841	Ckap4	-0.0975752	8.79574	0.226455	none
ENSMUSG00000029661	Col1a2	-0.25646	12.0522	0.226455	none
ENSMUSG00000049580	Tsku	0.132665	6.16494	0.226735	none
ENSMUSG00000031021	Tmem9b	-0.215438	4.79278	0.226735	none
ENSMUSG00000050931	Sgms2	-0.5397	2.95702	0.226769	none
ENSMUSG00000055978	Fut2	-0.690807	0.86868	0.226769	none
ENSMUSG00000048787	Dcun1d3	0.163831	4.34954	0.226823	none
ENSMUSG00000048249	Crebrf	-0.271088	3.77268	0.226823	none
ENSMUSG00000020388	Pdlim4	0.160434	5.52073	0.226908	none
ENSMUSG00000060126	Tpt1	-0.0838251	10.2068	0.226908	none
ENSMUSG00000063406	Tmed5	-0.179086	4.97725	0.226908	none
ENSMUSG00000014859	E2f4	0.0984943	6.61637	0.226908	none
ENSMUSG00000007850	Hnrnph1	0.0818671	9.42505	0.226908	none
ENSMUSG00000037784	Dzip1l	0.172975	4.97515	0.226908	none
ENSMUSG00000031864	Ints10	0.123149	5.54594	0.227416	none
ENSMUSG00000048038	Ccdc187	-0.569632	-0.223528	0.227416	none
ENSMUSG00000020696	Rffl	0.165608	4.00924	0.227416	none
ENSMUSG00000028048	Gba	-0.15199	5.15976	0.227416	none
ENSMUSG00000025880	Smad7	0.139011	5.37068	0.227416	none
ENSMUSG00000039232	Stx11	-0.359194	2.72186	0.227416	none
ENSMUSG00000101320	NA	-0.805372	-1.07508	0.227416	none
ENSMUSG00000032178	Ilf3	0.100524	8.13133	0.227416	none
ENSMUSG00000029781	Fkbp9	-0.1394	8.96223	0.227416	none
ENSMUSG00000084230	NA	0.526287	0.583555	0.227416	none
ENSMUSG00000021758	Ddx4	-0.968118	0.498915	0.227416	none
ENSMUSG00000042557	Sin3a	0.117487	6.66848	0.227416	none
ENSMUSG00000027601	Mtfr1	0.167977	5.44798	0.227416	none
ENSMUSG00000053604	Rpia	0.137883	4.74885	0.227416	none
ENSMUSG00000024965	Fermt3	-0.244386	3.45178	0.227416	none
ENSMUSG00000046844	Vat1l	0.309818	4.94579	0.227651	none
ENSMUSG00000041126	H2az2	0.111473	7.28305	0.227841	none
ENSMUSG00000079243	Xirp1	-0.463748	3.01508	0.227882	none
ENSMUSG00000040533	Matn1	-0.767335	8.60178	0.228085	none
ENSMUSG00000040841	Six5	0.161994	6.81509	0.228085	none
ENSMUSG00000032966	Fkbp1a	-0.090374	8.16822	0.228193	none
ENSMUSG00000016386	Mpped2	0.160843	5.92246	0.228193	none
ENSMUSG00000026656	Fcgr2b	-0.597635	0.919497	0.228193	none
ENSMUSG00000071477	Zfp777	0.113751	5.74819	0.228193	none
ENSMUSG00000027326	Knl1	-0.177369	4.89641	0.228193	none
ENSMUSG00000034959	Rubcnl	0.524332	0.141983	0.228193	none
ENSMUSG00000020758	Itgb4	-0.357982	4.70439	0.228193	none
ENSMUSG00000018736	Ndel1	-0.111284	6.32301	0.228193	none
ENSMUSG00000042616	Oscp1	0.266401	3.34437	0.228193	none
ENSMUSG00000040250	Ints13	0.12259	5.59111	0.228193	none
ENSMUSG00000038967	Pdk2	0.138246	5.83502	0.228396	none
ENSMUSG00000026942	Traf2	0.177502	4.87464	0.228396	none
ENSMUSG00000022025	Cnmd	-0.607511	7.7075	0.228669	none
ENSMUSG00000030555	Ttc23	0.138171	5.3883	0.228669	none
ENSMUSG00000063887	Nlgn1	0.279734	2.5801	0.228669	none
ENSMUSG00000022548	Apod	-0.504849	4.17731	0.228915	none
ENSMUSG00000048603	Gm9828	-0.605101	0.460519	0.229051	none
ENSMUSG00000037905	Bri3bp	0.116539	6.36053	0.229051	none
ENSMUSG00000022789	Dnm1l	-0.10304	6.95475	0.229051	none
ENSMUSG00000050541	Adra1b	-0.41377	1.13044	0.229822	none
ENSMUSG00000061755	Bod1l	-0.160549	5.54143	0.229822	none
ENSMUSG00000062590	Armc9	0.194557	4.23196	0.230254	none
ENSMUSG00000036815	Dpp10	0.526605	1.98672	0.230254	none
ENSMUSG00000005873	Reep5	-0.175729	7.05377	0.230564	none
ENSMUSG00000029578	Wipi2	0.0923411	6.88554	0.230564	none
ENSMUSG00000009614	Sardh	-0.228347	4.98093	0.230654	none
ENSMUSG00000074252	Gm10654	1.10999	-0.749353	0.230654	none
ENSMUSG00000021587	Pcsk1	1.55664	-0.686604	0.230654	none
ENSMUSG00000032612	Usp4	0.0888366	7.16908	0.230654	none
ENSMUSG00000047767	Atg16l2	-0.259223	2.88953	0.230999	none
ENSMUSG00000025170	Rab40b	-0.213977	3.96738	0.231182	none
ENSMUSG00000036985	Zdhhc9	-0.110837	5.9888	0.231274	none
ENSMUSG00000029290	Zfp326	0.111869	5.7628	0.231274	none
ENSMUSG00000040451	Sgms1	-0.138067	5.52612	0.23132	none
ENSMUSG00000017390	Aldoc	-0.321448	3.20979	0.23132	none
ENSMUSG00000036890	Gtdc1	0.145066	4.75126	0.23132	none
ENSMUSG00000022844	Pdia5	-0.147818	5.39718	0.231544	none
ENSMUSG00000053166	Cdh22	0.506869	1.12774	0.231544	none
ENSMUSG00000060780	Lrrtm1	0.301414	3.81631	0.231561	none
ENSMUSG00000040537	Adam22	0.178247	5.10485	0.231713	none
ENSMUSG00000042492	Tbc1d10b	0.0905931	6.54932	0.231713	none
ENSMUSG00000070282	NA	-0.296912	2.66626	0.231854	none
ENSMUSG00000032393	Dpp8	-0.0928776	6.65948	0.231854	none
ENSMUSG00000072066	6720489N17Rik	0.279335	3.08767	0.23192	none
ENSMUSG00000021276	Cinp	-0.126587	5.15252	0.23192	none
ENSMUSG00000020583	Matn3	-0.51452	5.23401	0.23192	none
ENSMUSG00000022451	Twf1	-0.0964809	5.80584	0.23192	none
ENSMUSG00000002985	Apoe	-0.150265	8.07716	0.23192	none
ENSMUSG00000028901	Gmeb1	0.130572	5.67903	0.23192	none
ENSMUSG00000028882	Ppp1r8	0.0945812	6.47333	0.231932	none
ENSMUSG00000034667	Xpot	-0.0885496	7.11561	0.23204	none
ENSMUSG00000030880	Polr3e	0.105449	5.67327	0.23213	none
ENSMUSG00000001017	Chtop	0.076378	8.09724	0.23213	none
ENSMUSG00000030104	Edem1	-0.134084	5.8983	0.23213	none
ENSMUSG00000039239	Tgfb2	0.166379	7.05076	0.232698	none
ENSMUSG00000040752	Myh6	-0.553175	1.44162	0.232698	none
ENSMUSG00000058569	Tmed9	-0.0935339	7.87788	0.233221	none
ENSMUSG00000052572	Dlg2	-0.320805	3.49666	0.233459	none
ENSMUSG00000000078	Klf6	-0.109733	6.63359	0.233459	none
ENSMUSG00000079104	Prps1l3	0.116896	5.19088	0.233459	none
ENSMUSG00000044916	Frey1	0.817648	-0.545808	0.23453	none
ENSMUSG00000039985	Sinhcaf	0.133035	5.11908	0.234781	none
ENSMUSG00000091896	Ube2d2a	0.0948595	7.37955	0.234781	none
ENSMUSG00000031502	Col4a1	-0.200779	9.30555	0.234953	none
ENSMUSG00000022969	Il10rb	-0.302831	2.41245	0.234953	none
ENSMUSG00000054659	Pm20d2	-0.395693	1.70309	0.234953	none
ENSMUSG00000003119	Cdk12	0.109564	5.93081	0.234953	none
ENSMUSG00000032826	Ank2	-0.129742	6.45713	0.235226	none
ENSMUSG00000025856	Pdgfa	-0.128862	5.56499	0.235316	none
ENSMUSG00000035105	Egln3	-0.25014	3.81662	0.235316	none
ENSMUSG00000024948	Map4k2	-0.367651	3.6766	0.235705	none
ENSMUSG00000024269	Tpgs2	0.132788	5.37838	0.236039	none
ENSMUSG00000051934	Spats2	0.0987465	6.42264	0.236039	none
ENSMUSG00000073779	Lrp8os2	0.201839	3.44485	0.236039	none
ENSMUSG00000054072	Iigp1	-0.88176	-0.390281	0.236214	none
ENSMUSG00000022847	Thpo	-0.877752	-0.488376	0.236601	none
ENSMUSG00000029403	Cdkl2	-0.599985	1.28268	0.236869	none
ENSMUSG00000020620	Abca8b	-0.23608	3.41272	0.236869	none
ENSMUSG00000025140	Pycr1	-0.157802	5.59386	0.236922	none
ENSMUSG00000030374	Strn4	0.084694	7.31286	0.236922	none
ENSMUSG00000031740	Mmp2	-0.177084	9.25636	0.23695	none
ENSMUSG00000036246	Gmip	-0.209433	3.9686	0.236987	none
ENSMUSG00000018541	Cwc25	0.131335	5.33404	0.236987	none
ENSMUSG00000071656	Lrrn4cl	-0.557306	1.91141	0.237077	none
ENSMUSG00000056749	Nfil3	-0.203853	4.57364	0.237134	none
ENSMUSG00000027079	Clp1	0.193515	4.34495	0.237474	none
ENSMUSG00000020838	Slc6a4	-0.762188	0.156475	0.237474	none
ENSMUSG00000026526	Fh1	0.102904	6.17614	0.237474	none
ENSMUSG00000020717	Pecam1	-0.107145	6.72601	0.237538	none
ENSMUSG00000044244	Il20rb	-0.399435	1.22972	0.237538	none
ENSMUSG00000023072	Cep89	0.123667	4.78343	0.237633	none
ENSMUSG00000109394	A230057D06Rik	0.604219	0.644385	0.237633	none
ENSMUSG00000020694	Tlk2	0.0932135	6.47334	0.237633	none
ENSMUSG00000040663	Clcf1	0.517255	0.848873	0.237633	none
ENSMUSG00000075277	NA	0.562898	1.21161	0.237633	none
ENSMUSG00000047388	Atmin	0.133966	5.28326	0.237633	none
ENSMUSG00000006392	Med8	0.141712	5.1119	0.237778	none
ENSMUSG00000026443	Lrrn2	-0.197389	4.80916	0.237824	none
ENSMUSG00000035561	Aldh1b1	0.386556	2.19875	0.237824	none
ENSMUSG00000032309	Fbxo22	0.148914	5.03556	0.23784	none
ENSMUSG00000022425	Enpp2	-0.314234	6.81814	0.23784	none
ENSMUSG00000032480	Dhx30	0.0850617	6.88659	0.23799	none
ENSMUSG00000039738	Slx4	0.0987176	5.83393	0.23803	none
ENSMUSG00000052748	Swt1	0.215798	3.73562	0.23803	none
ENSMUSG00000046415	B430212C06Rik	-0.511951	0.283658	0.238731	none
ENSMUSG00000031960	Aars	0.11338	7.31897	0.23894	none
ENSMUSG00000015305	Sash1	-0.136572	6.60322	0.23894	none
ENSMUSG00000029461	Fam168a	0.0814113	7.23401	0.23894	none
ENSMUSG00000049556	Lingo1	-0.167359	5.63602	0.23894	none
ENSMUSG00000055720	Ubl7	0.107933	5.89931	0.23944	none
ENSMUSG00000087231	E230016M11Rik	0.625609	-0.390219	0.239733	none
ENSMUSG00000068036	Afdn	-0.110036	6.34012	0.239899	none
ENSMUSG00000083854	NA	0.978699	-0.798714	0.239914	none
ENSMUSG00000000631	Myo18a	-0.109522	6.96541	0.239965	none
ENSMUSG00000046432	Bex3	0.119274	7.65568	0.239965	none
ENSMUSG00000022538	Lsg1	0.111581	5.63522	0.240136	none
ENSMUSG00000032440	Tgfbr2	-0.112774	7.66333	0.240322	none
ENSMUSG00000027646	Src	0.0785364	7.12008	0.240322	none
ENSMUSG00000074280	NA	-0.463789	0.632838	0.240322	none
ENSMUSG00000039063	Echdc3	-0.495818	0.983913	0.240656	none
ENSMUSG00000001642	Akr1b3	0.117007	6.16279	0.240656	none
ENSMUSG00000021477	Ctsl	-0.109826	7.12939	0.240853	none
ENSMUSG00000036819	Jmjd4	0.14153	5.06861	0.240853	none
ENSMUSG00000043207	Zmpste24	-0.128289	5.44413	0.240853	none
ENSMUSG00000049687	Pheta2	-0.178393	4.17617	0.240853	none
ENSMUSG00000045165	AI467606	-0.376306	1.67203	0.240853	none
ENSMUSG00000030077	Chl1	-0.619982	2.49079	0.240853	none
[truncated: 14,388 more rows]
