# Supplementary material for: Auricular malformations are driven by copy number variations in a hierarchical enhancer cluster and a dominant enhancer recapitulates human pathogenesis
Source: Nat Commun. 2025 May 17;16:4598. doi: 10.1038/s41467-025-59735-w (PMC12085581; doi:10.1038/s41467-025-59735-w)
Supplement: Supplementary file 8 — Supplementary Data 6 [file 41467_2025_59735_MOESM8_ESM.xlsx]

## Sheet: Promoter motif enrichment
RANK	DB	ID	ALT_ID	CONSENSUS	TP	TP%	FP	FP%	ENR_RATIO	SCORE_THR	PVALUE	LOG_PVALUE	EVALUE	LOG_EVALUE	QVALUE	LOG_QVALUE
1	motif_db/HOCOMOCO/H12CORE_meme_format.meme	KLF9.H12CORE.1.P.B		GGRGGGGGCGGGGCSGGGGGGGG	364	52.75	27	3.91	13	12	1.55e-76	-174.56	2.24e-73	-167.28	1.25e-73	-167.86
2	motif_db/HOCOMOCO/H12CORE_meme_format.meme	MAZ.H12CORE.1.P.B		RGRGGGMGGGGSVRGRRGRGG	452	65.51	75	10.87	5.96	13	1.31e-66	-151.7	1.89e-63	-144.42	5.3e-64	-145.7
3	motif_db/HOCOMOCO/H12CORE_meme_format.meme	KLF15.H12CORE.1.P.C		GGGGGMGGRGVRGGGGGVGG	470	68.12	98	14.2	4.76	12	3.51e-59	-134.6	5.06e-56	-127.32	9.44e-57	-129
4	motif_db/HOCOMOCO/H12CORE_meme_format.meme	KLF8.H12CORE.1.P.C		GGGGGMGGGGCNGGGRGRGGGRG	535	77.54	138	20	3.86	11	5.76e-56	-127.19	8.32e-53	-119.92	1.16e-53	-121.89
5	motif_db/HOCOMOCO/H12CORE_meme_format.meme	ZN362.H12CORE.0.P.C		AAAAAAAAAAAAAAAAAAAAAAK	421	61.01	84	12.17	4.96	7.9	5.78e-55	-124.89	8.34e-52	-117.61	8.95e-53	-119.85
6	motif_db/HOCOMOCO/H12CORE_meme_format.meme	PATZ1.H12CORE.0.P.B		RGGGGMGGGGGBSGRRGGGRRGS	348	50.43	52	7.54	6.58	14	6.65e-55	-124.75	9.6e-52	-117.47	8.95e-53	-119.85
7	motif_db/HOCOMOCO/H12CORE_meme_format.meme	SP5.H12CORE.1.P.B		GRRGGRGGGGRRGGGGGAGGRGCWG	456	66.09	105	15.22	4.31	12	4.43e-53	-120.55	6.39e-50	-113.27	5.11e-51	-115.8
8	motif_db/HOCOMOCO/H12CORE_meme_format.meme	KLF6.H12CORE.0.P.B		VGVDGGGCGGGGCMBGSR	273	39.57	29	4.2	9.13	14	5.37e-51	-115.75	7.75e-48	-108.48	5.26e-49	-111.17
9	motif_db/HOCOMOCO/H12CORE_meme_format.meme	SP4.H12CORE.2.P.B		RGGGGGMGGRGCNDGGGGGGG	487	70.58	126	18.26	3.84	12	5.86e-51	-115.66	8.46e-48	-108.39	5.26e-49	-111.17
10	motif_db/HOCOMOCO/H12CORE_meme_format.meme	ZN281.H12CORE.1.SM.B		KGGGGGGGGGGGGGGAGGGDRGGKKK	356	51.59	67	9.71	5.25	12	1.05e-48	-110.47	1.52e-45	-103.2	8.5e-47	-106.08
11	motif_db/HOCOMOCO/H12CORE_meme_format.meme	KLF14.H12CORE.1.P.C		VDGKGGGCGKGGCYGGGRGDGGG	345	50	63	9.13	5.41	13	3.2e-48	-109.36	4.61e-45	-102.09	2.35e-46	-105.07
12	motif_db/HOCOMOCO/H12CORE_meme_format.meme	ZN467.H12CORE.0.P.C		GRGGRGGRRRRGGAGGGGGAGGR	471	68.26	125	18.12	3.75	12	3.79e-48	-109.19	5.47e-45	-101.92	2.49e-46	-105.01
13	motif_db/HOCOMOCO/H12CORE_meme_format.meme	VEZF1.H12CORE.1.P.B		RGGRRGRGGGAGGGGVRGGRRRR	242	35.07	22	3.19	10.6	14	4.02e-48	-109.13	5.8e-45	-101.86	2.49e-46	-105.01
14	motif_db/HOCOMOCO/H12CORE_meme_format.meme	KMT2A.H12CORE.0.P.B		CSCCGCCSCCGCCGCCGCCGCCS	229	33.19	18	2.61	12.1	15	7.25e-48	-108.54	1.05e-44	-101.27	4.18e-46	-104.49
15	motif_db/HOCOMOCO/H12CORE_meme_format.meme	KLF12.H12CORE.0.P.C		GGGGCGGGGCCKGGGGGG	304	44.06	47	6.81	6.35	13	2.89e-47	-107.16	4.17e-44	-99.89	1.56e-45	-103.17
16	motif_db/HOCOMOCO/H12CORE_meme_format.meme	KLF13.H12CORE.1.P.C		RGGGGGCGGGGSNGGGGGKG	218	31.59	16	2.32	12.9	14	1.36e-46	-105.61	1.97e-43	-98.33	6.89e-45	-101.69
17	motif_db/HOCOMOCO/H12CORE_meme_format.meme	ZN148.H12CORE.0.P.B		GGGGGTGGGGGAGGGGMRG	308	44.64	50	7.25	6.06	12	1.56e-46	-105.47	2.26e-43	-98.2	7.43e-45	-101.61
18	motif_db/HOCOMOCO/H12CORE_meme_format.meme	SP1.H12CORE.2.P.B		DGGGGGCGGGGCYDGGGGGGG	363	52.61	79	11.45	4.55	12	1.33e-44	-101.03	1.91e-41	-93.76	5.94e-43	-97.23
19	motif_db/HOCOMOCO/H12CORE_meme_format.meme	KLF10.H12CORE.0.P.C		GGVGGGGGCGKGGCY	360	52.17	82	11.88	4.35	12	1.18e-42	-96.54	1.71e-39	-89.27	5.02e-41	-92.79
20	motif_db/HOCOMOCO/H12CORE_meme_format.meme	KLF1.H12CORE.0.P.B		VDGGGYGKGGCCS	291	42.17	51	7.39	5.62	13	4.88e-42	-95.12	7.04e-39	-87.85	1.97e-40	-91.43
21	motif_db/HOCOMOCO/H12CORE_meme_format.meme	SP2.H12CORE.1.P.B		SVNSVVRGRGGCGGGGSBNRR	244	35.36	34	4.93	7	14	1.92e-40	-91.45	2.77e-37	-84.18	7.38e-39	-87.8
22	motif_db/HOCOMOCO/H12CORE_meme_format.meme	SP5.H12CORE.0.P.B		DGKGGGCGGRGCNG	287	41.59	53	7.68	5.33	13	4.26e-40	-90.65	6.15e-37	-83.38	1.56e-38	-87.05
23	motif_db/HOCOMOCO/H12CORE_meme_format.meme	KLF11.H12CORE.0.P.B		GRGGGGGCGGGGCYK	323	46.81	72	10.43	4.44	12	3.99e-39	-88.42	5.76e-36	-81.14	1.4e-37	-84.86
24	motif_db/HOCOMOCO/H12CORE_meme_format.meme	KLF11.H12CORE.1.SM.B		DDGKGGGCGTGGCGKGGGCGKGGB	379	54.93	101	14.64	3.73	6.8	6.28e-39	-87.96	9.07e-36	-80.69	2.11e-37	-84.45
25	motif_db/HOCOMOCO/H12CORE_meme_format.meme	VEZF1.H12CORE.0.P.C		GGGGGMGGGGS	363	52.61	93	13.48	3.87	13	8.75e-39	-87.63	1.26e-35	-80.36	2.83e-37	-84.16
26	motif_db/HOCOMOCO/H12CORE_meme_format.meme	KLF7.H12CORE.0.P.B		VDGGGCGGGG	265	38.41	46	6.67	5.66	13	1.16e-38	-87.35	1.68e-35	-80.07	3.61e-37	-83.91
27	motif_db/HOCOMOCO/H12CORE_meme_format.meme	SP3.H12CORE.0.P.B		SSSGSRGGGGGCGGGGCCT	226	32.75	30	4.35	7.32	13	1.71e-38	-86.96	2.46e-35	-79.69	5.1e-37	-83.57
28	motif_db/HOCOMOCO/H12CORE_meme_format.meme	ZN613.H12CORE.0.P.C		SCHKWTTTTTTTTTWTTTKBYWKTD	304	44.06	72	10.43	4.18	13	4.06e-35	-79.19	5.86e-32	-71.91	1.17e-33	-75.83
29	motif_db/HOCOMOCO/H12CORE_meme_format.meme	ZN180.H12CORE.0.P.C		AGGGAGKGGTGGGGACTGBGGCRRR	406	58.84	127	18.41	3.18	11	4.75e-35	-79.03	6.86e-32	-71.76	1.32e-33	-75.71
30	motif_db/HOCOMOCO/H12CORE_meme_format.meme	SP2.H12CORE.0.P.D		RGGRGGCGGGGC	255	36.96	49	7.1	5.12	13	7.34e-35	-78.6	1.06e-31	-71.32	1.97e-33	-75.31
31	motif_db/HOCOMOCO/H12CORE_meme_format.meme	KLF8.H12CORE.0.P.C		RRGGGGCGGGGCS	349	50.58	97	14.06	3.57	12	1.63e-34	-77.8	2.35e-31	-70.53	4.23e-33	-74.54
32	motif_db/HOCOMOCO/H12CORE_meme_format.meme	KLF3.H12CORE.0.PS.A		NNNDGGGYGKGGCHBNNN	213	30.87	35	5.07	5.94	14	1.91e-32	-73.03	2.76e-29	-65.76	4.82e-31	-69.81
33	motif_db/HOCOMOCO/H12CORE_meme_format.meme	FOXJ2.H12CORE.2.S.B		NNTTKKTTWWTGTTTAYKTT	402	58.26	134	19.42	2.99	10	3.7e-32	-72.37	5.34e-29	-65.1	9.05e-31	-69.18
34	motif_db/HOCOMOCO/H12CORE_meme_format.meme	SP4.H12CORE.0.P.C		RRGGGGCGGGGCCDG	301	43.62	78	11.3	3.82	12	4.16e-32	-72.26	6e-29	-64.98	9.87e-31	-69.09
35	motif_db/HOCOMOCO/H12CORE_meme_format.meme	SALL1.H12CORE.0.P.C		RDRKGDGGGWGGGGNV	400	57.97	137	19.86	2.91	11	6.38e-31	-69.53	9.21e-28	-62.25	1.47e-29	-66.39
36	motif_db/HOCOMOCO/H12CORE_meme_format.meme	ZN121.H12CORE.0.P.B		CCTGGGCAACATAGYRAGACCCY	196	28.41	36	5.22	5.32	4.3	5.46e-28	-62.78	7.87e-25	-55.5	1.22e-26	-59.67
37	motif_db/HOCOMOCO/H12CORE_meme_format.meme	ZN540.H12CORE.0.P.C		YAAACRYMCACWGVAACMVMMWS	282	40.87	80	11.59	3.49	12	1.24e-27	-61.95	1.79e-24	-54.68	2.71e-26	-58.87
38	motif_db/HOCOMOCO/H12CORE_meme_format.meme	WT1.H12CORE.1.P.B		GRVKGYGKGGGAGGRRRRGGV	207	30	43	6.23	4.73	14	4.54e-27	-60.66	6.54e-24	-53.38	9.63e-26	-57.6
39	motif_db/HOCOMOCO/H12CORE_meme_format.meme	SP1.H12CORE.1.SM.B		NGKGGGCGTGGCYN	286	41.45	84	12.17	3.38	12	5.26e-27	-60.51	7.59e-24	-53.23	1.09e-25	-57.48
40	motif_db/HOCOMOCO/H12CORE_meme_format.meme	ZN132.H12CORE.0.P.C		HCCYYCCYTCCTTCCCYCYYTCCYT	382	55.36	141	20.43	2.7	10	9.18e-27	-59.95	1.32e-23	-52.68	1.85e-25	-56.95
41	motif_db/HOCOMOCO/H12CORE_meme_format.meme	ZBT17.H12CORE.0.P.B		VGGHGGGGGMGGGGVDSV	461	66.81	192	27.83	2.39	11	1.65e-26	-59.36	2.38e-23	-52.09	3.25e-25	-56.39
42	motif_db/HOCOMOCO/H12CORE_meme_format.meme	ZN791.H12CORE.0.P.C		YYYWTKTATKTRWTTAKTYAYTT	426	61.74	170	24.64	2.5	1.9	2.19e-26	-59.08	3.16e-23	-51.81	4.2e-25	-56.13
43	motif_db/HOCOMOCO/H12CORE_meme_format.meme	FOXL1.H12CORE.0.S.B		KDKTGTTTRTTTAYWTWYHH	505	73.19	226	32.75	2.23	7.3	1.97e-25	-56.89	2.84e-22	-49.61	3.7e-24	-53.95
44	motif_db/HOCOMOCO/H12CORE_meme_format.meme	SP1.H12CORE.0.P.B		DGGGGGCGGGGCYD	370	53.62	139	20.14	2.65	10	2.47e-25	-56.66	3.57e-22	-49.39	4.53e-24	-53.75
45	motif_db/HOCOMOCO/H12CORE_meme_format.meme	ZN444.H12CORE.0.S.C		YCRTCCCCCTCCCCCYYN	473	68.55	206	29.86	2.29	7.6	3.86e-25	-56.21	5.57e-22	-48.94	6.92e-24	-53.33
46	motif_db/HOCOMOCO/H12CORE_meme_format.meme	MAZ.H12CORE.0.P.B		RGVGGGMGGGGGM	474	68.7	212	30.72	2.23	11	5.27e-24	-53.6	7.6e-21	-46.33	9.24e-23	-50.74
47	motif_db/HOCOMOCO/H12CORE_meme_format.meme	KLF16.H12CORE.1.P.B		GSGGGRGGRGGCGGGGCNGGRGG	557	80.72	270	39.13	2.06	9.4	8.61e-24	-53.11	1.24e-20	-45.83	1.48e-22	-50.27
48	motif_db/HOCOMOCO/H12CORE_meme_format.meme	FOXC2.H12CORE.0.SM.B		TNWTTGTTTAYWTWDNN	338	48.99	127	18.41	2.65	11	2.77e-23	-51.94	4e-20	-44.67	4.66e-22	-49.12
49	motif_db/HOCOMOCO/H12CORE_meme_format.meme	KLF15.H12CORE.0.S.B		GRRGKGGGCGTGGB	331	47.97	123	17.83	2.68	11	3.37e-23	-51.74	4.87e-20	-44.47	5.55e-22	-48.94
50	motif_db/HOCOMOCO/H12CORE_meme_format.meme	ZN383.H12CORE.0.P.C		GCRGAGCVRSRAGRBGGARGGRR	415	60.14	182	26.38	2.27	11	5.37e-22	-48.98	7.75e-19	-41.7	8.67e-21	-46.19
51	motif_db/HOCOMOCO/H12CORE_meme_format.meme	ONEC2.H12CORE.3.P.B		ATTGATTKATTGATTKATTGAT	216	31.3	65	9.42	3.29	0.25	2.87e-20	-45	4.14e-17	-37.72	4.55e-19	-42.24
52	motif_db/HOCOMOCO/H12CORE_meme_format.meme	ZN263.H12CORE.1.P.B		RGGGAGGAGGRVGRGGRGGRG	195	28.26	56	8.12	3.44	13	2.28e-19	-42.93	3.29e-16	-35.65	3.53e-18	-40.18
53	motif_db/HOCOMOCO/H12CORE_meme_format.meme	ZN441.H12CORE.1.P.C		TTGAGACGGAGTCTCGCTCTGTCGCCCAGGC	75	10.87	3	0.43	19	0.33	3.05e-19	-42.63	4.4e-16	-35.36	4.64e-18	-39.91
54	motif_db/HOCOMOCO/H12CORE_meme_format.meme	ZN543.H12CORE.0.P.C		CCYBGCCNCSBGGCCCCCTCC	201	29.13	60	8.7	3.31	13	3.9e-19	-42.39	5.63e-16	-35.11	5.83e-18	-39.68
55	motif_db/HOCOMOCO/H12CORE_meme_format.meme	KLF9.H12CORE.0.P.B		RRGKGGGCGKGGCC	426	61.74	204	29.57	2.08	10	4.53e-19	-42.24	6.54e-16	-34.96	6.65e-18	-39.55
56	motif_db/HOCOMOCO/H12CORE_meme_format.meme	PATZ1.H12CORE.1.P.C		RGGGGMGGGG	496	71.88	258	37.39	1.92	11	2.65e-18	-40.47	3.82e-15	-33.2	3.82e-17	-37.8
57	motif_db/HOCOMOCO/H12CORE_meme_format.meme	ZN740.H12CORE.1.S.C		GGGKKGGGGGGGGGTGCGKK	483	70	249	36.09	1.94	8.1	3.07e-18	-40.33	4.43e-15	-33.05	4.34e-17	-37.68
58	motif_db/HOCOMOCO/H12CORE_meme_format.meme	ZN384.H12CORE.0.PSM.A		NRRAAAAAAAAAAGYRN	242	35.07	87	12.61	2.76	12	3.36e-18	-40.23	4.85e-15	-32.96	4.68e-17	-37.6
59	motif_db/HOCOMOCO/H12CORE_meme_format.meme	KLF4.H12CORE.0.PSM.A		WGGGYGKGGCY	288	41.74	116	16.81	2.47	12	3.98e-18	-40.07	5.74e-15	-32.79	5.44e-17	-37.45
60	motif_db/HOCOMOCO/H12CORE_meme_format.meme	ZBT14.H12CORE.0.P.C		GCGSGTGCGCGCG	293	42.46	120	17.39	2.43	11	6.13e-18	-39.63	8.84e-15	-32.36	8.24e-17	-37.03
61	motif_db/HOCOMOCO/H12CORE_meme_format.meme	HMGA1.H12CORE.0.P.B		TAWAATAWAWW	231	33.48	83	12.03	2.76	13	1.85e-17	-38.53	2.67e-14	-31.25	2.45e-16	-35.95
62	motif_db/HOCOMOCO/H12CORE_meme_format.meme	ZN879.H12CORE.0.P.C		TRTTTGGTGCATWTATRTTYAHWATTGTTAT	222	32.17	80	11.59	2.75	9.9	8.93e-17	-36.95	1.29e-13	-29.68	1.16e-15	-34.39
63	motif_db/HOCOMOCO/H12CORE_meme_format.meme	ZNF35.H12CORE.0.P.C		AAAGAGCWVHTAVAAATMAAHAA	318	46.09	143	20.72	2.22	11	1.68e-16	-36.32	2.43e-13	-29.05	2.16e-15	-33.77
64	motif_db/HOCOMOCO/H12CORE_meme_format.meme	ZN510.H12CORE.0.P.C		TAWCWTYTTABTDGTTTCYTCAT	136	19.71	33	4.78	4.03	10	2.93e-16	-35.77	4.23e-13	-28.49	3.7e-15	-33.23
65	motif_db/HOCOMOCO/H12CORE_meme_format.meme	PO4F2.H12CORE.0.S.B		NBTMATTAATWATTCAH	137	19.86	34	4.93	3.94	13	4.6e-16	-35.31	6.64e-13	-28.04	5.71e-15	-32.8
66	motif_db/HOCOMOCO/H12CORE_meme_format.meme	ZN770.H12CORE.1.P.B		GGAGGCYGRGGBRGGAGGAKSR	525	76.09	294	42.61	1.78	8.8	4.85e-16	-35.26	7e-13	-27.99	5.93e-15	-32.76
67	motif_db/HOCOMOCO/H12CORE_meme_format.meme	ZN341.H12CORE.1.P.B		GRGGVVRGNGGVKGGAASAGC	67	9.71	5	0.72	11.3	15	3.64e-15	-33.25	5.25e-12	-25.97	4.38e-14	-30.76
68	motif_db/HOCOMOCO/H12CORE_meme_format.meme	KLF12.H12CORE.1.PSM.A		DDDGGGCGTGGYC	358	51.88	179	25.94	1.99	9.5	6.53e-15	-32.66	9.43e-12	-25.39	7.75e-14	-30.19
69	motif_db/HOCOMOCO/H12CORE_meme_format.meme	ZSC21.H12CORE.0.P.C		ACYCAGCACYB	152	22.03	46	6.67	3.26	12	1.22e-14	-32.04	1.75e-11	-24.77	1.42e-13	-29.58
70	motif_db/HOCOMOCO/H12CORE_meme_format.meme	KLF5.H12CORE.0.PM.A		NNWGGGYGTGGCH	202	29.28	78	11.3	2.57	13	4.99e-14	-30.63	7.2e-11	-23.35	5.75e-13	-28.18
71	motif_db/HOCOMOCO/H12CORE_meme_format.meme	FOXE1.H12CORE.1.S.C		KBDTTGTTTWD	359	52.03	185	26.81	1.94	12	5.32e-14	-30.56	7.68e-11	-23.29	6.05e-13	-28.13
72	motif_db/HOCOMOCO/H12CORE_meme_format.meme	ZN558.H12CORE.0.P.B		TRATGAAAGACATRAATCYACARAT	256	37.1	114	16.52	2.23	7.2	7.79e-14	-30.18	1.12e-10	-22.91	8.73e-13	-27.77
73	motif_db/HOCOMOCO/H12CORE_meme_format.meme	ZN189.H12CORE.1.P.B		GCCYTYGCMCHTKCTGTTCCMBSY	333	48.26	168	24.35	1.98	10	1.01e-13	-29.92	1.46e-10	-22.65	1.12e-12	-27.52
74	motif_db/HOCOMOCO/H12CORE_meme_format.meme	RFX3.H12CORE.2.S.B		KDGTKGTAGGKTRGGGRGGK	418	60.58	230	33.33	1.81	9	1.03e-13	-29.9	1.49e-10	-22.63	1.13e-12	-27.51
75	motif_db/HOCOMOCO/H12CORE_meme_format.meme	PO4F1.H12CORE.1.SM.B		TMATTAATWATKCATKN	171	24.78	62	8.99	2.73	11	3.52e-13	-28.68	5.07e-10	-21.4	3.78e-12	-26.3
76	motif_db/HOCOMOCO/H12CORE_meme_format.meme	Z585A.H12CORE.0.P.C		RAAAAAAAAADAGARAACAGAVA	528	76.52	318	46.09	1.66	9.4	4e-13	-28.55	5.77e-10	-21.27	4.24e-12	-26.19
77	motif_db/HOCOMOCO/H12CORE_meme_format.meme	KLF10.H12CORE.1.PSM.A		DDGGGGGCGTGDSRKGGGYGTGKB	412	59.71	231	33.48	1.78	1.8	6.6e-13	-28.05	9.52e-10	-20.77	6.92e-12	-25.7
78	motif_db/HOCOMOCO/H12CORE_meme_format.meme	RXRG.H12CORE.2.P.B		GGRGGRTCARRAGKTCAAGGTCA	149	21.59	50	7.25	2.94	12	7.79e-13	-27.88	1.12e-09	-20.61	8.06e-12	-25.54
79	motif_db/HOCOMOCO/H12CORE_meme_format.meme	ZSC22.H12CORE.0.P.C		RGNCHGAKGGMGGAGGC	332	48.12	173	25.07	1.91	11	9.45e-13	-27.69	1.36e-09	-20.41	9.65e-12	-25.36
80	motif_db/HOCOMOCO/H12CORE_meme_format.meme	ZN273.H12CORE.0.P.C		GAGCTACCCMCTCCRGGKCYYCY	233	33.77	104	15.07	2.23	11	1.1e-12	-27.54	1.59e-09	-20.26	1.11e-11	-25.22
81	motif_db/HOCOMOCO/H12CORE_meme_format.meme	GMEB2.H12CORE.0.P.C		BKRCGTSMSYGCGY	276	40	136	19.71	2.02	11	3.16e-12	-26.48	4.56e-09	-19.21	3.15e-11	-24.18
82	motif_db/HOCOMOCO/H12CORE_meme_format.meme	NR5A2.H12CORE.0.PSM.A		GBYCAAGGYCA	137	19.86	45	6.52	3	14	3.22e-12	-26.46	4.65e-09	-19.19	3.17e-11	-24.17
83	motif_db/HOCOMOCO/H12CORE_meme_format.meme	HNF6.H12CORE.3.M.B		NVKTATTGATTGATY	178	25.8	71	10.29	2.49	2	5.56e-12	-25.92	8.02e-09	-18.64	5.41e-11	-23.64
84	motif_db/HOCOMOCO/H12CORE_meme_format.meme	ZN684.H12CORE.1.M.C		MCMNYCCWCCCCTYN	548	79.42	344	49.86	1.59	10	6.72e-12	-25.73	9.7e-09	-18.45	6.46e-11	-23.46
85	motif_db/HOCOMOCO/H12CORE_meme_format.meme	HIF3A.H12CORE.0.P.C		KACGTGCSBGNBNGCASG	123	17.83	38	5.51	3.18	14	7.01e-12	-25.68	1.01e-08	-18.41	6.6e-11	-23.44
86	motif_db/HOCOMOCO/H12CORE_meme_format.meme	ZN283.H12CORE.0.P.C		GGSYYGGCTGATCTKGSCTGGSY	304	44.06	158	22.9	1.92	10	7.03e-12	-25.68	1.01e-08	-18.41	6.6e-11	-23.44
87	motif_db/HOCOMOCO/H12CORE_meme_format.meme	ZN519.H12CORE.0.P.C		GCCGCMGCYGCMGCCGCCCV	435	63.04	256	37.1	1.7	5.8	7.19e-12	-25.66	1.04e-08	-18.38	6.67e-11	-23.43
88	motif_db/HOCOMOCO/H12CORE_meme_format.meme	ZN468.H12CORE.0.P.C		VRGGGAGGGGGYG	498	72.17	308	44.64	1.61	8.4	1.7e-11	-24.8	2.45e-08	-17.53	1.56e-10	-22.58
89	motif_db/HOCOMOCO/H12CORE_meme_format.meme	ZN197.H12CORE.0.P.C		YYTTCTYYTTGTCTTTKGTKTTYYB	484	70.14	298	43.19	1.62	8.1	2.23e-11	-24.52	3.22e-08	-17.25	2.03e-10	-22.32
90	motif_db/HOCOMOCO/H12CORE_meme_format.meme	KLF17.H12CORE.1.P.C		DGAGGGAGGGG	552	80	352	51.01	1.57	10	2.31e-11	-24.49	3.34e-08	-17.22	2.07e-10	-22.3
91	motif_db/HOCOMOCO/H12CORE_meme_format.meme	KLF13.H12CORE.0.PSM.A		NRRGKGGGCGTGGYN	380	55.07	218	31.59	1.74	6.9	2.47e-11	-24.42	3.57e-08	-17.15	2.19e-10	-22.24
92	motif_db/HOCOMOCO/H12CORE_meme_format.meme	FOXR2.H12CORE.0.M.C		DYATTTATRTWTATRTN	434	62.9	261	37.83	1.66	8.7	3.95e-11	-23.95	5.7e-08	-16.68	3.46e-10	-21.78
93	motif_db/HOCOMOCO/H12CORE_meme_format.meme	ZN823.H12CORE.0.P.C		GAVAGRGGRATKGMRRNAGAGAA	421	61.01	252	36.52	1.67	8.1	5.4e-11	-23.64	7.8e-08	-16.37	4.69e-10	-21.48
94	motif_db/HOCOMOCO/H12CORE_meme_format.meme	ZN548.H12CORE.0.P.B		CAAGRTSRAGGTGBCDGCAGGGY	431	62.46	260	37.68	1.66	9.2	5.8e-11	-23.57	8.36e-08	-16.3	4.98e-10	-21.42
95	motif_db/HOCOMOCO/H12CORE_meme_format.meme	ZN681.H12CORE.0.P.C		YYYYTSYBYSTCCTCVTCCTT	428	62.03	258	37.39	1.66	9.3	6.37e-11	-23.48	9.19e-08	-16.2	5.41e-10	-21.34
96	motif_db/HOCOMOCO/H12CORE_meme_format.meme	RARA.H12CORE.3.P.B		GRTCARRAGKTCAAGGTCAGS	354	51.3	202	29.28	1.75	10	8.08e-11	-23.24	1.17e-07	-15.96	6.79e-10	-21.11
97	motif_db/HOCOMOCO/H12CORE_meme_format.meme	HINFP.H12CORE.0.P.B		SCGGACCBRRGWGRRRACWG	333	48.26	187	27.1	1.78	9.1	1.06e-10	-22.97	1.53e-07	-15.69	8.82e-10	-20.85
98	motif_db/HOCOMOCO/H12CORE_meme_format.meme	ZN749.H12CORE.0.P.C		YVYCHCYRMCCCCARCMTTCCYYCY	550	79.71	359	52.03	1.53	8.1	1.91e-10	-22.38	2.75e-07	-15.1	1.57e-09	-20.27
99	motif_db/HOCOMOCO/H12CORE_meme_format.meme	GMEB1.H12CORE.1.P.C		BKRCGTSMSYGCGY	348	50.43	202	29.28	1.72	10	3.42e-10	-21.8	4.94e-07	-14.52	2.79e-09	-19.7
100	motif_db/HOCOMOCO/H12CORE_meme_format.meme	FOXC1.H12CORE.0.S.B		HRTMAATATTTACWTWRSN	374	54.2	222	32.17	1.68	7.9	3.48e-10	-21.78	5.02e-07	-14.51	2.81e-09	-19.69
101	motif_db/HOCOMOCO/H12CORE_meme_format.meme	KLF3.H12CORE.1.M.C		DWGGGCKKSGBYB	419	60.72	260	37.68	1.61	11	7.89e-10	-20.96	1.14e-06	-13.69	6.3e-09	-18.88
102	motif_db/HOCOMOCO/H12CORE_meme_format.meme	ZNF79.H12CORE.0.P.C		HCAAAGAAAWKAATMTCTAAB	358	51.88	213	30.87	1.68	9.5	9.39e-10	-20.79	1.36e-06	-13.51	7.43e-09	-18.72
103	motif_db/HOCOMOCO/H12CORE_meme_format.meme	NKX61.H12CORE.0.PS.A		GAYWAATKRSHWWTTAATKR	192	27.83	91	13.19	2.1	12	1.17e-09	-20.57	1.69e-06	-13.29	9.16e-09	-18.51
104	motif_db/HOCOMOCO/H12CORE_meme_format.meme	HSF1.H12CORE.2.P.B		CSCGGGTTCGADTCCC	112	16.23	39	5.65	2.82	14	1.33e-09	-20.44	1.91e-06	-13.17	1.03e-08	-18.39
105	motif_db/HOCOMOCO/H12CORE_meme_format.meme	CREM.H12CORE.1.P.C		YKCYGGGADDTGWMGTYW	113	16.38	40	5.8	2.78	13	1.72e-09	-20.18	2.48e-06	-12.91	1.32e-08	-18.14
106	motif_db/HOCOMOCO/H12CORE_meme_format.meme	ZN267.H12CORE.0.P.C		BCYYCYKSHVGSCATGTGVRGADGKGCYTGC	421	61.01	265	38.41	1.59	9.1	1.96e-09	-20.05	2.82e-06	-12.78	1.49e-08	-18.02
107	motif_db/HOCOMOCO/H12CORE_meme_format.meme	SP3.H12CORE.1.S.B		NGKGGGCGKGD	229	33.19	119	17.25	1.92	12	2.42e-09	-19.84	3.5e-06	-12.56	1.83e-08	-17.82
108	motif_db/HOCOMOCO/H12CORE_meme_format.meme	ZBT14.H12CORE.1.S.B		RTGCGCGTGCACGYGN	230	33.33	120	17.39	1.91	3.4	2.69e-09	-19.73	3.89e-06	-12.46	2.01e-08	-17.72
109	motif_db/HOCOMOCO/H12CORE_meme_format.meme	ZN281.H12CORE.0.P.B		GGGTGGGGGAGGGGMR	630	91.3	437	63.33	1.44	1.8	2.85e-09	-19.67	4.12e-06	-12.4	2.11e-08	-17.67
110	motif_db/HOCOMOCO/H12CORE_meme_format.meme	MNT.H12CORE.0.PS.A		VSCACGTGG	344	49.86	206	29.86	1.67	9.9	2.89e-09	-19.66	4.17e-06	-12.39	2.12e-08	-17.67
111	motif_db/HOCOMOCO/H12CORE_meme_format.meme	PO4F3.H12CORE.0.SM.B		NCATDAATAATTMATGV	110	15.94	39	5.65	2.78	13	2.93e-09	-19.65	4.22e-06	-12.38	2.13e-08	-17.67
112	motif_db/HOCOMOCO/H12CORE_meme_format.meme	FOXB1.H12CORE.0.SM.B		HGYMAATATTTACWYARBN	144	20.87	61	8.84	2.34	11	3.82e-09	-19.38	5.52e-06	-12.11	2.75e-08	-17.41
113	motif_db/HOCOMOCO/H12CORE_meme_format.meme	EGR1.H12CORE.0.PS.A		NNTGCGTGGGCGKDNN	128	18.55	52	7.54	2.43	11	8.21e-09	-18.62	1.18e-05	-11.34	5.86e-08	-16.65
114	motif_db/HOCOMOCO/H12CORE_meme_format.meme	PIT1.H12CORE.1.S.B		HTMATGAATAATYAW	359	52.03	223	32.32	1.61	9.7	1.27e-08	-18.18	1.83e-05	-10.91	9e-08	-16.22
115	motif_db/HOCOMOCO/H12CORE_meme_format.meme	ZN282.H12CORE.0.P.B		GGDGYGGGAGS	336	48.7	207	30	1.62	11	2.26e-08	-17.61	3.26e-05	-10.33	1.58e-07	-15.66
116	motif_db/HOCOMOCO/H12CORE_meme_format.meme	SP4.H12CORE.1.S.B		NRKGGGCGTGGN	410	59.42	266	38.55	1.54	9.9	2.3e-08	-17.59	3.32e-05	-10.31	1.6e-07	-15.65
117	motif_db/HOCOMOCO/H12CORE_meme_format.meme	HES1.H12CORE.0.S.C		NDWGGCACGTGBCWGGCACGYGB	196	28.41	101	14.64	1.93	6.8	2.33e-08	-17.58	3.36e-05	-10.3	1.6e-07	-15.65
118	motif_db/HOCOMOCO/H12CORE_meme_format.meme	TFDP1.H12CORE.0.P.B		NGGGCGGGAAV	271	39.28	157	22.75	1.72	11	2.51e-08	-17.5	3.63e-05	-10.23	1.72e-07	-15.58
119	motif_db/HOCOMOCO/H12CORE_meme_format.meme	CTCFL.H12CORE.0.P.B		GCCRSCAGGGGGCGCY	221	32.03	120	17.39	1.83	12	3.06e-08	-17.3	4.41e-05	-10.03	2.07e-07	-15.39
120	motif_db/HOCOMOCO/H12CORE_meme_format.meme	ZN449.H12CORE.1.S.C		GRDGGKTGGKCGBGD	518	75.07	356	51.59	1.45	9.5	3.35e-08	-17.21	4.83e-05	-9.94	2.25e-07	-15.31
121	motif_db/HOCOMOCO/H12CORE_meme_format.meme	ZN530.H12CORE.0.P.B		CYGSCCCTBKCCYTKCC	512	74.2	353	51.16	1.45	8.4	5.04e-08	-16.8	7.28e-05	-9.53	3.36e-07	-14.91
122	motif_db/HOCOMOCO/H12CORE_meme_format.meme	MAD4.H12CORE.0.P.C		CRCGTGGH	240	34.78	137	19.86	1.75	11	7.83e-08	-16.36	0.000113	-9.09	5.17e-07	-14.48
123	motif_db/HOCOMOCO/H12CORE_meme_format.meme	ZN662.H12CORE.0.P.C		HGATCTAGCCCCTKCCTACCYY	395	57.25	259	37.54	1.52	9.6	7.87e-08	-16.36	0.000114	-9.08	5.17e-07	-14.48
124	motif_db/HOCOMOCO/H12CORE_meme_format.meme	ZIK1.H12CORE.0.P.C		AHAWAAWGGCAAARGCAMWRVRA	338	48.99	214	31.01	1.58	9.7	9.59e-08	-16.16	0.000138	-8.89	6.24e-07	-14.29
125	motif_db/HOCOMOCO/H12CORE_meme_format.meme	ZN492.H12CORE.0.P.C		GARCAAYAAAAAGGCANNND	359	52.03	231	33.48	1.55	7.7	1.01e-07	-16.11	0.000146	-8.83	6.52e-07	-14.24
126	motif_db/HOCOMOCO/H12CORE_meme_format.meme	KLF16.H12CORE.0.SM.B		DGKGGGCGTGD	369	53.48	240	34.78	1.54	10	1.27e-07	-15.88	0.000184	-8.6	8.17e-07	-14.02
127	motif_db/HOCOMOCO/H12CORE_meme_format.meme	MXI1.H12CORE.0.P.B		HSCACGTGGSY	284	41.16	173	25.07	1.64	10	1.48e-07	-15.72	0.000214	-8.45	9.43e-07	-13.87
128	motif_db/HOCOMOCO/H12CORE_meme_format.meme	LMX1B.H12CORE.2.S.B		MMYTAATTAATTAWTWWWWD	51	7.39	11	1.59	4.33	16	1.51e-07	-15.71	0.000218	-8.43	9.53e-07	-13.86
129	motif_db/HOCOMOCO/H12CORE_meme_format.meme	MSX1.H12CORE.1.S.C		DNRSYAATTARNNNNHAATTAN	40	5.8	6	0.87	5.86	16	1.67e-07	-15.61	0.000241	-8.33	1.04e-06	-13.77
130	motif_db/HOCOMOCO/H12CORE_meme_format.meme	ZFP82.H12CORE.0.P.C		MTTCCADTTCAYTAATTYTCYCTTY	292	42.32	180	26.09	1.62	9.6	1.82e-07	-15.52	0.000263	-8.24	1.13e-06	-13.69
131	motif_db/HOCOMOCO/H12CORE_meme_format.meme	ZSCA1.H12CORE.0.SM.B		NDTTTTCAGKGTGTGCRB	289	41.88	179	25.94	1.61	6.7	2.64e-07	-15.15	0.000381	-7.87	1.63e-06	-13.33
132	motif_db/HOCOMOCO/H12CORE_meme_format.meme	ARNT.H12CORE.1.P.B		GKACGTGMSNVNVDSCACR	299	43.33	187	27.1	1.6	11	2.72e-07	-15.12	0.000392	-7.84	1.66e-06	-13.31
133	motif_db/HOCOMOCO/H12CORE_meme_format.meme	ZN567.H12CORE.0.P.C		AACARWCAATAGAARCAGACCCASAGATGA	530	76.81	377	54.64	1.4	4.6	2.94e-07	-15.04	0.000424	-7.76	1.78e-06	-13.24
134	motif_db/HOCOMOCO/H12CORE_meme_format.meme	ATF2.H12CORE.0.PSM.A		RRTGACGTCAY	188	27.25	102	14.78	1.83	9.5	3e-07	-15.02	0.000433	-7.75	1.8e-06	-13.23
135	motif_db/HOCOMOCO/H12CORE_meme_format.meme	KLF14.H12CORE.0.PSM.A		DDRGKGGGCGTGKB	268	38.84	163	23.62	1.64	11	3.02e-07	-15.01	0.000436	-7.74	1.8e-06	-13.23
136	motif_db/HOCOMOCO/H12CORE_meme_format.meme	ONEC3.H12CORE.1.S.C		BKATCGATYGV	55	7.97	14	2.03	3.73	12	3.78e-07	-14.79	0.000545	-7.52	2.24e-06	-13.01
137	motif_db/HOCOMOCO/H12CORE_meme_format.meme	ZN664.H12CORE.0.P.C		ATTWAWTGAGMWACTAYTW	347	50.29	227	32.9	1.53	9.3	4.03e-07	-14.73	0.000581	-7.45	2.37e-06	-12.95
138	motif_db/HOCOMOCO/H12CORE_meme_format.meme	FOXP3.H12CORE.0.P.B		KBYTGTTTDY	445	64.49	309	44.78	1.44	10	5.53e-07	-14.41	0.000798	-7.13	3.23e-06	-12.64
139	motif_db/HOCOMOCO/H12CORE_meme_format.meme	ZN610.H12CORE.0.P.B		CMGCCGCTCCCCMY	242	35.07	145	21.01	1.66	11	5.77e-07	-14.37	0.000832	-7.09	3.35e-06	-12.61
140	motif_db/HOCOMOCO/H12CORE_meme_format.meme	FOXA1.H12CORE.0.P.B		TGTTTACWYWR	200	28.99	114	16.52	1.75	12	8.39e-07	-13.99	0.00121	-6.72	4.84e-06	-12.24
141	motif_db/HOCOMOCO/H12CORE_meme_format.meme	JUND.H12CORE.0.PM.A		DRTGAGTCAYM	111	16.09	50	7.25	2.2	13	9.8e-07	-13.84	0.00141	-6.56	5.61e-06	-12.09
142	motif_db/HOCOMOCO/H12CORE_meme_format.meme	ZN184.H12CORE.0.P.B		CCTCWCCARCACYTGTTRTTKYCTGWCTTTT	20	2.9	0	0	21	4.8	9.95e-07	-13.82	0.00144	-6.55	5.65e-06	-12.08
143	motif_db/HOCOMOCO/H12CORE_meme_format.meme	HES1.H12CORE.1.S.C		NWGGCACGYGYSN	415	60.14	287	41.59	1.44	1.5	1.01e-06	-13.8	0.00146	-6.53	5.72e-06	-12.07
144	motif_db/HOCOMOCO/H12CORE_meme_format.meme	THAP1.H12CORE.0.P.B		GCCGCCATCTTBSNTVHGGGCRR	68	9.86	23	3.33	2.88	14	1.39e-06	-13.49	0.002	-6.21	7.78e-06	-11.76
145	motif_db/HOCOMOCO/H12CORE_meme_format.meme	ZNF24.H12CORE.0.P.B		TGAATGAATGAATG	344	49.86	230	33.33	1.49	4.6	1.43e-06	-13.46	0.00206	-6.19	7.94e-06	-11.74
146	motif_db/HOCOMOCO/H12CORE_meme_format.meme	GLI4.H12CORE.0.P.C		TKNBSHTKSCATTCMAGKCCYYB	262	37.97	164	23.77	1.59	11	1.46e-06	-13.44	0.00211	-6.16	8.08e-06	-11.73
147	motif_db/HOCOMOCO/H12CORE_meme_format.meme	ZN778.H12CORE.0.P.C		GGRGYCGKYGTCTGS	128	18.55	63	9.13	2.02	12	1.7e-06	-13.29	0.00245	-6.01	9.32e-06	-11.58
148	motif_db/HOCOMOCO/H12CORE_meme_format.meme	CPEB1.H12CORE.1.S.B		BBBTTTTATYWTTTTTTW	542	78.55	397	57.54	1.36	7.6	1.71e-06	-13.28	0.00247	-6	9.32e-06	-11.58
149	motif_db/HOCOMOCO/H12CORE_meme_format.meme	MYCN.H12CORE.0.PS.A		GCCACGTGSKS	265	38.41	167	24.2	1.58	11	1.72e-06	-13.27	0.00248	-6	9.32e-06	-11.58
150	motif_db/HOCOMOCO/H12CORE_meme_format.meme	FOSL2.H12CORE.0.P.B		SRRTGAGTCAYY	74	10.72	27	3.91	2.68	15	1.76e-06	-13.25	0.00254	-5.98	9.45e-06	-11.57
151	motif_db/HOCOMOCO/H12CORE_meme_format.meme	ERR2.H12CORE.0.PSM.A		NTCAAGGTCAHN	115	16.67	54	7.83	2.11	13	1.77e-06	-13.25	0.00255	-5.97	9.45e-06	-11.57
152	motif_db/HOCOMOCO/H12CORE_meme_format.meme	JUN.H12CORE.0.P.B		GRRTGAGTCAYC	72	10.43	26	3.77	2.7	15	2.03e-06	-13.11	0.00294	-5.83	1.08e-05	-11.44
153	motif_db/HOCOMOCO/H12CORE_meme_format.meme	ZN787.H12CORE.0.M.C		NTGCCTCAGTTTACCY	53	7.68	15	2.17	3.38	12	2.23e-06	-13.01	0.00322	-5.74	1.18e-05	-11.35
154	motif_db/HOCOMOCO/H12CORE_meme_format.meme	FOXA2.H12CORE.1.SM.B		NGYMAATATTTACHYD	153	22.17	82	11.88	1.86	11	2.47e-06	-12.91	0.00356	-5.64	1.29e-05	-11.26
155	motif_db/HOCOMOCO/H12CORE_meme_format.meme	JUNB.H12CORE.1.S.C		NATGACGTCATCVYB	58	8.41	18	2.61	3.11	11	2.57e-06	-12.87	0.0037	-5.6	1.34e-05	-11.22
156	motif_db/HOCOMOCO/H12CORE_meme_format.meme	KLF6.H12CORE.1.SM.B		KGKDWGGGCGTGGB	174	25.22	98	14.2	1.77	12	2.79e-06	-12.79	0.00403	-5.51	1.45e-05	-11.14
157	motif_db/HOCOMOCO/H12CORE_meme_format.meme	ZN100.H12CORE.1.P.B		KCCAHGGCGGCGGC	61	8.84	20	2.9	2.95	15	3.09e-06	-12.69	0.00445	-5.41	1.59e-05	-11.05
158	motif_db/HOCOMOCO/H12CORE_meme_format.meme	FOXM1.H12CORE.0.P.B		TGTTTRCTYWDN	85	12.32	35	5.07	2.39	13	3.19e-06	-12.66	0.0046	-5.38	1.62e-05	-11.03
159	motif_db/HOCOMOCO/H12CORE_meme_format.meme	ZN394.H12CORE.0.P.C		SNVGVDGGAGWAGCTGSRV	365	52.9	251	36.38	1.45	9.9	3.19e-06	-12.65	0.00461	-5.38	1.62e-05	-11.03
160	motif_db/HOCOMOCO/H12CORE_meme_format.meme	ZFP28.H12CORE.0.P.B		TCTATTTCTTCTTGWGTCAGTTT	540	78.26	399	57.83	1.35	5.9	3.2e-06	-12.65	0.00462	-5.38	1.62e-05	-11.03
161	motif_db/HOCOMOCO/H12CORE_meme_format.meme	FOXD2.H12CORE.0.S.B		RNGTAAATRTTTAYTTWRCN	398	57.68	279	40.43	1.43	4.2	3.53e-06	-12.55	0.0051	-5.28	1.77e-05	-10.94
162	motif_db/HOCOMOCO/H12CORE_meme_format.meme	ZN165.H12CORE.0.P.C		CTGCCTGCRCCHCCYY	382	55.36	266	38.55	1.43	9.9	3.81e-06	-12.48	0.00549	-5.2	1.9e-05	-10.87
163	motif_db/HOCOMOCO/H12CORE_meme_format.meme	FOXE1.H12CORE.0.SM.B		DTTGTTDTTWTARGGN	277	40.14	180	26.09	1.54	10	4.06e-06	-12.41	0.00586	-5.14	2.01e-05	-10.81
164	motif_db/HOCOMOCO/H12CORE_meme_format.meme	PO3F2.H12CORE.1.S.B		NDMATTAATTADSMW	179	25.94	103	14.93	1.73	12	4.16e-06	-12.39	0.006	-5.12	2.05e-05	-10.8
165	motif_db/HOCOMOCO/H12CORE_meme_format.meme	FOS.H12CORE.0.P.B		NTGAGTCABHN	106	15.36	50	7.25	2.1	13	4.87e-06	-12.23	0.00702	-4.96	2.38e-05	-10.65
166	motif_db/HOCOMOCO/H12CORE_meme_format.meme	HXA1.H12CORE.1.S.B		WTWAWYAVBTAATTAVN	40	5.8	9	1.3	4.1	16	4.95e-06	-12.22	0.00714	-4.94	2.41e-05	-10.64
167	motif_db/HOCOMOCO/H12CORE_meme_format.meme	USF1.H12CORE.0.PSM.A		RGTCACGTGRBS	69	10	26	3.77	2.59	13	6.48e-06	-11.95	0.00936	-4.67	3.13e-05	-10.37
168	motif_db/HOCOMOCO/H12CORE_meme_format.meme	RXRA.H12CORE.3.P.B		RRGGKSRNVVRRAGGTCARGG	550	79.71	412	59.71	1.33	8.7	6.53e-06	-11.94	0.00942	-4.66	3.13e-05	-10.37
169	motif_db/HOCOMOCO/H12CORE_meme_format.meme	FOXD3.H12CORE.0.P.C		NBTGTTTNYWTWRB	368	53.33	257	37.25	1.43	10	6.54e-06	-11.94	0.00944	-4.66	3.13e-05	-10.37
170	motif_db/HOCOMOCO/H12CORE_meme_format.meme	ZN407.H12CORE.0.P.B		DYTTGDCCCYYSYSGGCYBCCGTAS	190	27.54	113	16.38	1.68	11	6.75e-06	-11.91	0.00974	-4.63	3.21e-05	-10.35
171	motif_db/HOCOMOCO/H12CORE_meme_format.meme	CUX1.H12CORE.2.P.C		AGATGGAKTBRYTSTKGTT	435	63.04	314	45.51	1.38	9.4	7.25e-06	-11.84	0.0105	-4.56	3.42e-05	-10.28
172	motif_db/HOCOMOCO/H12CORE_meme_format.meme	ERR1.H12CORE.0.PSM.A		NTCAAGGTCAH	138	20	74	10.72	1.85	13	7.53e-06	-11.8	0.0109	-4.52	3.53e-05	-10.25
173	motif_db/HOCOMOCO/H12CORE_meme_format.meme	NRF1.H12CORE.0.PS.A		NBNCTGCGCAKGCGCA	231	33.48	146	21.16	1.58	9.2	8.43e-06	-11.68	0.0122	-4.41	3.93e-05	-10.14
174	motif_db/HOCOMOCO/H12CORE_meme_format.meme	ONEC2.H12CORE.0.S.B		DTTATCGATYKD	73	10.58	29	4.2	2.47	12	8.52e-06	-11.67	0.0123	-4.4	3.95e-05	-10.14
175	motif_db/HOCOMOCO/H12CORE_meme_format.meme	JUNB.H12CORE.0.PM.A		VTGAGTCAYN	82	11.88	35	5.07	2.31	14	9.13e-06	-11.6	0.0132	-4.33	4.21e-05	-10.08
176	motif_db/HOCOMOCO/H12CORE_meme_format.meme	HNF1B.H12CORE.0.PS.A		DGTTAATRATTAACH	254	36.81	165	23.91	1.54	9.9	9.71e-06	-11.54	0.014	-4.27	4.45e-05	-10.02
177	motif_db/HOCOMOCO/H12CORE_meme_format.meme	HEY2.H12CORE.0.S.B		NGGCACGTGTCHN	179	25.94	106	15.36	1.68	6.2	1.06e-05	-11.45	0.0153	-4.18	4.84e-05	-9.94
178	motif_db/HOCOMOCO/H12CORE_meme_format.meme	CREB3.H12CORE.0.SM.B		DDGRTGACGTGRCN	289	41.88	194	28.12	1.49	3.3	1.1e-05	-11.42	0.0158	-4.15	4.97e-05	-9.91
179	motif_db/HOCOMOCO/H12CORE_meme_format.meme	FOSL1.H12CORE.0.P.B		RTGAGTCAYNV	38	5.51	9	1.3	3.9	16	1.32e-05	-11.23	0.0191	-3.96	5.97e-05	-9.73
180	motif_db/HOCOMOCO/H12CORE_meme_format.meme	FOXD3.H12CORE.1.S.B		AHRWWAATATTTACWTARVN	400	57.97	288	41.74	1.39	3.3	1.42e-05	-11.16	0.0205	-3.89	6.38e-05	-9.66
181	motif_db/HOCOMOCO/H12CORE_meme_format.meme	ZN529.H12CORE.0.P.B		STCTKKACYCTTYAYCCAGYTTSCCMYWMTG	162	23.48	94	13.62	1.72	1.6	1.48e-05	-11.12	0.0213	-3.85	6.59e-05	-9.63
182	motif_db/HOCOMOCO/H12CORE_meme_format.meme	NR6A1.H12CORE.0.P.C		CAAGKYCAAGKTCA	533	77.25	403	58.41	1.32	9	1.6e-05	-11.04	0.0231	-3.77	7.05e-05	-9.56
183	motif_db/HOCOMOCO/H12CORE_meme_format.meme	FOXA3.H12CORE.0.PS.A		NNTGTTTACWYW	293	42.46	199	28.84	1.47	11	1.6e-05	-11.04	0.0231	-3.77	7.05e-05	-9.56
184	motif_db/HOCOMOCO/H12CORE_meme_format.meme	FOXF1.H12CORE.0.P.C		BBBTGTTTAYWT	580	84.06	444	64.35	1.31	7.9	1.61e-05	-11.04	0.0232	-3.76	7.05e-05	-9.56
185	motif_db/HOCOMOCO/H12CORE_meme_format.meme	STAT2.H12CORE.0.P.B		RRGAAAHYGAAACTDAAR	503	72.9	379	54.93	1.33	8.1	2.2e-05	-10.73	0.0317	-3.45	9.57e-05	-9.25
186	motif_db/HOCOMOCO/H12CORE_meme_format.meme	ZN557.H12CORE.0.P.C		RWAYCTGVRARDGGRTABTDBYRGG	526	76.23	399	57.83	1.32	9	2.2e-05	-10.72	0.0318	-3.45	9.57e-05	-9.25
187	motif_db/HOCOMOCO/H12CORE_meme_format.meme	ZNF28.H12CORE.0.P.C		GGGGBDKGTGGGGTGCCC	405	58.7	295	42.75	1.37	9.4	2.33e-05	-10.67	0.0336	-3.39	0.0001	-9.21
188	motif_db/HOCOMOCO/H12CORE_meme_format.meme	ZN704.H12CORE.0.SM.B		BRBGCCGGCCGGYRDD	99	14.35	49	7.1	2	14	2.69e-05	-10.52	0.0388	-3.25	0.000116	-9.07
189	motif_db/HOCOMOCO/H12CORE_meme_format.meme	ZN711.H12CORE.0.P.C		BYSCAGGCCHBKC	359	52.03	257	37.25	1.4	11	2.83e-05	-10.47	0.0409	-3.2	0.000121	-9.02
190	motif_db/HOCOMOCO/H12CORE_meme_format.meme	FLI1.H12CORE.1.P.B		VGRVAGGAAGBRRRDGGR	415	60.14	305	44.2	1.36	10	2.99e-05	-10.42	0.0432	-3.14	0.000127	-8.97
191	motif_db/HOCOMOCO/H12CORE_meme_format.meme	KMT2B.H12CORE.0.P.B		GCGGCGGC	226	32.75	147	21.3	1.53	11	3e-05	-10.41	0.0434	-3.14	0.000127	-8.97
192	motif_db/HOCOMOCO/H12CORE_meme_format.meme	ZF64B.H12CORE.0.P.B		RCCCNGGAMTCTGYAT	323	46.81	227	32.9	1.42	10	3.02e-05	-10.41	0.0436	-3.13	0.000127	-8.97
193	motif_db/HOCOMOCO/H12CORE_meme_format.meme	SALL4.H12CORE.0.P.B		BWGGGTGGGGB	628	91.01	491	71.16	1.28	9.1	3.16e-05	-10.36	0.0456	-3.09	0.000132	-8.93
194	motif_db/HOCOMOCO/H12CORE_meme_format.meme	MAX.H12CORE.0.PS.A		NDABCACGTGN	505	73.19	384	55.65	1.31	7.6	3.62e-05	-10.23	0.0523	-2.95	0.000151	-8.8
195	motif_db/HOCOMOCO/H12CORE_meme_format.meme	ZN143.H12CORE.0.P.B		CRVDGCMTKCTGGGARWTGTAGT	384	55.65	280	40.58	1.37	1.7	3.9e-05	-10.15	0.0562	-2.88	0.000161	-8.73
196	motif_db/HOCOMOCO/H12CORE_meme_format.meme	HIF1A.H12CORE.1.P.B		STACGTGCBBDNNNBCABR	373	54.06	271	39.28	1.38	9.8	4.17e-05	-10.09	0.0602	-2.81	0.000172	-8.67
197	motif_db/HOCOMOCO/H12CORE_meme_format.meme	STAT1.H12CORE.1.P.B		YTTMAGTTTCRWTTTCCY	341	49.42	244	35.36	1.4	8.8	4.3e-05	-10.05	0.0621	-2.78	0.000176	-8.64
198	motif_db/HOCOMOCO/H12CORE_meme_format.meme	CR3L2.H12CORE.0.PS.A		NHBACGTGGYR	289	41.88	201	29.13	1.44	11	4.93e-05	-9.92	0.0712	-2.64	0.000201	-8.51
199	motif_db/HOCOMOCO/H12CORE_meme_format.meme	P5F1B.H12CORE.0.S.B		TGMATATGCAAATTARN	575	83.33	448	64.93	1.28	1.8	5.29e-05	-9.85	0.0763	-2.57	0.000214	-8.45
200	motif_db/HOCOMOCO/H12CORE_meme_format.meme	DLX2.H12CORE.1.S.B		NNRBTAATTASBBHWWWWWW	57	8.26	22	3.19	2.52	15	5.53e-05	-9.8	0.0798	-2.53	0.000223	-8.41
201	motif_db/HOCOMOCO/H12CORE_meme_format.meme	CREM.H12CORE.0.PSM.A		NRTGACGTVN	174	25.22	108	15.65	1.61	12	5.86e-05	-9.75	0.0845	-2.47	0.000235	-8.35
202	motif_db/HOCOMOCO/H12CORE_meme_format.meme	SP9.H12CORE.1.S.C		RGKGGGCGTGGB	430	62.32	322	46.67	1.33	3.1	5.89e-05	-9.74	0.085	-2.47	0.000235	-8.35
203	motif_db/HOCOMOCO/H12CORE_meme_format.meme	DLX4.H12CORE.1.S.C		WWWWTKRVSTAATTASNN	42	6.09	13	1.88	3.07	15	6.05e-05	-9.71	0.0873	-2.44	0.00024	-8.33
204	motif_db/HOCOMOCO/H12CORE_meme_format.meme	ZN263.H12CORE.0.PM.A		RGGGAGGASB	210	30.43	137	19.86	1.53	12	6.17e-05	-9.69	0.089	-2.42	0.000244	-8.32
205	motif_db/HOCOMOCO/H12CORE_meme_format.meme	ASCL2.H12CORE.0.PSM.A		VCAGCTGCY	459	66.52	348	50.43	1.32	10	6.71e-05	-9.61	0.0969	-2.33	0.000264	-8.24
206	motif_db/HOCOMOCO/H12CORE_meme_format.meme	IRF8.H12CORE.0.P.B		AARDGRAASTGAAASTRRR	254	36.81	174	25.22	1.46	10	7.67e-05	-9.48	0.111	-2.2	0.000301	-8.11
207	motif_db/HOCOMOCO/H12CORE_meme_format.meme	KLF17.H12CORE.0.M.C		DKWAGGGCGTGKCN	221	32.03	147	21.3	1.5	11	7.93e-05	-9.44	0.114	-2.17	0.000307	-8.09
208	motif_db/HOCOMOCO/H12CORE_meme_format.meme	ZN730.H12CORE.0.P.C		GCMDTAGCHKCCCAA	165	23.91	102	14.78	1.61	11	7.96e-05	-9.44	0.115	-2.16	0.000307	-8.09
209	motif_db/HOCOMOCO/H12CORE_meme_format.meme	ZN682.H12CORE.0.P.B		AGAACCCTCCYRGGCTAAGCCCC	357	51.74	261	37.83	1.37	7.7	7.96e-05	-9.44	0.115	-2.16	0.000307	-8.09
210	motif_db/HOCOMOCO/H12CORE_meme_format.meme	ZFP37.H12CORE.0.P.C		AGAAATGMWKRRRHMMAKRAA	450	65.22	342	49.57	1.31	9.2	8.9e-05	-9.33	0.128	-2.05	0.000342	-7.98
211	motif_db/HOCOMOCO/H12CORE_meme_format.meme	ZKSC8.H12CORE.0.P.B		RYVAVYMYWTATTGAGCRCCTRCTGTRTRCM	182	26.38	116	16.81	1.56	10	9.09e-05	-9.31	0.131	-2.03	0.000348	-7.96
212	motif_db/HOCOMOCO/H12CORE_meme_format.meme	LMX1B.H12CORE.1.SM.B		NTTAATTAATTN	54	7.83	21	3.04	2.5	15	9.47e-05	-9.27	0.137	-1.99	0.00036	-7.93
213	motif_db/HOCOMOCO/H12CORE_meme_format.meme	LHX2.H12CORE.1.S.C		HHAATTANRCTAATTARBN	30	4.35	7	1.01	3.88	16	0.0001	-9.21	0.145	-1.93	0.00038	-7.87
214	motif_db/HOCOMOCO/H12CORE_meme_format.meme	EGR2.H12CORE.0.PSM.A		DTGCGTGGGCGKDN	367	53.19	271	39.28	1.35	8.5	0.000102	-9.19	0.147	-1.92	0.000384	-7.87
215	motif_db/HOCOMOCO/H12CORE_meme_format.meme	ZN563.H12CORE.1.P.C		SMCWGGCAGCASMRS	346	50.14	254	36.81	1.36	10	0.000121	-9.02	0.175	-1.74	0.000454	-7.7
216	motif_db/HOCOMOCO/H12CORE_meme_format.meme	NR6A1.H12CORE.1.P.C		GKYCAAGKTCAD	578	83.77	457	66.23	1.26	8.7	0.000123	-9	0.177	-1.73	0.000459	-7.69
217	motif_db/HOCOMOCO/H12CORE_meme_format.meme	ZBED5.H12CORE.0.P.C		YYTSRGAACCVCKG	250	36.23	173	25.07	1.44	11	0.000125	-8.98	0.181	-1.71	0.000462	-7.68
218	motif_db/HOCOMOCO/H12CORE_meme_format.meme	HESX1.H12CORE.1.S.B		WAWTWWYTAATTARCN	13	1.88	0	0	14	20	0.000125	-8.98	0.181	-1.71	0.000462	-7.68
219	motif_db/HOCOMOCO/H12CORE_meme_format.meme	ZFP91.H12CORE.0.P.C		CKGBCCCTTTAARDV	13	1.88	0	0	14	17	0.000125	-8.98	0.181	-1.71	0.000462	-7.68
220	motif_db/HOCOMOCO/H12CORE_meme_format.meme	FOSB.H12CORE.0.P.B		VTGAGTCAY	275	39.86	194	28.12	1.42	11	0.000127	-8.97	0.184	-1.69	0.000468	-7.67
221	motif_db/HOCOMOCO/H12CORE_meme_format.meme	ATF3.H12CORE.3.SM.B		NVTGATGACGTCAYN	62	8.99	27	3.91	2.25	11	0.000143	-8.85	0.207	-1.58	0.000523	-7.56
222	motif_db/HOCOMOCO/H12CORE_meme_format.meme	RFX5.H12CORE.0.P.B		GTCABYWGTTGCYAGGSRRA	255	36.96	178	25.8	1.43	10	0.000149	-8.81	0.215	-1.54	0.000541	-7.52
223	motif_db/HOCOMOCO/H12CORE_meme_format.meme	ZN549.H12CORE.0.P.B		WTTCATGAAYYGGGCAGCAYYC	72	10.43	34	4.93	2.09	12	0.000155	-8.77	0.223	-1.5	0.000558	-7.49
224	motif_db/HOCOMOCO/H12CORE_meme_format.meme	ZBT7C.H12CORE.0.S.B		NGGTGGTCGN	301	43.62	217	31.45	1.39	11	0.000155	-8.77	0.224	-1.5	0.000558	-7.49
225	motif_db/HOCOMOCO/H12CORE_meme_format.meme	ATF6B.H12CORE.0.SM.B		NTGRTGACGTSRCA	148	21.45	91	13.19	1.62	7.4	0.000156	-8.77	0.225	-1.49	0.000558	-7.49
226	motif_db/HOCOMOCO/H12CORE_meme_format.meme	MEIS2.H12CORE.0.P.C		RTGATTDATGRSH	69	10	32	4.64	2.12	13	0.00016	-8.74	0.231	-1.46	0.000571	-7.47
227	motif_db/HOCOMOCO/H12CORE_meme_format.meme	RFX3.H12CORE.0.PSM.A		GTTGCCATGGVRAC	163	23.62	103	14.93	1.58	11	0.000161	-8.74	0.232	-1.46	0.000571	-7.47
228	motif_db/HOCOMOCO/H12CORE_meme_format.meme	HEY1.H12CORE.0.S.B		NKGCACGTGTCN	443	64.2	340	49.28	1.3	0.57	0.000164	-8.71	0.237	-1.44	0.00058	-7.45
229	motif_db/HOCOMOCO/H12CORE_meme_format.meme	HIF3A.H12CORE.1.P.C		GKACGTGC	381	55.22	286	41.45	1.33	11	0.000164	-8.71	0.237	-1.44	0.00058	-7.45
230	motif_db/HOCOMOCO/H12CORE_meme_format.meme	ZN580.H12CORE.1.SM.B		HHMCCYHNMCTACCCTN	522	75.65	410	59.42	1.27	9	0.000175	-8.65	0.252	-1.38	0.000612	-7.4
231	motif_db/HOCOMOCO/H12CORE_meme_format.meme	ZNF76.H12CORE.0.P.B		CRGGGSMTKCTGGGARDTGTAGT	531	76.96	418	60.58	1.27	7.7	0.000175	-8.65	0.253	-1.37	0.000612	-7.4
232	motif_db/HOCOMOCO/H12CORE_meme_format.meme	BATF3.H12CORE.2.SM.B		DTGATGACGTCAYN	36	5.22	11	1.59	3.08	14	0.000183	-8.61	0.263	-1.33	0.000632	-7.37
233	motif_db/HOCOMOCO/H12CORE_meme_format.meme	MAFA.H12CORE.0.PSM.A		NWWWDTGCTGACKYVRSN	36	5.22	11	1.59	3.08	15	0.000183	-8.61	0.263	-1.33	0.000632	-7.37
234	motif_db/HOCOMOCO/H12CORE_meme_format.meme	ZN570.H12CORE.0.P.C		AGATATAATACAAGAAAAY	357	51.74	266	38.55	1.34	6	0.000186	-8.59	0.268	-1.32	0.000641	-7.35
235	motif_db/HOCOMOCO/H12CORE_meme_format.meme	PO3F1.H12CORE.1.PS.A		DCWCATGMATAWTSM	152	22.03	95	13.77	1.59	12	0.000197	-8.53	0.284	-1.26	0.000675	-7.3
236	motif_db/HOCOMOCO/H12CORE_meme_format.meme	BATF3.H12CORE.1.P.B		NNDDATGACTCATHHH	417	60.43	319	46.23	1.31	9.8	0.000213	-8.45	0.307	-1.18	0.000728	-7.22
237	motif_db/HOCOMOCO/H12CORE_meme_format.meme	USF2.H12CORE.0.PSM.A		NNBBVRGTCACGTGRYSN	68	9.86	32	4.64	2.09	12	0.000221	-8.42	0.319	-1.14	0.000753	-7.19
238	motif_db/HOCOMOCO/H12CORE_meme_format.meme	ZN716.H12CORE.0.P.C		DGCARGRAATAKNARNMTTASWAWD	75	10.87	37	5.36	2	13	0.000229	-8.38	0.33	-1.11	0.000776	-7.16
239	motif_db/HOCOMOCO/H12CORE_meme_format.meme	PAX3.H12CORE.3.S.B		DBTAATCGATTAVYNDNNHN	12	1.74	0	0	13	19	0.00025	-8.29	0.361	-1.02	0.000845	-7.08
240	motif_db/HOCOMOCO/H12CORE_meme_format.meme	ZN560.H12CORE.0.P.C		CCACTGCACTCCAGCCTGGGCRA	228	33.04	158	22.9	1.44	5.3	0.000251	-8.29	0.363	-1.01	0.000845	-7.08
241	motif_db/HOCOMOCO/H12CORE_meme_format.meme	ZN611.H12CORE.0.P.C		GBGGAGMGCCYVTRMMCGSMYGS	291	42.17	212	30.72	1.37	9.4	0.000294	-8.13	0.424	-0.86	0.000984	-6.92
242	motif_db/HOCOMOCO/H12CORE_meme_format.meme	SNAI2.H12CORE.0.PSM.A		RRCAGGTGCVB	140	20.29	87	12.61	1.6	13	0.000297	-8.12	0.429	-0.85	0.000992	-6.92
243	motif_db/HOCOMOCO/H12CORE_meme_format.meme	CR3L4.H12CORE.1.S.C		VHSACGTGGCR	449	65.07	350	50.72	1.28	7.4	0.000323	-8.04	0.465	-0.76	0.00107	-6.84
244	motif_db/HOCOMOCO/H12CORE_meme_format.meme	CREB5.H12CORE.1.SM.B		BGATGACGTMAY	262	37.97	188	27.25	1.39	8.9	0.000332	-8.01	0.479	-0.74	0.0011	-6.81
245	motif_db/HOCOMOCO/H12CORE_meme_format.meme	HNF1A.H12CORE.0.PS.A		RGTTAATRATTAACH	443	64.2	345	50	1.28	7.8	0.000336	-8	0.485	-0.72	0.00111	-6.81
246	motif_db/HOCOMOCO/H12CORE_meme_format.meme	ZN776.H12CORE.0.P.C		AGCAGATGCCRGCRYYRTGCTTC	207	30	142	20.58	1.45	9.6	0.000343	-7.98	0.494	-0.7	0.00112	-6.79
247	motif_db/HOCOMOCO/H12CORE_meme_format.meme	MEF2B.H12CORE.0.PS.A		DTTKCYATTTTTRG	75	10.87	38	5.51	1.95	12	0.000347	-7.96	0.501	-0.69	0.00113	-6.78
248	motif_db/HOCOMOCO/H12CORE_meme_format.meme	STF1.H12CORE.0.PSM.A		DGBYCAAGGYCA	525	76.09	418	60.58	1.26	8.7	0.000348	-7.96	0.503	-0.69	0.00113	-6.78
249	motif_db/HOCOMOCO/H12CORE_meme_format.meme	RARA.H12CORE.0.PSM.A		NRAGGTCAHGN	372	53.91	283	41.01	1.31	11	0.00035	-7.96	0.505	-0.68	0.00113	-6.78
250	motif_db/HOCOMOCO/H12CORE_meme_format.meme	SKOR2.H12CORE.0.SM.B		NANCKKTAATTAABV	79	11.45	41	5.94	1.9	11	0.000362	-7.92	0.523	-0.65	0.00117	-6.75
251	motif_db/HOCOMOCO/H12CORE_meme_format.meme	NPAS2.H12CORE.2.S.B		VCACGTGBNNDACACGTGTHN	228	33.04	160	23.19	1.42	0.44	0.000379	-7.88	0.547	-0.6	0.00122	-6.71
252	motif_db/HOCOMOCO/H12CORE_meme_format.meme	FOXI1.H12CORE.0.SM.B		NBDTTGTTTACRKTWAMY	460	66.67	361	52.32	1.27	0.83	0.000384	-7.86	0.555	-0.59	0.00123	-6.7
253	motif_db/HOCOMOCO/H12CORE_meme_format.meme	PBX1.H12CORE.0.P.B		TGATTGACRGSH	333	48.26	250	36.23	1.33	10	0.000403	-7.82	0.582	-0.54	0.00129	-6.66
254	motif_db/HOCOMOCO/H12CORE_meme_format.meme	NR2E1.H12CORE.1.S.B		RAAGTCAAWAAGTCAAN	50	7.25	21	3.04	2.32	8.4	0.000408	-7.8	0.589	-0.53	0.0013	-6.65
255	motif_db/HOCOMOCO/H12CORE_meme_format.meme	BARX2.H12CORE.0.SM.B		WWAAYCATTANBN	530	76.81	424	61.45	1.25	4.5	0.000422	-7.77	0.609	-0.5	0.00134	-6.62
256	motif_db/HOCOMOCO/H12CORE_meme_format.meme	FOXA3.H12CORE.1.M.C		NGYMAATATTTACWYAVSN	494	71.59	392	56.81	1.26	8	0.000428	-7.76	0.618	-0.48	0.00135	-6.61
257	motif_db/HOCOMOCO/H12CORE_meme_format.meme	FOXJ2.H12CORE.1.SM.B		NDTTRTTTACAACAAHN	352	51.01	267	38.7	1.32	3.4	0.000436	-7.74	0.629	-0.46	0.00137	-6.59
258	motif_db/HOCOMOCO/H12CORE_meme_format.meme	RFX7.H12CORE.0.SM.B		NCGTTGCBRBGN	70	10.14	35	5.07	1.97	13	0.000443	-7.72	0.64	-0.45	0.00139	-6.58
259	motif_db/HOCOMOCO/H12CORE_meme_format.meme	ARNT2.H12CORE.1.P.B		NGBACGTGCYB	508	73.62	405	58.7	1.25	9.4	0.000457	-7.69	0.66	-0.42	0.00142	-6.55
260	motif_db/HOCOMOCO/H12CORE_meme_format.meme	ZN765.H12CORE.0.P.C		GGSCCTGGGCCTRGCCCAGGAAA	437	63.33	342	49.57	1.28	6	0.000462	-7.68	0.666	-0.41	0.00143	-6.55
261	motif_db/HOCOMOCO/H12CORE_meme_format.meme	Z780A.H12CORE.0.P.C		DYAGGCAGGCRGKYWGGGMRGS	597	86.52	485	70.29	1.23	6.7	0.00047	-7.66	0.678	-0.39	0.00145	-6.53
262	motif_db/HOCOMOCO/H12CORE_meme_format.meme	ZN322.H12CORE.0.P.C		GWGCCTGSTACDSWGCCTGR	78	11.3	41	5.94	1.88	13	0.000482	-7.64	0.695	-0.36	0.00148	-6.51
263	motif_db/HOCOMOCO/H12CORE_meme_format.meme	ZNF7.H12CORE.0.P.B		CYYTGYCAVCWCTTRDDWYTGTC	236	34.2	168	24.35	1.4	10	0.000487	-7.63	0.702	-0.35	0.00149	-6.51
264	motif_db/HOCOMOCO/H12CORE_meme_format.meme	RUNX2.H12CORE.2.M.C		BGTGGTTTTYGTGGTTWN	161	23.33	106	15.36	1.51	9.1	0.000517	-7.57	0.747	-0.29	0.00158	-6.45
265	motif_db/HOCOMOCO/H12CORE_meme_format.meme	NPAS3.H12CORE.0.P.C		GKACGTGMYBK	361	52.32	276	40	1.31	10	0.000519	-7.56	0.749	-0.29	0.00158	-6.45
266	motif_db/HOCOMOCO/H12CORE_meme_format.meme	FOS.H12CORE.2.S.C		NRTGACGTCATCAN	287	41.59	212	30.72	1.35	1.6	0.000535	-7.53	0.772	-0.26	0.00162	-6.42
267	motif_db/HOCOMOCO/H12CORE_meme_format.meme	ZBT40.H12CORE.0.P.B		TTCCAATAAAACTTTATTTAYAA	492	71.3	392	56.81	1.25	0.73	0.000537	-7.53	0.775	-0.25	0.00162	-6.42
268	motif_db/HOCOMOCO/H12CORE_meme_format.meme	ATF1.H12CORE.1.P.B		GCGCSSNSYKATGACGTMA	119	17.25	73	10.58	1.62	12	0.000614	-7.4	0.886	-0.12	0.00185	-6.29
269	motif_db/HOCOMOCO/H12CORE_meme_format.meme	JUND.H12CORE.1.SM.B		DTGMGTCAYSN	404	58.55	315	45.65	1.28	9.7	0.00062	-7.39	0.895	-0.11	0.00186	-6.29
270	motif_db/HOCOMOCO/H12CORE_meme_format.meme	PO2F2.H12CORE.2.S.B		ATWTGMATATTYW	177	25.65	120	17.39	1.47	12	0.000636	-7.36	0.918	-0.09	0.0019	-6.27
271	motif_db/HOCOMOCO/H12CORE_meme_format.meme	SHOX2.H12CORE.0.S.B		WWWWTKDRYTAATTAGSV	41	5.94	16	2.32	2.47	15	0.000667	-7.31	0.963	-0.04	0.00199	-6.22
272	motif_db/HOCOMOCO/H12CORE_meme_format.meme	PAX7.H12CORE.1.S.B		NTAATCGATTARBN	50	7.25	22	3.19	2.22	14	0.000688	-7.28	0.992	-0.01	0.00204	-6.19
273	motif_db/HOCOMOCO/H12CORE_meme_format.meme	ESR2.H12CORE.0.P.B		RGGTCASCSTGMCCY	517	74.93	417	60.43	1.24	8.9	0.000741	-7.21	1.07	0.07	0.00219	-6.12
274	motif_db/HOCOMOCO/H12CORE_meme_format.meme	CUX1.H12CORE.1.S.B		NBTATCGATYAVBN	75	10.87	40	5.8	1.85	11	0.000763	-7.18	1.1	0.1	0.00224	-6.1
275	motif_db/HOCOMOCO/H12CORE_meme_format.meme	ZN816.H12CORE.0.P.B		RRMAAARAAKGGGGACATGYWGGG	366	53.04	283	41.01	1.29	8.1	0.000765	-7.18	1.1	0.1	0.00224	-6.1
276	motif_db/HOCOMOCO/H12CORE_meme_format.meme	GBX2.H12CORE.1.S.B		VVCTAATTAGYSHWWWWWDD	79	11.45	43	6.23	1.82	13	0.000773	-7.16	1.12	0.11	0.00226	-6.09
277	motif_db/HOCOMOCO/H12CORE_meme_format.meme	ONEC3.H12CORE.2.M.C		NBTATTGATTGAT	22	3.19	5	0.72	3.83	16	0.000785	-7.15	1.13	0.12	0.00229	-6.08
278	motif_db/HOCOMOCO/H12CORE_meme_format.meme	CR3L4.H12CORE.0.M.C		GRTGACGTGGCRN	68	9.86	35	5.07	1.92	13	0.000801	-7.13	1.16	0.14	0.00233	-6.06
279	motif_db/HOCOMOCO/H12CORE_meme_format.meme	BACH2.H12CORE.1.SM.B		BSATGASTCATGVTTWN	196	28.41	137	19.86	1.43	3.5	0.000823	-7.1	1.19	0.17	0.00238	-6.04
280	motif_db/HOCOMOCO/H12CORE_meme_format.meme	BMAL1.H12CORE.0.PSM.A		CACGTGMS	65	9.42	33	4.78	1.94	14	0.000859	-7.06	1.24	0.21	0.00247	-6
281	motif_db/HOCOMOCO/H12CORE_meme_format.meme	HNF6.H12CORE.0.PM.A		BTATTGATTK	29	4.2	9	1.3	3	15	0.000866	-7.05	1.25	0.22	0.00249	-6
282	motif_db/HOCOMOCO/H12CORE_meme_format.meme	ELF4.H12CORE.1.M.B		NGRAMCAGGAAGTRN	85	12.32	48	6.96	1.76	13	0.000919	-6.99	1.33	0.28	0.00262	-5.94
283	motif_db/HOCOMOCO/H12CORE_meme_format.meme	MYC.H12CORE.0.P.B		VVCACGTGGY	403	58.41	317	45.94	1.27	9.9	0.00092	-6.99	1.33	0.28	0.00262	-5.94
284	motif_db/HOCOMOCO/H12CORE_meme_format.meme	TFE3.H12CORE.0.PSM.A		RGTCACGTGAY	77	11.16	42	6.09	1.81	12	0.000924	-6.99	1.33	0.29	0.00263	-5.94
285	motif_db/HOCOMOCO/H12CORE_meme_format.meme	ZN177.H12CORE.0.SM.B		HATGACYKKBCMBYTCGATCRARN	254	36.81	187	27.1	1.36	9.3	0.000955	-6.95	1.38	0.32	0.0027	-5.91
286	motif_db/HOCOMOCO/H12CORE_meme_format.meme	EPAS1.H12CORE.0.P.B		KGGKACGTGMC	339	49.13	261	37.83	1.3	11	0.00098	-6.93	1.41	0.35	0.00277	-5.89
287	motif_db/HOCOMOCO/H12CORE_meme_format.meme	MGAP.H12CORE.0.P.C		RGCACGTGGS	444	64.35	354	51.3	1.25	9.2	0.000986	-6.92	1.42	0.35	0.00277	-5.89
288	motif_db/HOCOMOCO/H12CORE_meme_format.meme	MAFK.H12CORE.1.P.B		WWYTGCTGASTCA	74	10.72	40	5.8	1.83	13	0.00101	-6.9	1.45	0.37	0.00282	-5.87
289	motif_db/HOCOMOCO/H12CORE_meme_format.meme	HES5.H12CORE.0.SM.B		BDHGGCACGTGYCN	302	43.77	229	33.19	1.32	6.3	0.00103	-6.88	1.49	0.4	0.00288	-5.85
290	motif_db/HOCOMOCO/H12CORE_meme_format.meme	PO2F1.H12CORE.0.PS.A		WTATGCAWATK	139	20.14	91	13.19	1.52	13	0.00104	-6.86	1.51	0.41	0.00291	-5.84
291	motif_db/HOCOMOCO/H12CORE_meme_format.meme	E2F1.H12CORE.0.P.B		VNKGGCGGGAARN	372	53.91	291	42.17	1.28	9.7	0.00112	-6.79	1.62	0.48	0.00311	-5.77
292	motif_db/HOCOMOCO/H12CORE_meme_format.meme	CUX2.H12CORE.1.SM.B		NTTATCGATTABB	125	18.12	80	11.59	1.56	8	0.00113	-6.79	1.63	0.49	0.00312	-5.77
293	motif_db/HOCOMOCO/H12CORE_meme_format.meme	HNF1B.H12CORE.1.P.D		DGTTAATVATT	518	75.07	422	61.16	1.23	7.4	0.0012	-6.73	1.73	0.55	0.00329	-5.72
294	motif_db/HOCOMOCO/H12CORE_meme_format.meme	IRX3.H12CORE.2.S.C		DWACAWGNWAWWACATGTAMH	154	22.32	104	15.07	1.48	11	0.00124	-6.69	1.79	0.58	0.00341	-5.68
295	motif_db/HOCOMOCO/H12CORE_meme_format.meme	XBP1.H12CORE.1.M.B		RBGATGACGYRDCV	184	26.67	129	18.7	1.42	11	0.00126	-6.68	1.81	0.59	0.00343	-5.67
296	motif_db/HOCOMOCO/H12CORE_meme_format.meme	MAFA.H12CORE.1.M.C		NAWWNTGCTGACTCAGCAN	98	14.2	59	8.55	1.65	9.8	0.00126	-6.67	1.82	0.6	0.00345	-5.67
297	motif_db/HOCOMOCO/H12CORE_meme_format.meme	VSX2.H12CORE.1.S.B		NGCTAATTAGCYAAWWW	113	16.38	71	10.29	1.58	9.7	0.00133	-6.63	1.91	0.65	0.0036	-5.63
298	motif_db/HOCOMOCO/H12CORE_meme_format.meme	LRRF1.H12CORE.0.P.B		RRGCTCGCCN	59	8.55	30	4.35	1.94	14	0.00148	-6.51	2.14	0.76	0.00402	-5.52
299	motif_db/HOCOMOCO/H12CORE_meme_format.meme	ARNT.H12CORE.0.P.B		SKACGTGMC	391	56.67	310	44.93	1.26	10	0.00149	-6.51	2.15	0.77	0.00403	-5.51
300	motif_db/HOCOMOCO/H12CORE_meme_format.meme	ZN793.H12CORE.0.P.B		KGCTTGGGGCTCYKDRDSYTYC	223	32.32	163	23.62	1.37	10	0.0015	-6.5	2.17	0.77	0.00405	-5.51
301	motif_db/HOCOMOCO/H12CORE_meme_format.meme	ZN33B.H12CORE.0.P.C		MRGARGGAATTKAATABAGGGRATTKRDTD	165	23.91	114	16.52	1.44	8.5	0.00151	-6.49	2.18	0.78	0.00405	-5.51
302	motif_db/HOCOMOCO/H12CORE_meme_format.meme	CUX1.H12CORE.0.PM.A		TTATTGATYWNTN	106	15.36	66	9.57	1.6	13	0.00155	-6.47	2.24	0.8	0.00414	-5.49
303	motif_db/HOCOMOCO/H12CORE_meme_format.meme	PAX4.H12CORE.1.S.C		NNCTAATTARYTAATT	49	7.1	23	3.33	2.08	14	0.00156	-6.46	2.25	0.81	0.00415	-5.48
304	motif_db/HOCOMOCO/H12CORE_meme_format.meme	NR2F6.H12CORE.2.SM.B		NRGGTCAAAGGTCAHKGV	67	9.71	36	5.22	1.84	13	0.00157	-6.46	2.26	0.82	0.00417	-5.48
305	motif_db/HOCOMOCO/H12CORE_meme_format.meme	NR1D2.H12CORE.1.SM.B		BTAGGTCAGTRGGTCAN	144	20.87	97	14.06	1.48	7.8	0.00165	-6.41	2.38	0.87	0.00436	-5.44
306	motif_db/HOCOMOCO/H12CORE_meme_format.meme	CREB1.H12CORE.0.PSM.A		NRTGACGTMAS	174	25.22	122	17.68	1.42	5.7	0.00167	-6.4	2.41	0.88	0.0044	-5.43
307	motif_db/HOCOMOCO/H12CORE_meme_format.meme	HTF4.H12CORE.0.PSM.A		RGCAGSTGB	402	58.26	321	46.52	1.25	11	0.00174	-6.35	2.51	0.92	0.00458	-5.39
308	motif_db/HOCOMOCO/H12CORE_meme_format.meme	JDP2.H12CORE.0.SM.B		NVYGATGACGTCAY	253	36.67	190	27.54	1.33	7.6	0.00183	-6.3	2.64	0.97	0.0048	-5.34
309	motif_db/HOCOMOCO/H12CORE_meme_format.meme	ZN677.H12CORE.0.P.C		GCTGTTCTTRTYKRGGTYC	397	57.54	317	45.94	1.25	7.8	0.00185	-6.29	2.67	0.98	0.00483	-5.33
310	motif_db/HOCOMOCO/H12CORE_meme_format.meme	ZN449.H12CORE.0.P.B		GGTTGGGCTB	352	51.01	277	40.14	1.27	10	0.00186	-6.29	2.68	0.99	0.00484	-5.33
311	motif_db/HOCOMOCO/H12CORE_meme_format.meme	E2F4.H12CORE.1.P.B		SNDGGCGGGAAAN	239	34.64	178	25.8	1.34	11	0.00187	-6.28	2.69	0.99	0.00484	-5.33
312	motif_db/HOCOMOCO/H12CORE_meme_format.meme	TEAD3.H12CORE.1.S.B		HRCATTCCWNRCATTCCD	166	24.06	116	16.81	1.43	11	0.00193	-6.25	2.79	1.02	0.00499	-5.3
313	motif_db/HOCOMOCO/H12CORE_meme_format.meme	HIC2.H12CORE.0.P.B		SMTKCCWG	271	39.28	206	29.86	1.31	9.5	0.00193	-6.25	2.79	1.03	0.00499	-5.3
314	motif_db/HOCOMOCO/H12CORE_meme_format.meme	CLOCK.H12CORE.1.PS.A		WKMCACGTGTTH	321	46.52	250	36.23	1.28	1.3	0.00197	-6.23	2.85	1.05	0.00507	-5.28
315	motif_db/HOCOMOCO/H12CORE_meme_format.meme	RFX5.H12CORE.2.S.B		NCSGTTGCYATGGYAACS	35	5.07	14	2.03	2.4	9.8	0.00199	-6.22	2.87	1.06	0.0051	-5.28
316	motif_db/HOCOMOCO/H12CORE_meme_format.meme	NR6A1.H12CORE.2.SM.B		NGKTCAAGKTCAAGKTCAN	569	82.46	473	68.55	1.2	1.9	0.00201	-6.21	2.9	1.06	0.00513	-5.27
317	motif_db/HOCOMOCO/H12CORE_meme_format.meme	HIF1A.H12CORE.0.P.B		KSVTACGTGMC	395	57.25	316	45.8	1.25	9.5	0.00204	-6.2	2.94	1.08	0.00518	-5.26
318	motif_db/HOCOMOCO/H12CORE_meme_format.meme	TFEC.H12CORE.1.SM.B		NDRGTCACGTGAY	62	8.99	33	4.78	1.85	1.4	0.00204	-6.19	2.95	1.08	0.00518	-5.26
319	motif_db/HOCOMOCO/H12CORE_meme_format.meme	SIX4.H12CORE.0.P.B		TGWAAYCTGACACC	138	20	93	13.48	1.48	11	0.00205	-6.19	2.95	1.08	0.00518	-5.26
320	motif_db/HOCOMOCO/H12CORE_meme_format.meme	PO5F1.H12CORE.0.P.B		BCYWTTSWYATGCAAAT	435	63.04	352	51.01	1.24	8.5	0.00208	-6.18	2.99	1.1	0.00523	-5.25
321	motif_db/HOCOMOCO/H12CORE_meme_format.meme	ZN248.H12CORE.0.P.B		ATMCCATGTTCATGGATWGGAAG	14	2.03	2	0.29	5	0.56	0.00215	-6.14	3.1	1.13	0.00539	-5.22
322	motif_db/HOCOMOCO/H12CORE_meme_format.meme	BHE41.H12CORE.0.PSM.A		NRGTCACGTGCN	107	15.51	68	9.86	1.57	8.5	0.00215	-6.14	3.11	1.13	0.00539	-5.22
323	motif_db/HOCOMOCO/H12CORE_meme_format.meme	ZN174.H12CORE.0.M.C		BBDGGCRAGTGATCGGC	431	62.46	349	50.58	1.23	0.042	0.00223	-6.11	3.21	1.17	0.00557	-5.19
324	motif_db/HOCOMOCO/H12CORE_meme_format.meme	Z354A.H12CORE.0.P.B		TTTARWCCATTTACATTTAATGT	582	84.35	486	70.43	1.2	0.67	0.00226	-6.09	3.26	1.18	0.00562	-5.18
325	motif_db/HOCOMOCO/H12CORE_meme_format.meme	ONEC3.H12CORE.0.S.B		NTTATYGATTTTTB	414	60	334	48.41	1.24	4.8	0.0023	-6.07	3.32	1.2	0.00572	-5.16
326	motif_db/HOCOMOCO/H12CORE_meme_format.meme	ZN205.H12CORE.0.P.C		TGAGCRCYAASTAYVKSCNAGGC	249	36.09	188	27.25	1.32	11	0.00233	-6.06	3.36	1.21	0.00576	-5.16
327	motif_db/HOCOMOCO/H12CORE_meme_format.meme	ZN213.H12CORE.0.P.C		AGAAMKCAGGCGGCGGG	434	62.9	353	51.16	1.23	9.1	0.0026	-5.95	3.74	1.32	0.0064	-5.05
328	motif_db/HOCOMOCO/H12CORE_meme_format.meme	FOXJ2.H12CORE.0.PSM.A		NTBDTTGTTTACDN	498	72.17	411	59.57	1.21	8.5	0.00263	-5.94	3.79	1.33	0.00646	-5.04
329	motif_db/HOCOMOCO/H12CORE_meme_format.meme	ZN770.H12CORE.0.P.B		DGGAGGCYGVGG	543	78.7	452	65.51	1.2	9.3	0.00264	-5.94	3.82	1.34	0.00649	-5.04
330	motif_db/HOCOMOCO/H12CORE_meme_format.meme	DLX1.H12CORE.0.S.B		NGTAATTASBBNWWWWW	57	8.26	30	4.35	1.87	14	0.00266	-5.93	3.84	1.35	0.00651	-5.03
331	motif_db/HOCOMOCO/H12CORE_meme_format.meme	PRRX2.H12CORE.1.S.B		NBVYTAATTARWTTAN	61	8.84	33	4.78	1.82	14	0.0027	-5.91	3.9	1.36	0.00659	-5.02
332	motif_db/HOCOMOCO/H12CORE_meme_format.meme	FOXD2.H12CORE.1.SM.B		NTRTTATTKTWRGSN	379	54.93	304	44.06	1.25	10	0.00272	-5.91	3.93	1.37	0.00662	-5.02
333	motif_db/HOCOMOCO/H12CORE_meme_format.meme	NANOG.H12CORE.1.P.B		BYTRATGGCYB	140	20.29	96	13.91	1.45	12	0.00277	-5.89	4	1.39	0.00671	-5
334	motif_db/HOCOMOCO/H12CORE_meme_format.meme	MYOD1.H12CORE.0.P.B		VCAGCTGYTBYYGBC	461	66.81	378	54.78	1.22	8.8	0.00278	-5.88	4.02	1.39	0.00673	-5
335	motif_db/HOCOMOCO/H12CORE_meme_format.meme	LBX2.H12CORE.2.M.C		NSCTMRTTAAYKAN	92	13.33	57	8.26	1.6	13	0.0028	-5.88	4.04	1.4	0.00674	-5
336	motif_db/HOCOMOCO/H12CORE_meme_format.meme	ZNF16.H12CORE.0.P.C		ACCYTCCATGGCTCCCHABTGCC	135	19.57	92	13.33	1.46	8.6	0.00286	-5.86	4.13	1.42	0.00688	-4.98
337	motif_db/HOCOMOCO/H12CORE_meme_format.meme	CR3L1.H12CORE.0.PSM.A		NGNHYACGTGGCAN	66	9.57	37	5.36	1.76	14	0.00295	-5.82	4.26	1.45	0.00707	-4.95
338	motif_db/HOCOMOCO/H12CORE_meme_format.meme	PKNX1.H12CORE.1.P.B		TGABTGRCAGS	348	50.43	277	40.14	1.26	10	0.00298	-5.82	4.3	1.46	0.00711	-4.95
339	motif_db/HOCOMOCO/H12CORE_meme_format.meme	MAFG.H12CORE.0.PSM.A		WWWWTGCTGACTCAGCAW	26	3.77	9	1.3	2.7	14	0.00311	-5.77	4.49	1.5	0.00739	-4.91
340	motif_db/HOCOMOCO/H12CORE_meme_format.meme	NKX63.H12CORE.0.SM.B		NMATTAATKASSYH	89	12.9	55	7.97	1.61	13	0.00311	-5.77	4.49	1.5	0.00739	-4.91
341	motif_db/HOCOMOCO/H12CORE_meme_format.meme	RXRA.H12CORE.2.SM.B		RRGGTCAAAGGTCAH	540	78.26	451	65.36	1.2	7.9	0.00316	-5.76	4.56	1.52	0.00746	-4.9
342	motif_db/HOCOMOCO/H12CORE_meme_format.meme	ZN860.H12CORE.0.P.C		CBBYTGCTCCCTGCYYY	307	44.49	241	34.93	1.27	11	0.00316	-5.76	4.56	1.52	0.00746	-4.9
343	motif_db/HOCOMOCO/H12CORE_meme_format.meme	ZN611.H12CORE.1.P.C		TCTGGGAWGTGAGGAGCGCCTCTGC	11	1.59	1	0.14	6	3.8	0.00324	-5.73	4.68	1.54	0.00761	-4.88
344	motif_db/HOCOMOCO/H12CORE_meme_format.meme	ATF6A.H12CORE.0.SM.B		NTGATGACGTCAYNN	59	8.55	32	4.64	1.82	6	0.00324	-5.73	4.68	1.54	0.00761	-4.88
345	motif_db/HOCOMOCO/H12CORE_meme_format.meme	ZN189.H12CORE.0.P.B		CHTKCTGTTCCMBSY	151	21.88	106	15.36	1.42	12	0.00329	-5.72	4.75	1.56	0.00771	-4.87
346	motif_db/HOCOMOCO/H12CORE_meme_format.meme	ARX.H12CORE.0.S.B		AYTAATYTAATTARYNNN	158	22.9	112	16.23	1.41	8.4	0.00337	-5.69	4.86	1.58	0.00785	-4.85
347	motif_db/HOCOMOCO/H12CORE_meme_format.meme	ZNF41.H12CORE.0.P.C		CAAGGRARWMARVCACCATGAGBRA	19	2.75	5	0.72	3.33	15	0.00341	-5.68	4.92	1.59	0.00792	-4.84
348	motif_db/HOCOMOCO/H12CORE_meme_format.meme	NFIX.H12CORE.0.SM.B		BTTGGCANYGTGCCAAN	229	33.19	173	25.07	1.32	9.1	0.00342	-5.68	4.93	1.6	0.00792	-4.84
349	motif_db/HOCOMOCO/H12CORE_meme_format.meme	BHE40.H12CORE.1.S.C		NDCACGTGNNNRKCACGTGMNN	106	15.36	69	10	1.53	7.3	0.00345	-5.67	4.97	1.6	0.00797	-4.83
350	motif_db/HOCOMOCO/H12CORE_meme_format.meme	ZFP1.H12CORE.0.PSM.A		TTYYATACCCAGCHMAACTRWCM	370	53.62	298	43.19	1.24	9.4	0.00352	-5.65	5.08	1.63	0.00812	-4.81
351	motif_db/HOCOMOCO/H12CORE_meme_format.meme	ISX.H12CORE.2.SM.B		WAKTAATTAATTAGCVH	42	6.09	20	2.9	2.05	15	0.00375	-5.58	5.42	1.69	0.00863	-4.75
352	motif_db/HOCOMOCO/H12CORE_meme_format.meme	SATB1.H12CORE.1.P.B		TAYTAATAATWA	481	69.71	399	57.83	1.21	7.3	0.00379	-5.57	5.47	1.7	0.00869	-4.75
353	motif_db/HOCOMOCO/H12CORE_meme_format.meme	ZIC1.H12CORE.0.P.B		GCNCAGCRGG	213	30.87	160	23.19	1.33	12	0.00396	-5.53	5.71	1.74	0.00904	-4.71
354	motif_db/HOCOMOCO/H12CORE_meme_format.meme	ZSC31.H12CORE.0.P.C		GGCAGCAGGGCARTTAK	341	49.42	273	39.57	1.25	9.5	0.00397	-5.53	5.74	1.75	0.00906	-4.7
355	motif_db/HOCOMOCO/H12CORE_meme_format.meme	HSF1.H12CORE.1.P.B		BTTCTRGAA	33	4.78	14	2.03	2.27	14	0.00414	-5.49	5.98	1.79	0.00941	-4.67
356	motif_db/HOCOMOCO/H12CORE_meme_format.meme	FOXK1.H12CORE.0.PS.A		TGTTTACWTW	549	79.57	462	66.96	1.19	9.2	0.00415	-5.48	5.99	1.79	0.00941	-4.67
357	motif_db/HOCOMOCO/H12CORE_meme_format.meme	ARNT2.H12CORE.2.S.C		NKCACGTGACNN	62	8.99	35	5.07	1.75	11	0.00423	-5.47	6.1	1.81	0.00956	-4.65
358	motif_db/HOCOMOCO/H12CORE_meme_format.meme	CUX2.H12CORE.2.S.C		YDATYGATCAGBD	54	7.83	29	4.2	1.83	14	0.00425	-5.46	6.13	1.81	0.00958	-4.65
359	motif_db/HOCOMOCO/H12CORE_meme_format.meme	ZFP42.H12CORE.0.PM.A		GGCMGCCATTTTK	43	6.23	21	3.04	2	14	0.00428	-5.45	6.17	1.82	0.00961	-4.64
360	motif_db/HOCOMOCO/H12CORE_meme_format.meme	NR2C2.H12CORE.1.PS.A		DRGGTCAAAGGTCAN	541	78.41	455	65.94	1.19	8.9	0.00429	-5.45	6.19	1.82	0.00961	-4.64
361	motif_db/HOCOMOCO/H12CORE_meme_format.meme	PO2F2.H12CORE.0.PSM.A		AYATGCAAATD	218	31.59	165	23.91	1.32	11	0.0044	-5.43	6.35	1.85	0.00982	-4.62
362	motif_db/HOCOMOCO/H12CORE_meme_format.meme	ZSC31.H12CORE.1.SM.B		GGMHGCAGGGCARTTATGCH	174	25.22	127	18.41	1.37	7.2	0.0044	-5.43	6.35	1.85	0.00982	-4.62
363	motif_db/HOCOMOCO/H12CORE_meme_format.meme	MAX.H12CORE.2.S.C		NDRSCACGTGSYNNVCACGTGN	67	9.71	39	5.65	1.7	7.2	0.00448	-5.41	6.47	1.87	0.00997	-4.61
364	motif_db/HOCOMOCO/H12CORE_meme_format.meme	SOX1.H12CORE.0.S.B		ATGAATANCATTCATWH	175	25.36	128	18.55	1.36	8.6	0.00452	-5.4	6.52	1.88	0.01	-4.6
365	motif_db/HOCOMOCO/H12CORE_meme_format.meme	ZN454.H12CORE.1.SM.B		RGCGCCGGCGCCAN	278	40.29	218	31.59	1.27	9.5	0.00459	-5.38	6.62	1.89	0.0102	-4.59
366	motif_db/HOCOMOCO/H12CORE_meme_format.meme	P73.H12CORE.0.PS.A		GRCAWGYCCAGRCWTGYYY	475	68.84	396	57.39	1.2	7.5	0.0049	-5.32	7.08	1.96	0.0108	-4.53
367	motif_db/HOCOMOCO/H12CORE_meme_format.meme	SOLH2.H12CORE.0.S.C		NCACGTGCDHN	208	30.14	157	22.75	1.32	12	0.00493	-5.31	7.11	1.96	0.0108	-4.52
368	motif_db/HOCOMOCO/H12CORE_meme_format.meme	SP8.H12CORE.0.SM.B		DGTGGGCGTGDN	400	57.97	328	47.54	1.22	4.7	0.00499	-5.3	7.2	1.97	0.0109	-4.52
369	motif_db/HOCOMOCO/H12CORE_meme_format.meme	PPARD.H12CORE.0.PSM.A		STRGGKSAAAGGTCA	209	30.29	158	22.9	1.32	11	0.00504	-5.29	7.27	1.98	0.011	-4.51
370	motif_db/HOCOMOCO/H12CORE_meme_format.meme	ZN223.H12CORE.0.P.C		RRGGDGGYGCAGGCAG	618	89.57	529	76.67	1.17	7.5	0.00573	-5.16	8.27	2.11	0.0125	-4.38
371	motif_db/HOCOMOCO/H12CORE_meme_format.meme	ZBT44.H12CORE.0.P.C		YTBYKSCTGCAKYTBTK	208	30.14	158	22.9	1.31	11	0.00579	-5.15	8.36	2.12	0.0126	-4.37
372	motif_db/HOCOMOCO/H12CORE_meme_format.meme	THA.H12CORE.1.PS.A		TGAGGWCA	483	70	405	58.7	1.19	9.8	0.00582	-5.15	8.39	2.13	0.0126	-4.37
373	motif_db/HOCOMOCO/H12CORE_meme_format.meme	HEN1.H12CORE.0.S.B		MGCAGCTGCKHCCH	333	48.26	269	38.99	1.24	9.9	0.0059	-5.13	8.51	2.14	0.0128	-4.36
374	motif_db/HOCOMOCO/H12CORE_meme_format.meme	RXRG.H12CORE.0.P.B		RAGGTCARGG	364	52.75	297	43.04	1.22	10	0.00595	-5.12	8.58	2.15	0.0128	-4.36
375	motif_db/HOCOMOCO/H12CORE_meme_format.meme	PRDM6.H12CORE.0.P.B		DRRRGAAAAAMA	396	57.39	326	47.25	1.21	10	0.00598	-5.12	8.63	2.16	0.0129	-4.35
376	motif_db/HOCOMOCO/H12CORE_meme_format.meme	SRBP2.H12CORE.1.P.B		VSGTGGGGWGABG	442	64.06	368	53.33	1.2	9.5	0.00609	-5.1	8.79	2.17	0.0131	-4.34
377	motif_db/HOCOMOCO/H12CORE_meme_format.meme	TAL1.H12CORE.2.P.B		MAGRAARCAGMTGB	298	43.19	238	34.49	1.25	10	0.00617	-5.09	8.91	2.19	0.0132	-4.33
378	motif_db/HOCOMOCO/H12CORE_meme_format.meme	ZNF2.H12CORE.0.P.B		CAGCGCCMCC	148	21.45	107	15.51	1.38	12	0.00665	-5.01	9.59	2.26	0.0142	-4.26
379	motif_db/HOCOMOCO/H12CORE_meme_format.meme	NR2C1.H12CORE.1.PM.A		NRAGGTCAARGGKYRN	232	33.62	180	26.09	1.29	11	0.0067	-5.01	9.67	2.27	0.0143	-4.25
380	motif_db/HOCOMOCO/H12CORE_meme_format.meme	RFX5.H12CORE.1.PSM.A		CTGTTGCYAGGS	502	72.75	424	61.45	1.18	9	0.0068	-4.99	9.81	2.28	0.0144	-4.24

## Sheet: cRE motif enrichment
RANK	DB	ID	ALT_ID	CONSENSUS	TP	TP%	FP	FP%	ENR_RATIO	SCORE_THR	PVALUE	LOG_PVALUE	EVALUE	LOG_EVALUE	QVALUE	LOG_QVALUE
1	motif_db/HOCOMOCO/H12CORE_meme_format.meme	KLF8.H12CORE.1.P.C		GGGGGMGGGGCNGGGRGRGGGRG	4447	22.84	1165	5.98	3.81	12	4.94e-447	-1027.66	7.13e-444	-1020.38	7.13e-444	-1020.38
2	motif_db/HOCOMOCO/H12CORE_meme_format.meme	TWST1.H12CORE.0.P.B		ACATCTGGWTYYMATTAR	6453	33.15	2327	11.95	2.77	8.3	1.23e-440	-1012.93	1.77e-437	-1005.66	1.77e-437	-1005.66
3	motif_db/HOCOMOCO/H12CORE_meme_format.meme	SP5.H12CORE.1.P.B		GRRGGRGGGGRRGGGGGAGGRGCWG	5293	27.19	1762	9.05	3	11	3.80e-404	-928.91	5.48e-401	-921.64	5.48e-401	-921.64
4	motif_db/HOCOMOCO/H12CORE_meme_format.meme	MAZ.H12CORE.1.P.B		RGRGGGMGGGGSVRGRRGRGG	3760	19.31	929	4.77	4.04	13	2.89e-400	-919.97	4.17e-397	-912.7	4.17e-397	-912.7
5	motif_db/HOCOMOCO/H12CORE_meme_format.meme	ZN148.H12CORE.0.P.B		GGGGGTGGGGGAGGGGMRG	3470	17.83	837	4.3	4.14	11	7.88e-378	-868.31	1.14e-374	-861.04	1.14e-374	-861.04
6	motif_db/HOCOMOCO/H12CORE_meme_format.meme	KLF15.H12CORE.1.P.C		GGGGGMGGRGVRGGGGGVGG	2760	14.18	506	2.6	5.45	14	5.98e-374	-859.38	8.63e-371	-852.1	8.63e-371	-852.1
7	motif_db/HOCOMOCO/H12CORE_meme_format.meme	ZN467.H12CORE.0.P.C		GRGGRGGRRRRGGAGGGGGAGGR	4860	24.97	1646	8.46	2.95	11	7.24e-363	-833.86	1.04e-359	-826.58	1.04e-359	-826.58
8	motif_db/HOCOMOCO/H12CORE_meme_format.meme	VEZF1.H12CORE.1.P.B		RGGRRGRGGGAGGGGVRGGRRRR	4441	22.81	1409	7.24	3.15	12	6.46e-361	-829.37	9.33e-358	-822.09	9.33e-358	-822.09
9	motif_db/HOCOMOCO/H12CORE_meme_format.meme	SP4.H12CORE.2.P.B		RGGGGGMGGRGCNDGGGGGGG	2602	13.37	487	2.5	5.33	14	1.24e-347	-798.78	1.79e-344	-791.51	1.79e-344	-791.51
10	motif_db/HOCOMOCO/H12CORE_meme_format.meme	KLF16.H12CORE.1.P.B		GSGGGRGGRGGCGGGGCNGGRGG	2785	14.31	579	2.97	4.8	14	4.09e-344	-790.68	5.89e-341	-783.41	5.89e-341	-783.41
11	motif_db/HOCOMOCO/H12CORE_meme_format.meme	ZN281.H12CORE.0.P.B		GGGTGGGGGAGGGGMR	4028	20.69	1245	6.4	3.23	8.7	3.68e-338	-776.97	5.31e-335	-769.7	5.31e-335	-769.7
12	motif_db/HOCOMOCO/H12CORE_meme_format.meme	KLF9.H12CORE.1.P.B		GGRGGGGGCGGGGCSGGGGGGGG	3498	17.97	958	4.92	3.65	12	1.52e-336	-773.25	2.19e-333	-765.98	2.19e-333	-765.98
13	motif_db/HOCOMOCO/H12CORE_meme_format.meme	KLF13.H12CORE.1.P.C		RGGGGGCGGGGSNGGGGGKG	4246	21.81	1394	7.16	3.04	12	1.45e-330	-759.48	2.10e-327	-752.2	2.10e-327	-752.2
14	motif_db/HOCOMOCO/H12CORE_meme_format.meme	CTCF.H12CORE.0.P.B		YGRCCACHAGRKGGCGCYVB	1658	8.52	141	0.72	11.7	14	5.24e-329	-755.89	7.56e-326	-748.62	7.56e-326	-748.62
15	motif_db/HOCOMOCO/H12CORE_meme_format.meme	VEZF1.H12CORE.0.P.C		GGGGGMGGGGS	3391	17.42	927	4.76	3.66	13	6.12e-327	-751.13	8.83e-324	-743.86	8.83e-324	-743.86
16	motif_db/HOCOMOCO/H12CORE_meme_format.meme	ZN281.H12CORE.1.SM.B		KGGGGGGGGGGGGGGAGGGDRGGKKK	3632	18.66	1062	5.46	3.42	12	1.94e-325	-747.68	2.80e-322	-740.4	2.80e-322	-740.4
17	motif_db/HOCOMOCO/H12CORE_meme_format.meme	PATZ1.H12CORE.0.P.B		RGGGGMGGGGGBSGRRGGGRRGS	2859	14.69	676	3.47	4.22	13	2.54e-317	-728.99	3.66e-314	-721.71	6.09e-316	-725.81
18	motif_db/HOCOMOCO/H12CORE_meme_format.meme	SP1.H12CORE.2.P.B		DGGGGGCGGGGCYDGGGGGGG	3089	15.87	802	4.12	3.85	12	5.68e-314	-721.27	8.20e-311	-714	1.29e-312	-718.15
19	motif_db/HOCOMOCO/H12CORE_meme_format.meme	SP3.H12CORE.0.P.B		SSSGSRGGGGGCGGGGCCT	2819	14.48	688	3.53	4.09	12	4.46e-304	-698.49	6.44e-301	-691.22	9.59e-303	-695.42
20	motif_db/HOCOMOCO/H12CORE_meme_format.meme	SP1.H12CORE.0.P.B		DGGGGGCGGGGCYD	2698	13.86	644	3.31	4.18	12	4.73e-297	-682.31	6.82e-294	-675.04	9.66e-296	-679.3
21	motif_db/HOCOMOCO/H12CORE_meme_format.meme	KLF12.H12CORE.0.P.C		GGGGCGGGGCCKGGGGGG	3002	15.42	812	4.17	3.69	13	7.02e-293	-672.71	1.01e-289	-665.43	1.36e-291	-669.74
22	motif_db/HOCOMOCO/H12CORE_meme_format.meme	KLF14.H12CORE.1.P.C		VDGKGGGCGKGGCYGGGRGDGGG	2505	12.87	569	2.92	4.4	13	3.49e-288	-661.89	5.03e-285	-654.62	6.48e-287	-658.97
23	motif_db/HOCOMOCO/H12CORE_meme_format.meme	ZBT17.H12CORE.0.P.B		VGGHGGGGGMGGGGVDSV	3366	17.29	1025	5.27	3.28	12	5.32e-288	-661.47	7.68e-285	-654.2	9.45e-287	-658.6
24	motif_db/HOCOMOCO/H12CORE_meme_format.meme	KLF10.H12CORE.0.P.C		GGVGGGGGCGKGGCY	2181	11.2	435	2.23	5	14	1.3e-278	-639.86	1.87e-275	-632.58	2.2e-277	-637.03
25	motif_db/HOCOMOCO/H12CORE_meme_format.meme	KLF11.H12CORE.0.P.B		GRGGGGGCGGGGCYK	2526	12.98	609	3.13	4.14	13	9.38e-276	-633.27	1.35e-272	-626	1.53e-274	-630.48
26	motif_db/HOCOMOCO/H12CORE_meme_format.meme	KLF8.H12CORE.0.P.C		RRGGGGCGGGGCS	2340	12.02	534	2.74	4.38	13	2.84e-268	-616.05	4.09e-265	-608.78	4.45e-267	-613.3
27	motif_db/HOCOMOCO/H12CORE_meme_format.meme	SP2.H12CORE.0.P.D		RGGRGGCGGGGC	2982	15.32	871	4.47	3.42	12	6.51e-268	-615.22	9.4e-265	-607.94	9.85e-267	-612.5
28	motif_db/HOCOMOCO/H12CORE_meme_format.meme	ZN362.H12CORE.0.P.C		AAAAAAAAAAAAAAAAAAAAAAK	1715	8.81	259	1.33	6.6	11	2.95e-263	-604.5	4.26e-260	-597.22	4.3e-262	-601.82
29	motif_db/HOCOMOCO/H12CORE_meme_format.meme	TWST2.H12CORE.0.P.B		CAGMTGGNNDCCAGMTGKB	3500	17.98	1184	6.08	2.95	11	2.32e-262	-602.44	3.34e-259	-595.16	3.26e-261	-599.79
30	motif_db/HOCOMOCO/H12CORE_meme_format.meme	KLF7.H12CORE.0.P.B		VDGGGCGGGG	2301	11.82	562	2.89	4.09	13	2.01e-248	-570.34	2.9e-245	-563.07	2.74e-247	-567.73
31	motif_db/HOCOMOCO/H12CORE_meme_format.meme	SP5.H12CORE.0.P.B		DGKGGGCGGRGCNG	1997	10.26	416	2.14	4.79	13	5.77e-247	-566.99	8.33e-244	-559.71	7.6e-246	-564.41
32	motif_db/HOCOMOCO/H12CORE_meme_format.meme	PATZ1.H12CORE.1.P.C		RGGGGMGGGG	2190	11.25	519	2.67	4.21	13	4.48e-243	-558.03	6.47e-240	-550.75	5.72e-242	-555.48
33	motif_db/HOCOMOCO/H12CORE_meme_format.meme	KLF6.H12CORE.0.P.B		VGVDGGGCGGGGCMBGSR	2244	11.53	568	2.92	3.95	13	2.34e-234	-537.96	3.37e-231	-530.68	2.89e-233	-535.44
34	motif_db/HOCOMOCO/H12CORE_meme_format.meme	SP2.H12CORE.1.P.B		SVNSVVRGRGGCGGGGSBNRR	2483	12.75	701	3.6	3.54	12	6.12e-232	-532.39	8.84e-229	-525.11	7.35e-231	-529.9
35	motif_db/HOCOMOCO/H12CORE_meme_format.meme	SALL1.H12CORE.0.P.C		RDRKGDGGGWGGGGNV	2284	11.73	596	3.06	3.83	12	1.48e-231	-531.51	2.13e-228	-524.23	1.73e-230	-529.05
36	motif_db/HOCOMOCO/H12CORE_meme_format.meme	SP4.H12CORE.0.P.C		RRGGGGCGGGGCCDG	2578	13.24	755	3.88	3.41	12	3.22e-231	-530.73	4.65e-228	-523.45	3.65e-230	-528.3
37	motif_db/HOCOMOCO/H12CORE_meme_format.meme	ZN132.H12CORE.0.P.C		HCCYYCCYTCCTTCCCYCYYTCCYT	4615	23.71	2032	10.44	2.27	8.9	2.96e-226	-519.3	4.27e-223	-512.03	3.26e-225	-516.9
38	motif_db/HOCOMOCO/H12CORE_meme_format.meme	KLF9.H12CORE.0.P.B		RRGKGGGCGKGGCC	3706	19.04	1471	7.56	2.52	11	5.47e-219	-502.57	7.89e-216	-495.29	5.87e-218	-500.19
39	motif_db/HOCOMOCO/H12CORE_meme_format.meme	KLF11.H12CORE.1.SM.B		DDGKGGGCGTGGCGKGGGCGKGGB	2404	12.35	731	3.76	3.29	8.4	1.17e-206	-474.17	1.69e-203	-466.9	1.23e-205	-471.82
40	motif_db/HOCOMOCO/H12CORE_meme_format.meme	TWST1.H12CORE.1.P.B		NNNVMCATCTGKTWYY	5598	28.76	2874	14.76	1.95	10	4.63e-196	-449.77	6.69e-193	-442.5	4.73e-195	-447.45
41	motif_db/HOCOMOCO/H12CORE_meme_format.meme	ZN444.H12CORE.0.S.C		YCRTCCCCCTCCCCCYYN	3894	20	1712	8.79	2.27	8.2	8.5e-192	-439.96	1.23e-188	-432.68	8.46e-191	-437.66
42	motif_db/HOCOMOCO/H12CORE_meme_format.meme	KLF17.H12CORE.1.P.C		DGAGGGAGGGG	4872	25.03	2407	12.36	2.02	10	2.47e-187	-429.68	3.56e-184	-422.4	2.4e-186	-427.4
43	motif_db/HOCOMOCO/H12CORE_meme_format.meme	KLF3.H12CORE.0.PS.A		NNNDGGGYGKGGCHBNNN	3151	16.19	1275	6.55	2.47	12	1.25e-180	-414.24	1.81e-177	-406.96	1.19e-179	-411.99
44	motif_db/HOCOMOCO/H12CORE_meme_format.meme	KLF1.H12CORE.0.P.B		VDGGGYGKGGCCS	3392	17.42	1440	7.4	2.35	11	1.3e-178	-409.6	1.88e-175	-402.32	1.21e-177	-407.37
45	motif_db/HOCOMOCO/H12CORE_meme_format.meme	KMT2A.H12CORE.0.P.B		CSCCGCCSCCGCCGCCGCCGCCS	1476	7.58	321	1.65	4.59	16	6.44e-177	-405.69	9.29e-174	-398.42	5.84e-176	-403.49
46	motif_db/HOCOMOCO/H12CORE_meme_format.meme	WT1.H12CORE.1.P.B		GRVKGYGKGGGAGGRRRRGGV	4796	24.64	2428	12.47	1.97	10	3.91e-174	-399.29	5.65e-171	-392.01	3.47e-173	-397.1
47	motif_db/HOCOMOCO/H12CORE_meme_format.meme	ZN180.H12CORE.0.P.C		AGGGAGKGGTGGGGACTGBGGCRRR	3388	17.4	1459	7.49	2.32	11	8.54e-174	-398.51	1.23e-170	-391.23	7.42e-173	-396.34
48	motif_db/HOCOMOCO/H12CORE_meme_format.meme	SP1.H12CORE.1.SM.B		NGKGGGCGTGGCYN	2036	10.46	635	3.26	3.2	13	3.82e-170	-390.1	5.52e-167	-382.82	3.25e-169	-387.96
49	motif_db/HOCOMOCO/H12CORE_meme_format.meme	MAZ.H12CORE.0.P.B		RGVGGGMGGGGGM	5427	27.88	2963	15.22	1.83	10	6.7e-162	-371.12	9.67e-159	-363.84	5.59e-161	-369
50	motif_db/HOCOMOCO/H12CORE_meme_format.meme	ZN263.H12CORE.1.P.B		RGGGAGGAGGRVGRGGRGGRG	3394	17.43	1522	7.82	2.23	11	3.78e-161	-369.39	5.46e-158	-362.11	3.09e-160	-367.29
51	motif_db/HOCOMOCO/H12CORE_meme_format.meme	KLF10.H12CORE.1.PSM.A		DDGGGGGCGTGDSRKGGGYGTGKB	3767	19.35	1807	9.28	2.08	2.6	2.73e-155	-355.9	3.93e-152	-348.62	2.18e-154	-353.82
52	motif_db/HOCOMOCO/H12CORE_meme_format.meme	ZN613.H12CORE.0.P.C		SCHKWTTTTTTTTTWTTTKBYWKTD	1106	5.68	196	1.01	5.62	15	1.52e-154	-354.18	2.19e-151	-346.91	1.19e-153	-352.12
53	motif_db/HOCOMOCO/H12CORE_meme_format.meme	KLF15.H12CORE.0.S.B		GRRGKGGGCGTGGB	1911	9.82	616	3.16	3.1	13	1.76e-153	-351.73	2.54e-150	-344.46	1.35e-152	-349.69
54	motif_db/HOCOMOCO/H12CORE_meme_format.meme	ATOH1.H12CORE.1.SM.B		NRYRMCATATGBTN	6859	35.23	4115	21.14	1.67	1.2	5.13e-153	-350.66	7.41e-150	-343.39	3.88e-152	-348.64
55	motif_db/HOCOMOCO/H12CORE_meme_format.meme	BHA15.H12CORE.1.SM.B		BBKAMCATATGGHN	6575	33.78	3921	20.14	1.68	2.9	9.57e-150	-343.13	1.38e-146	-335.85	7.1e-149	-341.12
56	motif_db/HOCOMOCO/H12CORE_meme_format.meme	ZN740.H12CORE.1.S.C		GGGKKGGGGGGGGGTGCGKK	2996	15.39	1321	6.79	2.27	9.9	2.98e-147	-337.39	4.3e-144	-330.11	2.17e-146	-335.4
57	motif_db/HOCOMOCO/H12CORE_meme_format.meme	TWST2.H12CORE.1.P.B		DCCAGMTGTK	2890	14.85	1254	6.44	2.3	12	1.72e-146	-335.63	2.48e-143	-328.36	1.23e-145	-333.67
58	motif_db/HOCOMOCO/H12CORE_meme_format.meme	ZN749.H12CORE.0.P.C		YVYCHCYRMCCCCARCMTTCCYYCY	3589	18.44	1738	8.93	2.06	9.7	5.42e-145	-332.18	7.82e-142	-324.91	3.82e-144	-330.23
59	motif_db/HOCOMOCO/H12CORE_meme_format.meme	RFX3.H12CORE.2.S.B		KDGTKGTAGGKTRGGGRGGK	6126	31.47	3617	18.58	1.69	7.1	2.6e-144	-330.62	3.75e-141	-323.34	1.8e-143	-328.68
60	motif_db/HOCOMOCO/H12CORE_meme_format.meme	ZN468.H12CORE.0.P.C		VRGGGAGGGGGYG	3424	17.59	1632	8.38	2.1	10	2.5e-143	-328.35	3.61e-140	-321.08	1.7e-142	-326.44
61	motif_db/HOCOMOCO/H12CORE_meme_format.meme	OLIG2.H12CORE.0.P.B		CCAKCTGBTBNCMRGCTGB	4373	22.46	2313	11.88	1.89	10	1.76e-142	-326.4	2.54e-139	-319.13	1.18e-141	-324.5
62	motif_db/HOCOMOCO/H12CORE_meme_format.meme	TCF21.H12CORE.1.SM.B		NRVCATATGGTR	6846	35.17	4210	21.63	1.63	5	3.24e-140	-321.19	4.67e-137	-313.91	2.13e-139	-319.3
63	motif_db/HOCOMOCO/H12CORE_meme_format.meme	CTCFL.H12CORE.0.P.B		GCCRSCAGGGGGCGCY	1843	9.47	636	3.27	2.89	13	1.75e-135	-310.29	2.53e-132	-303.01	1.13e-134	-308.42
64	motif_db/HOCOMOCO/H12CORE_meme_format.meme	ZN681.H12CORE.0.P.C		YYYYTSYBYSTCCTCVTCCTT	5096	26.18	2929	15.05	1.74	8.5	4.79e-131	-300.07	6.92e-128	-292.8	3.06e-130	-298.22
65	motif_db/HOCOMOCO/H12CORE_meme_format.meme	OLIG2.H12CORE.1.P.B		CCAGCTGYT	4941	25.38	2814	14.46	1.76	11	1.05e-130	-299.29	1.52e-127	-292.01	6.6e-130	-297.45
66	motif_db/HOCOMOCO/H12CORE_meme_format.meme	BHA15.H12CORE.0.P.B		VVARCAGCTGGM	9365	48.11	6335	32.54	1.48	8.4	3.31e-130	-298.14	4.78e-127	-290.86	2.05e-129	-296.32
67	motif_db/HOCOMOCO/H12CORE_meme_format.meme	FOXL1.H12CORE.0.S.B		KDKTGTTTRTTTAYWTWYHH	5042	25.9	2904	14.92	1.74	5.6	7.42e-129	-295.03	1.07e-125	-287.75	4.52e-128	-293.22
68	motif_db/HOCOMOCO/H12CORE_meme_format.meme	ZN519.H12CORE.0.P.C		GCCGCMGCYGCMGCCGCCCV	843	4.33	130	0.67	6.44	16	7.83e-129	-294.98	1.13e-125	-287.7	4.7e-128	-293.18
69	motif_db/HOCOMOCO/H12CORE_meme_format.meme	ZN384.H12CORE.0.PSM.A		NRRAAAAAAAAAAGYRN	1058	5.43	234	1.2	4.51	15	1.22e-125	-287.63	1.76e-122	-280.35	7.21e-125	-285.85
70	motif_db/HOCOMOCO/H12CORE_meme_format.meme	FLI1.H12CORE.1.P.B		VGRVAGGAAGBRRRDGGR	3064	15.74	1495	7.68	2.05	11	5.05e-122	-279.3	7.29e-119	-272.02	2.95e-121	-277.53
71	motif_db/HOCOMOCO/H12CORE_meme_format.meme	SALL4.H12CORE.0.P.B		BWGGGTGGGGB	5935	30.49	3672	18.86	1.62	9.8	3.11e-119	-272.87	4.48e-116	-265.6	1.79e-118	-271.12
72	motif_db/HOCOMOCO/H12CORE_meme_format.meme	CPEB1.H12CORE.1.S.B		BBBTTTTATYWTTTTTTW	3051	15.67	1563	8.03	1.95	10	2.07e-108	-247.95	2.98e-105	-240.68	1.17e-107	-246.22
73	motif_db/HOCOMOCO/H12CORE_meme_format.meme	KLF4.H12CORE.0.PSM.A		WGGGYGKGGCY	4922	25.28	2973	15.27	1.66	10	6.34e-108	-246.83	9.15e-105	-239.56	3.55e-107	-245.11
74	motif_db/HOCOMOCO/H12CORE_meme_format.meme	ZBT42.H12CORE.0.P.C		KSCAGMTGYKS	5916	30.39	3764	19.34	1.57	10	3.96e-107	-245	5.72e-104	-237.73	2.19e-106	-243.29
75	motif_db/HOCOMOCO/H12CORE_meme_format.meme	NGN2.H12CORE.0.P.B		NRRCAGATGGB	6869	35.29	4544	23.34	1.51	9.1	6.02e-106	-242.28	8.69e-103	-235	3.28e-105	-240.58
76	motif_db/HOCOMOCO/H12CORE_meme_format.meme	NRF1.H12CORE.0.PS.A		NBNCTGCGCAKGCGCA	839	4.31	173	0.89	4.83	14	1.01e-105	-241.76	1.46e-102	-234.49	5.43e-105	-240.08
77	motif_db/HOCOMOCO/H12CORE_meme_format.meme	NDF1.H12CORE.0.P.B		KRRCAGATGGY	5323	27.34	3323	17.07	1.6	9.7	9.84e-104	-237.18	1.42e-100	-229.91	5.22e-103	-235.51
78	motif_db/HOCOMOCO/H12CORE_meme_format.meme	MUSC.H12CORE.0.SM.B		RMCATATGKTRN	3207	16.47	1714	8.8	1.87	10	3.02e-102	-233.76	4.36e-99	-226.48	1.58e-101	-232.1
79	motif_db/HOCOMOCO/H12CORE_meme_format.meme	ATF2.H12CORE.0.PSM.A		RRTGACGTCAY	1842	9.46	769	3.95	2.39	9.8	6.61e-101	-230.67	9.54e-98	-223.4	3.42e-100	-229.03
80	motif_db/HOCOMOCO/H12CORE_meme_format.meme	RFX3.H12CORE.0.PSM.A		GTTGCCATGGVRAC	590	3.03	77	0.4	7.58	15	3.86e-99	-226.6	5.57e-96	-219.33	1.97e-98	-224.97
81	motif_db/HOCOMOCO/H12CORE_meme_format.meme	RFX1.H12CORE.1.PSM.A		SCBGTTGCCATGGHRACV	919	4.72	228	1.17	4.02	12	5.43e-99	-226.26	7.84e-96	-218.99	2.74e-98	-224.65
82	motif_db/HOCOMOCO/H12CORE_meme_format.meme	ZN791.H12CORE.0.P.C		YYYWTKTATKTRWTTAKTYAYTT	1812	9.31	762	3.91	2.38	3.9	4.96e-98	-224.05	7.15e-95	-216.78	2.47e-97	-222.45
83	motif_db/HOCOMOCO/H12CORE_meme_format.meme	ZN143.H12CORE.0.P.B		CRVDGCMTKCTGGGARWTGTAGT	358	1.84	6	0.03	51.3	17	8.39e-98	-223.53	1.21e-94	-216.25	4.13e-97	-221.93
84	motif_db/HOCOMOCO/H12CORE_meme_format.meme	ATF7.H12CORE.0.PSM.A		RATGACGTCAT	1081	5.55	319	1.64	3.38	10	2.62e-97	-222.39	3.79e-94	-215.11	1.28e-96	-220.81
85	motif_db/HOCOMOCO/H12CORE_meme_format.meme	ZN540.H12CORE.0.P.C		YAAACRYMCACWGVAACMVMMWS	838	4.3	199	1.02	4.2	14	4.56e-94	-214.93	6.58e-91	-207.65	2.19e-93	-213.36
86	motif_db/HOCOMOCO/H12CORE_meme_format.meme	ETV6.H12CORE.1.P.B		ARSAGGAAGTGR	6074	31.2	4025	20.68	1.51	9.5	3e-93	-213.04	4.33e-90	-205.77	1.42e-92	-211.48
87	motif_db/HOCOMOCO/H12CORE_meme_format.meme	ATF2.H12CORE.1.P.B		RATGATGTCAT	1048	5.38	313	1.61	3.34	12	3.97e-93	-212.76	5.72e-90	-205.49	1.86e-92	-211.22
88	motif_db/HOCOMOCO/H12CORE_meme_format.meme	STAT2.H12CORE.0.P.B		RRGAAAHYGAAACTDAAR	8292	42.6	5868	30.14	1.41	6.4	6.52e-93	-212.27	9.41e-90	-204.99	3.03e-92	-210.73
89	motif_db/HOCOMOCO/H12CORE_meme_format.meme	ATOH1.H12CORE.0.P.B		RRCAGMTGGB	7077	36.35	4857	24.95	1.46	9.7	1.49e-92	-211.44	2.15e-89	-204.16	6.84e-92	-209.91
90	motif_db/HOCOMOCO/H12CORE_meme_format.meme	ATF3.H12CORE.3.SM.B		NVTGATGACGTCAYN	1114	5.72	355	1.82	3.13	10	1.36e-91	-209.23	1.96e-88	-201.96	6.16e-91	-207.72
91	motif_db/HOCOMOCO/H12CORE_meme_format.meme	PTF1A.H12CORE.1.PS.A		RSCAGCTGTB	7482	38.43	5207	26.75	1.44	9.6	2.1e-91	-208.79	3.03e-88	-201.52	9.42e-91	-207.29
92	motif_db/HOCOMOCO/H12CORE_meme_format.meme	Z585A.H12CORE.0.P.C		RAAAAAAAAADAGARAACAGAVA	771	3.96	173	0.89	4.44	15	5.44e-91	-207.84	7.86e-88	-200.57	2.42e-90	-206.35
93	motif_db/HOCOMOCO/H12CORE_meme_format.meme	RFX4.H12CORE.0.SM.B		SGTTGCCATGGHWACV	1230	6.32	427	2.19	2.88	12	2.34e-90	-206.38	3.38e-87	-199.11	1.03e-89	-204.9
94	motif_db/HOCOMOCO/H12CORE_meme_format.meme	ZN684.H12CORE.1.M.C		MCMNYCCWCCCCTYN	7339	37.7	5104	26.22	1.44	9	5.35e-90	-205.55	7.73e-87	-198.28	2.33e-89	-204.09
95	motif_db/HOCOMOCO/H12CORE_meme_format.meme	KLF13.H12CORE.0.PSM.A		NRRGKGGGCGTGGYN	1832	9.41	812	4.17	2.25	10	5.98e-90	-205.44	8.62e-87	-198.17	2.57e-89	-203.99
96	motif_db/HOCOMOCO/H12CORE_meme_format.meme	CREB5.H12CORE.1.SM.B		BGATGACGTMAY	1500	7.71	596	3.06	2.51	11	9.97e-90	-204.93	1.44e-86	-197.66	4.24e-89	-203.49
97	motif_db/HOCOMOCO/H12CORE_meme_format.meme	BATF3.H12CORE.2.SM.B		DTGATGACGTCAYN	1623	8.34	682	3.5	2.38	10	3.9e-88	-201.27	5.62e-85	-193.99	1.64e-87	-199.83
98	motif_db/HOCOMOCO/H12CORE_meme_format.meme	RFX2.H12CORE.1.PSM.A		SGTTGCCATGGYWACV	1342	6.89	504	2.59	2.66	9.9	6.55e-88	-200.75	9.45e-85	-193.47	2.73e-87	-199.32
99	motif_db/HOCOMOCO/H12CORE_meme_format.meme	ZNF76.H12CORE.0.P.B		CRGGGSMTKCTGGGARDTGTAGT	328	1.68	7	0.04	41.1	18	1.29e-87	-200.07	1.86e-84	-192.8	5.31e-87	-198.66
100	motif_db/HOCOMOCO/H12CORE_meme_format.meme	FOXC2.H12CORE.0.SM.B		TNWTTGTTTAYWTWDNN	5111	26.25	3304	16.97	1.55	7.3	3.03e-87	-199.22	4.37e-84	-191.94	1.24e-86	-197.81
101	motif_db/HOCOMOCO/H12CORE_meme_format.meme	STAT1.H12CORE.1.P.B		YTTMAGTTTCRWTTTCCY	8344	42.86	6006	30.85	1.39	4.8	1.97e-85	-195.04	2.84e-82	-187.77	7.97e-85	-193.64
102	motif_db/HOCOMOCO/H12CORE_meme_format.meme	TCF21.H12CORE.0.PS.A		RVAACAGCTGGR	8697	44.68	6321	32.47	1.38	8.5	2.57e-84	-192.47	3.71e-81	-185.2	1.03e-83	-191.09
103	motif_db/HOCOMOCO/H12CORE_meme_format.meme	ZN383.H12CORE.0.P.C		GCRGAGCVRSRAGRBGGARGGRR	5568	28.6	3721	19.11	1.5	9.3	1.33e-82	-188.53	1.92e-79	-181.25	5.26e-82	-187.15
104	motif_db/HOCOMOCO/H12CORE_meme_format.meme	FOXJ2.H12CORE.2.S.B		NNTTKKTTWWTGTTTAYKTT	2122	10.9	1050	5.39	2.02	10	1.71e-82	-188.28	2.47e-79	-181	6.71e-82	-186.91
105	motif_db/HOCOMOCO/H12CORE_meme_format.meme	ZN879.H12CORE.0.P.C		TRTTTGGTGCATWTATRTTYAHWATTGTTAT	5772	29.65	3900	20.03	1.48	4.9	1.7e-81	-185.98	2.45e-78	-178.71	6.59e-81	-184.62
106	motif_db/HOCOMOCO/H12CORE_meme_format.meme	ZSC22.H12CORE.0.P.C		RGNCHGAKGGMGGAGGC	5060	25.99	3320	17.05	1.52	9	2.43e-81	-185.62	3.51e-78	-178.35	9.37e-81	-184.27
107	motif_db/HOCOMOCO/H12CORE_meme_format.meme	ZN823.H12CORE.0.P.C		GAVAGRGGRATKGMRRNAGAGAA	1818	9.34	851	4.37	2.13	10	4.53e-80	-182.7	6.54e-77	-175.42	1.73e-79	-181.36
108	motif_db/HOCOMOCO/H12CORE_meme_format.meme	NFYB.H12CORE.0.P.B		YYRRCCAATCAGAR	594	3.05	113	0.58	5.22	15	6.13e-80	-182.39	8.84e-77	-175.12	2.32e-79	-181.06
109	motif_db/HOCOMOCO/H12CORE_meme_format.meme	ZN449.H12CORE.1.S.C		GRDGGKTGGKCGBGD	3505	18	2110	10.84	1.66	11	2.44e-78	-178.71	3.53e-75	-171.43	9.16e-78	-177.39
110	motif_db/HOCOMOCO/H12CORE_meme_format.meme	ZN543.H12CORE.0.P.C		CCYBGCCNCSBGGCCCCCTCC	2698	13.86	1498	7.7	1.8	12	7.73e-78	-177.56	1.11e-74	-170.28	2.87e-77	-176.25
111	motif_db/HOCOMOCO/H12CORE_meme_format.meme	ZBT18.H12CORE.0.PSM.A		KCCAGMTGTKB	2714	13.94	1510	7.76	1.8	11	7.84e-78	-177.54	1.13e-74	-170.27	2.88e-77	-176.24
112	motif_db/HOCOMOCO/H12CORE_meme_format.meme	FOXC1.H12CORE.0.S.B		HRTMAATATTTACWTWRSN	3631	18.65	2214	11.37	1.64	7	1.25e-77	-177.08	1.8e-74	-169.8	4.55e-77	-175.78
113	motif_db/HOCOMOCO/H12CORE_meme_format.meme	ZN770.H12CORE.1.P.B		GGAGGCYGRGGBRGGAGGAKSR	6598	33.89	4631	23.79	1.42	7.5	1.58e-77	-176.84	2.29e-74	-169.56	5.73e-77	-175.55
114	motif_db/HOCOMOCO/H12CORE_meme_format.meme	LYL1.H12CORE.0.P.C		NMCWKCTGBTTBY	2256	11.59	1176	6.04	1.92	10	2.55e-77	-176.36	3.68e-74	-169.09	9.15e-77	-175.09
115	motif_db/HOCOMOCO/H12CORE_meme_format.meme	ETV1.H12CORE.1.PM.A		NGRCAGGAAGTRN	4036	20.73	2539	13.04	1.59	10	5.88e-77	-175.53	8.48e-74	-168.25	2.09e-76	-174.26
116	motif_db/HOCOMOCO/H12CORE_meme_format.meme	RFX5.H12CORE.2.S.B		NCSGTTGCYATGGYAACS	687	3.53	165	0.85	4.14	9	1.1e-76	-174.9	1.58e-73	-167.63	3.86e-76	-173.65
117	motif_db/HOCOMOCO/H12CORE_meme_format.meme	HMGA1.H12CORE.0.P.B		TAWAATAWAWW	5892	30.27	4060	20.86	1.45	8.5	5.84e-76	-173.23	8.43e-73	-165.96	2.04e-75	-171.98
118	motif_db/HOCOMOCO/H12CORE_meme_format.meme	ZN100.H12CORE.1.P.B		KCCAHGGCGGCGGC	719	3.69	186	0.96	3.85	15	7.29e-75	-170.71	1.05e-71	-163.43	2.52e-74	-169.47
119	motif_db/HOCOMOCO/H12CORE_meme_format.meme	RFX3.H12CORE.1.PS.A		BSGTTGCYATGGHR	1504	7.73	664	3.41	2.26	11	9.21e-75	-170.47	1.33e-71	-163.2	3.16e-74	-169.24
120	motif_db/HOCOMOCO/H12CORE_meme_format.meme	NDF2.H12CORE.0.P.B		RRCAGATGGCV	6953	35.72	4965	25.5	1.4	9.1	1.17e-74	-170.24	1.68e-71	-162.96	3.96e-74	-169.01
121	motif_db/HOCOMOCO/H12CORE_meme_format.meme	ELF4.H12CORE.1.M.B		NGRAMCAGGAAGTRN	2895	14.87	1676	8.61	1.73	9.9	1.02e-73	-168.07	1.48e-70	-160.79	3.45e-73	-166.85
122	motif_db/HOCOMOCO/H12CORE_meme_format.meme	SATB1.H12CORE.0.P.B		WWWATWAWTAYTAATAATW	2715	13.95	1552	7.97	1.75	7.7	5.76e-72	-164.04	8.31e-69	-156.76	1.93e-71	-162.83
123	motif_db/HOCOMOCO/H12CORE_meme_format.meme	ZN197.H12CORE.0.P.C		YYTTCTYYTTGTCTTTKGTKTTYYB	8425	43.28	6268	32.2	1.34	5.6	2.53e-71	-162.56	3.65e-68	-155.28	8.4e-71	-161.36
124	motif_db/HOCOMOCO/H12CORE_meme_format.meme	HESX1.H12CORE.1.S.B		WAWTWWYTAATTARCN	5343	27.45	3659	18.8	1.46	0.22	4.18e-71	-162.05	6.03e-68	-154.78	1.38e-70	-160.86
125	motif_db/HOCOMOCO/H12CORE_meme_format.meme	NGN2.H12CORE.1.SM.B		NAACATATGTYAHN	4230	21.73	2755	14.15	1.54	0.34	1.99e-70	-160.49	2.87e-67	-153.22	6.51e-70	-159.31
126	motif_db/HOCOMOCO/H12CORE_meme_format.meme	TAF1.H12CORE.0.P.B		SAAGATGGCGGCGGC	533	2.74	106	0.54	4.99	14	1.13e-69	-158.76	1.63e-66	-151.48	3.65e-69	-157.58
127	motif_db/HOCOMOCO/H12CORE_meme_format.meme	ZN671.H12CORE.0.P.C		GRRTKGARTGGADKGGARKGKRG	4709	24.19	3157	16.22	1.49	8.1	3.24e-69	-157.7	4.68e-66	-150.43	1.04e-68	-156.53
128	motif_db/HOCOMOCO/H12CORE_meme_format.meme	PO4F2.H12CORE.0.S.B		NBTMATTAATWATTCAH	3431	17.62	2128	10.93	1.61	6.6	3.31e-69	-157.68	4.78e-66	-150.41	1.06e-68	-156.52
129	motif_db/HOCOMOCO/H12CORE_meme_format.meme	ZFP28.H12CORE.0.P.B		TCTATTTCTTCTTGWGTCAGTTT	6866	35.27	4972	25.54	1.38	5	2.21e-68	-155.78	3.19e-65	-148.51	6.99e-68	-154.63
130	motif_db/HOCOMOCO/H12CORE_meme_format.meme	JUNB.H12CORE.1.S.C		NATGACGTCATCVYB	1084	5.57	421	2.16	2.57	9.2	8.33e-68	-154.46	1.2e-64	-147.18	2.61e-67	-153.31
131	motif_db/HOCOMOCO/H12CORE_meme_format.meme	NFYA.H12CORE.0.P.B		NYYRRCCAATCARAR	500	2.57	97	0.5	5.11	15	1.2e-66	-151.79	1.73e-63	-144.51	3.74e-66	-150.65
132	motif_db/HOCOMOCO/H12CORE_meme_format.meme	ERF.H12CORE.0.PS.A		RAVAGGAARTR	3964	20.36	2578	13.24	1.54	10	1.62e-66	-151.49	2.34e-63	-144.21	5.02e-66	-150.36
133	motif_db/HOCOMOCO/H12CORE_meme_format.meme	ELF3.H12CORE.1.PM.A		WACCAGGAAGTAA	6318	32.45	4531	23.28	1.39	6.6	1.69e-66	-151.44	2.44e-63	-144.17	5.2e-66	-150.32
134	motif_db/HOCOMOCO/H12CORE_meme_format.meme	KLF5.H12CORE.0.PM.A		NNWGGGYGTGGCH	1894	9.73	985	5.06	1.92	12	1.29e-65	-149.41	1.87e-62	-142.14	3.94e-65	-148.3
135	motif_db/HOCOMOCO/H12CORE_meme_format.meme	RFX2.H12CORE.0.PS.A		BBGTTGCYATGGCN	1843	9.47	951	4.89	1.94	11	3.82e-65	-148.33	5.51e-62	-141.05	1.16e-64	-147.22
136	motif_db/HOCOMOCO/H12CORE_meme_format.meme	KLF14.H12CORE.0.PSM.A		DDRGKGGGCGTGKB	2026	10.41	1086	5.58	1.86	11	7.58e-65	-147.64	1.09e-61	-140.37	2.28e-64	-146.54
137	motif_db/HOCOMOCO/H12CORE_meme_format.meme	FOXL2.H12CORE.0.PSM.A		TGTTTAYATT	8096	41.59	6080	31.23	1.33	8	9.24e-65	-147.44	1.33e-61	-140.17	2.75e-64	-146.35
138	motif_db/HOCOMOCO/H12CORE_meme_format.meme	RFX1.H12CORE.0.PM.A		YBGTTGCCATGG	806	4.14	265	1.36	3.03	13	2.87e-64	-146.31	4.15e-61	-139.04	8.5e-64	-145.23
139	motif_db/HOCOMOCO/H12CORE_meme_format.meme	CREM.H12CORE.1.P.C		YKCYGGGADDTGWMGTYW	1182	6.07	502	2.58	2.35	12	1.6e-63	-144.59	2.31e-60	-137.32	4.71e-63	-143.51
140	motif_db/HOCOMOCO/H12CORE_meme_format.meme	HNF1B.H12CORE.0.PS.A		DGTTAATRATTAACH	2562	13.16	1503	7.72	1.7	9.5	7.77e-63	-143.01	1.12e-59	-135.74	2.27e-62	-141.94
141	motif_db/HOCOMOCO/H12CORE_meme_format.meme	ATF4.H12CORE.2.SM.B		NWGGMTGACGTCATCHH	1294	6.65	580	2.98	2.23	6.3	9.24e-63	-142.84	1.33e-59	-135.56	2.68e-62	-141.78
142	motif_db/HOCOMOCO/H12CORE_meme_format.meme	TAL1.H12CORE.2.P.B		MAGRAARCAGMTGB	3030	15.56	1872	9.62	1.62	11	3.3e-62	-141.57	4.77e-59	-134.29	9.5e-62	-140.51
143	motif_db/HOCOMOCO/H12CORE_meme_format.meme	SP3.H12CORE.1.S.B		NGKGGGCGKGD	2603	13.37	1542	7.92	1.69	11	7.26e-62	-140.78	1.05e-58	-133.5	2.07e-61	-139.73
144	motif_db/HOCOMOCO/H12CORE_meme_format.meme	KLF16.H12CORE.0.SM.B		DGKGGGCGTGD	4077	20.94	2734	14.04	1.49	9.8	3.91e-60	-136.79	5.65e-57	-129.52	1.11e-59	-135.75
145	motif_db/HOCOMOCO/H12CORE_meme_format.meme	NFYC.H12CORE.0.P.B		NBYRRCCAATCAGAR	411	2.11	70	0.36	5.8	16	4.6e-60	-136.63	6.64e-57	-129.35	1.3e-59	-135.59
146	motif_db/HOCOMOCO/H12CORE_meme_format.meme	ELF2.H12CORE.1.M.B		DWHCMGGAAGTRN	2557	13.14	1521	7.81	1.68	11	5.25e-60	-136.5	7.57e-57	-129.22	1.47e-59	-135.47
147	motif_db/HOCOMOCO/H12CORE_meme_format.meme	NKX61.H12CORE.0.PS.A		GAYWAATKRSHWWTTAATKR	4540	23.32	3126	16.06	1.45	9.2	3.25e-59	-134.67	4.69e-56	-127.4	9.03e-59	-133.65
148	motif_db/HOCOMOCO/H12CORE_meme_format.meme	CREB5.H12CORE.0.P.B		DATGATGTCAT	3612	18.55	2365	12.15	1.53	10	3.74e-59	-134.53	5.39e-56	-127.26	1.03e-58	-133.52
149	motif_db/HOCOMOCO/H12CORE_meme_format.meme	TYY2.H12CORE.0.PS.A		CAAVATGGCGGC	491	2.52	109	0.56	4.47	15	4.04e-59	-134.46	5.82e-56	-127.18	1.11e-58	-133.45
150	motif_db/HOCOMOCO/H12CORE_meme_format.meme	EHF.H12CORE.0.P.B		VAACSAGGAAGTDVS	5132	26.36	3624	18.62	1.42	8.4	6.16e-59	-134.04	8.88e-56	-126.76	1.68e-58	-133.03
151	motif_db/HOCOMOCO/H12CORE_meme_format.meme	TYY1.H12CORE.0.PSM.A		CAARATGGCGGC	407	2.09	71	0.36	5.67	15	1.33e-58	-133.27	1.91e-55	-125.99	3.58e-58	-132.27
152	motif_db/HOCOMOCO/H12CORE_meme_format.meme	ZNF35.H12CORE.0.P.C		AAAGAGCWVHTAVAAATMAAHAA	3211	16.49	2052	10.54	1.56	10	4.11e-58	-132.14	5.93e-55	-124.86	1.1e-57	-131.15
153	motif_db/HOCOMOCO/H12CORE_meme_format.meme	ATF3.H12CORE.2.P.B		GATGAYGYMAYM	1645	8.45	853	4.38	1.93	11	1.16e-57	-131.1	1.67e-54	-123.83	3.08e-57	-130.12
154	motif_db/HOCOMOCO/H12CORE_meme_format.meme	ZN880.H12CORE.0.P.C		TYVCTGCACTCTCCCYCTCCCAA	3238	16.63	2083	10.7	1.55	7.8	4.16e-57	-129.82	6e-54	-122.55	1.1e-56	-128.85
155	motif_db/HOCOMOCO/H12CORE_meme_format.meme	LYL1.H12CORE.1.P.C		VCAKCTGYTTCCTSY	7040	36.16	5284	27.14	1.33	8.8	8.83e-57	-129.07	1.27e-53	-121.8	2.32e-56	-128.1
156	motif_db/HOCOMOCO/H12CORE_meme_format.meme	KLF3.H12CORE.1.M.C		DWGGGCKKSGBYB	3315	17.03	2151	11.05	1.54	11	1.8e-56	-128.36	2.6e-53	-121.08	4.72e-56	-127.39
157	motif_db/HOCOMOCO/H12CORE_meme_format.meme	KLF12.H12CORE.1.PSM.A		DDDGGGCGTGGYC	2857	14.68	1789	9.19	1.6	9.8	5.19e-56	-127.3	7.49e-53	-120.02	1.35e-55	-126.34
158	motif_db/HOCOMOCO/H12CORE_meme_format.meme	JUN.H12CORE.1.S.C		BSATGACGTCATCCYN	832	4.27	312	1.6	2.66	10	2.33e-55	-125.79	3.37e-52	-118.52	6.03e-55	-124.84
159	motif_db/HOCOMOCO/H12CORE_meme_format.meme	FOXM1.H12CORE.0.P.B		TGTTTRCTYWDN	2871	14.75	1808	9.29	1.59	11	4.05e-55	-125.24	5.84e-52	-117.97	1.04e-54	-124.3
160	motif_db/HOCOMOCO/H12CORE_meme_format.meme	FOXR2.H12CORE.0.M.C		DYATTTATRTWTATRTN	4172	21.43	2868	14.73	1.45	7.9	5.45e-55	-124.95	7.86e-52	-117.67	1.39e-54	-124.01
161	motif_db/HOCOMOCO/H12CORE_meme_format.meme	ELF5.H12CORE.0.PSM.A		NVGRANVMGGAAGTDN	3343	17.17	2188	11.24	1.53	10	5.48e-55	-124.94	7.91e-52	-117.67	1.39e-54	-124.01
162	motif_db/HOCOMOCO/H12CORE_meme_format.meme	ETS2.H12CORE.1.P.B		RRSMGGAAGTGV	1885	9.68	1048	5.38	1.8	12	8.77e-55	-124.47	1.26e-51	-117.2	2.21e-54	-123.55
163	motif_db/HOCOMOCO/H12CORE_meme_format.meme	WT1.H12CORE.0.P.B		GKGGGAGGRD	2932	15.06	1863	9.57	1.57	12	2.09e-54	-123.6	3.02e-51	-116.33	5.24e-54	-122.68
164	motif_db/HOCOMOCO/H12CORE_meme_format.meme	SP4.H12CORE.1.S.B		NRKGGGCGTGGN	1129	5.8	509	2.61	2.22	13	2.17e-54	-123.57	3.13e-51	-116.29	5.39e-54	-122.65
165	motif_db/HOCOMOCO/H12CORE_meme_format.meme	HNF1A.H12CORE.0.PS.A		RGTTAATRATTAACH	3515	18.06	2334	11.99	1.51	8.6	2.29e-54	-123.51	3.31e-51	-116.23	5.68e-54	-122.6
166	motif_db/HOCOMOCO/H12CORE_meme_format.meme	ASCL1.H12CORE.0.PSM.A		NVCAGCTGCYN	5917	30.4	4351	22.35	1.36	10	2.58e-54	-123.39	3.72e-51	-116.12	6.35e-54	-122.49
167	motif_db/HOCOMOCO/H12CORE_meme_format.meme	NFIL3.H12CORE.1.S.B		GGRTTACGTAAYNNNNNN	1623	8.34	859	4.41	1.89	7.2	4.43e-54	-122.85	6.39e-51	-115.58	1.08e-53	-121.96
168	motif_db/HOCOMOCO/H12CORE_meme_format.meme	MAX.H12CORE.2.S.C		NDRSCACGTGSYNNVCACGTGN	1806	9.28	997	5.12	1.81	2.5	1.3e-53	-121.78	1.87e-50	-114.5	3.16e-53	-120.89
169	motif_db/HOCOMOCO/H12CORE_meme_format.meme	PKNX1.H12CORE.0.P.B		KYTGATTGGCWG	833	4.28	320	1.64	2.6	13	1.93e-53	-121.38	2.78e-50	-114.11	4.65e-53	-120.5
170	motif_db/HOCOMOCO/H12CORE_meme_format.meme	IRF1.H12CORE.0.P.B		AANHGAAASTGAAASYRRN	4921	25.28	3516	18.06	1.4	6.7	2.78e-53	-121.01	4.01e-50	-113.74	6.67e-53	-120.14
171	motif_db/HOCOMOCO/H12CORE_meme_format.meme	FOXA1.H12CORE.1.S.C		NWTTGTTTACWTARBR	2702	13.88	1692	8.69	1.6	7.1	4.49e-53	-120.54	6.48e-50	-113.26	1.07e-52	-119.66
172	motif_db/HOCOMOCO/H12CORE_meme_format.meme	ZBT14.H12CORE.0.P.C		GCGSGTGCGCGCG	592	3.04	179	0.92	3.29	16	1.09e-52	-119.65	1.57e-49	-112.38	2.58e-52	-118.79
173	motif_db/HOCOMOCO/H12CORE_meme_format.meme	IRF3.H12CORE.0.PS.A		NGGAAAVSGAAACBGAAAV	6185	31.77	4606	23.66	1.34	7.1	1.35e-52	-119.44	1.94e-49	-112.16	3.18e-52	-118.58
174	motif_db/HOCOMOCO/H12CORE_meme_format.meme	SP9.H12CORE.1.S.C		RGKGGGCGTGGB	958	4.92	404	2.08	2.37	14	1.7e-52	-119.2	2.46e-49	-111.93	3.99e-52	-118.35
175	motif_db/HOCOMOCO/H12CORE_meme_format.meme	ETS1.H12CORE.1.P.B		VVRCMGGAAGTGG	2725	14	1718	8.83	1.59	11	3.36e-52	-118.52	4.85e-49	-111.25	7.84e-52	-117.67
176	motif_db/HOCOMOCO/H12CORE_meme_format.meme	FOS.H12CORE.2.S.C		NRTGACGTCATCAN	748	3.84	273	1.4	2.73	8.6	5.74e-52	-117.99	8.29e-49	-110.71	1.33e-51	-117.14
177	motif_db/HOCOMOCO/H12CORE_meme_format.meme	ZFP82.H12CORE.0.P.C		MTTCCADTTCAYTAATTYTCYCTTY	10698	54.95	8607	44.21	1.24	4.6	1.56e-51	-116.99	2.24e-48	-109.72	3.59e-51	-116.15
178	motif_db/HOCOMOCO/H12CORE_meme_format.meme	KLF2.H12CORE.0.S.C		DDGGGCGTGGB	820	4.21	320	1.64	2.56	13	2.27e-51	-116.61	3.27e-48	-109.34	5.2e-51	-115.78
179	motif_db/HOCOMOCO/H12CORE_meme_format.meme	ZN510.H12CORE.0.P.C		TAWCWTYTTABTDGTTTCYTCAT	6426	33.01	4846	24.89	1.33	0.14	1.73e-50	-114.58	2.49e-47	-107.31	3.94e-50	-113.76
180	motif_db/HOCOMOCO/H12CORE_meme_format.meme	CREB3.H12CORE.0.SM.B		DDGRTGACGTGRCN	1458	7.49	762	3.91	1.91	7.9	2.4e-50	-114.25	3.46e-47	-106.98	5.44e-50	-113.44
181	motif_db/HOCOMOCO/H12CORE_meme_format.meme	ETV2.H12CORE.1.PM.A		NRACAGGAARTRS	5301	27.23	3880	19.93	1.37	8.7	3.5e-50	-113.88	5.06e-47	-106.6	7.91e-50	-113.06
182	motif_db/HOCOMOCO/H12CORE_meme_format.meme	FOXB1.H12CORE.0.SM.B		HGYMAATATTTACWYARBN	3473	17.84	2345	12.05	1.48	6.5	5.28e-50	-113.46	7.62e-47	-106.19	1.19e-49	-112.66
183	motif_db/HOCOMOCO/H12CORE_meme_format.meme	ZNF79.H12CORE.0.P.C		HCAAAGAAAWKAATMTCTAAB	4015	20.62	2795	14.36	1.44	8.6	6.18e-50	-113.31	8.92e-47	-106.03	1.38e-49	-112.51
184	motif_db/HOCOMOCO/H12CORE_meme_format.meme	ZIK1.H12CORE.0.P.C		AHAWAAWGGCAAARGCAMWRVRA	4508	23.16	3213	16.5	1.4	8.3	1.31e-49	-112.56	1.88e-46	-105.29	2.9e-49	-111.76
185	motif_db/HOCOMOCO/H12CORE_meme_format.meme	ATF1.H12CORE.0.P.B		RRTGACGYMA	552	2.84	167	0.86	3.29	14	3.2e-49	-111.66	4.62e-46	-104.39	7.07e-49	-110.87
186	motif_db/HOCOMOCO/H12CORE_meme_format.meme	OLIG2.H12CORE.2.SM.B		DCCATATGKTN	5290	27.17	3884	19.95	1.36	8.9	3.34e-49	-111.62	4.81e-46	-104.35	7.32e-49	-110.84
187	motif_db/HOCOMOCO/H12CORE_meme_format.meme	IRF8.H12CORE.0.P.B		AARDGRAASTGAAASTRRR	6855	35.21	5247	26.95	1.31	6.7	9.12e-49	-110.62	1.32e-45	-103.34	1.99e-48	-109.84
188	motif_db/HOCOMOCO/H12CORE_meme_format.meme	ATF6A.H12CORE.0.SM.B		NTGATGACGTCAYNN	461	2.37	119	0.61	3.85	9.2	9.46e-49	-110.58	1.37e-45	-103.3	2.06e-48	-109.8
189	motif_db/HOCOMOCO/H12CORE_meme_format.meme	LMX1B.H12CORE.0.P.C		TAATKAAA	5512	28.31	4082	20.97	1.35	9.5	1.11e-48	-110.42	1.6e-45	-103.15	2.39e-48	-109.65
190	motif_db/HOCOMOCO/H12CORE_meme_format.meme	OLIG1.H12CORE.0.S.B		NNRDAAMCATATGKTN	2932	15.06	1923	9.88	1.52	0.084	4.58e-48	-109	6.61e-45	-101.73	9.85e-48	-108.24
191	motif_db/HOCOMOCO/H12CORE_meme_format.meme	LMX1B.H12CORE.2.S.B		MMYTAATTAATTAWTWWWWD	4005	20.57	2812	14.44	1.42	0.22	8.83e-48	-108.35	1.27e-44	-101.07	1.89e-47	-107.59
192	motif_db/HOCOMOCO/H12CORE_meme_format.meme	FOXD2.H12CORE.0.S.B		RNGTAAATRTTTAYTTWRCN	4052	20.81	2854	14.66	1.42	3	1.44e-47	-107.85	2.08e-44	-100.58	3.07e-47	-107.1
193	motif_db/HOCOMOCO/H12CORE_meme_format.meme	MXI1.H12CORE.0.P.B		HSCACGTGGSY	2644	13.58	1697	8.72	1.56	10	2.06e-47	-107.5	2.98e-44	-100.22	4.37e-47	-106.75
194	motif_db/HOCOMOCO/H12CORE_meme_format.meme	TFE3.H12CORE.0.PSM.A		RGTCACGTGAY	427	2.19	105	0.54	4.04	14	2.39e-47	-107.35	3.45e-44	-100.07	5.04e-47	-106.61
195	motif_db/HOCOMOCO/H12CORE_meme_format.meme	ELF5.H12CORE.1.S.B		SDACSCGGAAGTRV	3353	17.22	2276	11.69	1.47	0.06	3.19e-47	-107.06	4.6e-44	-99.79	6.67e-47	-106.32
196	motif_db/HOCOMOCO/H12CORE_meme_format.meme	LEF1.H12CORE.1.P.B		TYCCTTTGAWRTBYW	4266	21.91	3043	15.63	1.4	9.7	7.41e-47	-106.22	1.07e-43	-98.94	1.54e-46	-105.48
197	motif_db/HOCOMOCO/H12CORE_meme_format.meme	PO4F3.H12CORE.0.SM.B		NCATDAATAATTMATGV	1684	8.65	955	4.91	1.76	10	1.85e-46	-105.3	2.67e-43	-98.03	3.84e-46	-104.57
198	motif_db/HOCOMOCO/H12CORE_meme_format.meme	SP8.H12CORE.0.SM.B		DGTGGGCGTGDN	877	4.51	378	1.94	2.32	14	2.17e-46	-105.14	3.13e-43	-97.87	4.47e-46	-104.42
199	motif_db/HOCOMOCO/H12CORE_meme_format.meme	ZFP37.H12CORE.0.P.C		AGAAATGMWKRRRHMMAKRAA	7488	38.47	5845	30.03	1.28	7.5	2.65e-46	-104.94	3.82e-43	-97.67	5.44e-46	-104.23
200	motif_db/HOCOMOCO/H12CORE_meme_format.meme	NDF2.H12CORE.1.S.B		RRCATATGKTV	6333	32.53	4832	24.82	1.31	7.1	3.58e-46	-104.64	5.17e-43	-97.37	7.31e-46	-103.93
201	motif_db/HOCOMOCO/H12CORE_meme_format.meme	ZN558.H12CORE.0.P.B		TRATGAAAGACATRAATCYACARAT	2251	11.56	1398	7.18	1.61	5.8	7.09e-46	-103.96	1.02e-42	-96.69	1.44e-45	-103.25
202	motif_db/HOCOMOCO/H12CORE_meme_format.meme	MEF2A.H12CORE.0.P.B		DKCTATTTTTRGM	2012	10.34	1211	6.22	1.66	11	7.52e-46	-103.9	1.09e-42	-96.63	1.52e-45	-103.2
203	motif_db/HOCOMOCO/H12CORE_meme_format.meme	PO4F1.H12CORE.1.SM.B		TMATTAATWATKCATKN	5083	26.11	3753	19.28	1.35	5.5	7.54e-46	-103.9	1.09e-42	-96.62	1.52e-45	-103.2
204	motif_db/HOCOMOCO/H12CORE_meme_format.meme	MEF2D.H12CORE.0.PS.A		DKCTATTTTTRGM	2449	12.58	1557	8	1.57	10	1.14e-45	-103.49	1.64e-42	-96.21	2.27e-45	-102.79
205	motif_db/HOCOMOCO/H12CORE_meme_format.meme	KMT2B.H12CORE.0.P.B		GCGGCGGC	1565	8.04	872	4.48	1.79	15	1.55e-45	-103.18	2.24e-42	-95.9	3.09e-45	-102.49
206	motif_db/HOCOMOCO/H12CORE_meme_format.meme	NPAS2.H12CORE.2.S.B		VCACGTGBNNDACACGTGTHN	2247	11.54	1398	7.18	1.61	1.1	1.65e-45	-103.12	2.37e-42	-95.84	3.26e-45	-102.43
207	motif_db/HOCOMOCO/H12CORE_meme_format.meme	ZN567.H12CORE.0.P.C		AACARWCAATAGAARCAGACCCASAGATGA	8765	45.02	7004	35.98	1.25	2.4	5.1e-45	-101.99	7.36e-42	-94.71	1.01e-44	-101.31
208	motif_db/HOCOMOCO/H12CORE_meme_format.meme	FOXK1.H12CORE.0.PS.A		TGTTTACWTW	3783	19.43	2659	13.66	1.42	10	5.31e-45	-101.95	7.66e-42	-94.67	1.04e-44	-101.27
209	motif_db/HOCOMOCO/H12CORE_meme_format.meme	FOXD3.H12CORE.0.P.C		NBTGTTTNYWTWRB	7545	38.76	5919	30.41	1.27	8.8	5.76e-45	-101.87	8.31e-42	-94.59	1.13e-44	-101.2
210	motif_db/HOCOMOCO/H12CORE_meme_format.meme	ATF3.H12CORE.1.P.B		GGTGACGYRA	1630	8.37	926	4.76	1.76	12	8.39e-45	-101.49	1.21e-41	-94.22	1.63e-44	-100.82
211	motif_db/HOCOMOCO/H12CORE_meme_format.meme	DLX4.H12CORE.1.S.C		WWWWTKRVSTAATTASNN	7195	36.96	5614	28.84	1.28	0.098	1.06e-44	-101.26	1.53e-41	-93.98	2.05e-44	-100.6
212	motif_db/HOCOMOCO/H12CORE_meme_format.meme	FOXC1.H12CORE.1.S.C		YYHWTRTTTACTTW	1889	9.7	1129	5.8	1.67	12	3.64e-44	-100.02	5.25e-41	-92.75	7e-44	-99.37
213	motif_db/HOCOMOCO/H12CORE_meme_format.meme	Z354A.H12CORE.0.P.B		TTTARWCCATTTACATTTAATGT	2323	11.93	1477	7.59	1.57	5.4	2.07e-43	-98.28	2.99e-40	-91.01	3.97e-43	-97.63
214	motif_db/HOCOMOCO/H12CORE_meme_format.meme	BMAL1.H12CORE.0.PSM.A		CACGTGMS	639	3.28	238	1.22	2.68	14	2.23e-43	-98.21	3.23e-40	-90.93	4.26e-43	-97.56
215	motif_db/HOCOMOCO/H12CORE_meme_format.meme	ATOH8.H12CORE.0.P.C		DRRRCAGCTGS	10931	56.15	8996	46.21	1.22	7.9	4.35e-43	-97.54	6.28e-40	-90.27	8.26e-43	-96.9
216	motif_db/HOCOMOCO/H12CORE_meme_format.meme	USF1.H12CORE.0.PSM.A		RGTCACGTGRBS	891	4.58	405	2.08	2.2	12	1.21e-42	-96.52	1.74e-39	-89.25	2.28e-42	-95.89
217	motif_db/HOCOMOCO/H12CORE_meme_format.meme	USF2.H12CORE.0.PSM.A		NNBBVRGTCACGTGRYSN	697	3.58	278	1.43	2.5	12	1.86e-42	-96.09	2.68e-39	-88.82	3.49e-42	-95.46
218	motif_db/HOCOMOCO/H12CORE_meme_format.meme	ETV7.H12CORE.1.P.C		VAGGAAR	3448	17.71	2410	12.38	1.43	9.7	2.47e-42	-95.8	3.57e-39	-88.53	4.63e-42	-95.17
219	motif_db/HOCOMOCO/H12CORE_meme_format.meme	ZN282.H12CORE.0.P.B		GGDGYGGGAGS	8784	45.12	7075	36.34	1.24	7.7	2.78e-42	-95.69	4.01e-39	-88.41	5.19e-42	-95.06
220	motif_db/HOCOMOCO/H12CORE_meme_format.meme	FOXA1.H12CORE.0.P.B		TGTTTACWYWR	4154	21.34	3008	15.45	1.38	10	3.52e-42	-95.45	5.08e-39	-88.18	6.54e-42	-94.83
221	motif_db/HOCOMOCO/H12CORE_meme_format.meme	HEY2.H12CORE.0.S.B		NGGCACGTGTCHN	2065	10.61	1284	6.6	1.61	4	4.53e-42	-95.2	6.54e-39	-87.92	8.37e-42	-94.58
222	motif_db/HOCOMOCO/H12CORE_meme_format.meme	P5F1B.H12CORE.0.S.B		TGMATATGCAAATTARN	2398	12.32	1550	7.96	1.55	6.2	5.03e-42	-95.09	7.26e-39	-87.82	9.25e-42	-94.48
223	motif_db/HOCOMOCO/H12CORE_meme_format.meme	PBX1.H12CORE.1.P.B		BBTGATTGRC	1582	8.13	910	4.67	1.74	11	5.61e-42	-94.98	8.09e-39	-87.71	1.03e-41	-94.38
224	motif_db/HOCOMOCO/H12CORE_meme_format.meme	HEY1.H12CORE.0.S.B		NKGCACGTGTCN	1865	9.58	1129	5.8	1.65	9.6	7.69e-42	-94.67	1.11e-38	-87.39	1.4e-41	-94.07
225	motif_db/HOCOMOCO/H12CORE_meme_format.meme	FOSB.H12CORE.2.M.C		NKATGACGTCATCRYN	689	3.54	276	1.42	2.49	11	1.06e-41	-94.35	1.53e-38	-87.07	1.92e-41	-93.75
226	motif_db/HOCOMOCO/H12CORE_meme_format.meme	JDP2.H12CORE.0.SM.B		NVYGATGACGTCAY	571	2.93	205	1.05	2.78	13	4.87e-41	-92.82	7.03e-38	-85.55	8.81e-41	-92.23
227	motif_db/HOCOMOCO/H12CORE_meme_format.meme	TFEC.H12CORE.1.SM.B		NDRGTCACGTGAY	366	1.88	90	0.46	4.03	12	7.85e-41	-92.35	1.13e-37	-85.07	1.41e-40	-91.76
228	motif_db/HOCOMOCO/H12CORE_meme_format.meme	FER3L.H12CORE.0.SM.B		NBGTAACAGCTGTYRC	2634	13.53	1755	9.02	1.5	2.3	1.2e-40	-91.92	1.73e-37	-84.65	2.14e-40	-91.34
229	motif_db/HOCOMOCO/H12CORE_meme_format.meme	EGR3.H12CORE.0.PSM.A		TGCGTGGGCGKDD	3759	19.31	2693	13.83	1.4	9	1.34e-40	-91.81	1.94e-37	-84.54	2.39e-40	-91.23
230	motif_db/HOCOMOCO/H12CORE_meme_format.meme	CREB1.H12CORE.0.PSM.A		NRTGACGTMAS	535	2.75	185	0.95	2.88	15	1.43e-40	-91.74	2.07e-37	-84.47	2.54e-40	-91.17
231	motif_db/HOCOMOCO/H12CORE_meme_format.meme	MLX.H12CORE.0.PM.A		CAYGTGRHC	692	3.55	283	1.45	2.44	12	1.75e-40	-91.54	2.52e-37	-84.27	3.09e-40	-90.98
232	motif_db/HOCOMOCO/H12CORE_meme_format.meme	KLF6.H12CORE.1.SM.B		KGKDWGGGCGTGGB	1504	7.73	862	4.43	1.74	12	1.96e-40	-91.43	2.84e-37	-84.15	3.46e-40	-90.86
233	motif_db/HOCOMOCO/H12CORE_meme_format.meme	TFEB.H12CORE.0.SM.B		NNGTCACGTGAY	611	3.14	232	1.19	2.63	13	2.16e-40	-91.33	3.11e-37	-84.06	3.78e-40	-90.77
234	motif_db/HOCOMOCO/H12CORE_meme_format.meme	MNT.H12CORE.0.PS.A		VSCACGTGG	1066	5.48	539	2.77	1.98	13	2.22e-40	-91.3	3.21e-37	-84.03	3.88e-40	-90.75
235	motif_db/HOCOMOCO/H12CORE_meme_format.meme	DLX1.H12CORE.0.S.B		NGTAATTASBBNWWWWW	2290	11.76	1485	7.63	1.54	8.8	1.03e-39	-89.77	1.48e-36	-82.5	1.79e-39	-89.22
236	motif_db/HOCOMOCO/H12CORE_meme_format.meme	ETV4.H12CORE.0.P.B		RCMGGAAGTR	3359	17.25	2374	12.19	1.41	10	4.25e-39	-88.35	6.13e-36	-81.08	7.35e-39	-87.81
237	motif_db/HOCOMOCO/H12CORE_meme_format.meme	TFE2.H12CORE.0.PS.A		VVCACCTGCN	12172	62.53	10231	52.56	1.19	6.9	9.13e-39	-87.59	1.32e-35	-80.32	1.57e-38	-87.05
238	motif_db/HOCOMOCO/H12CORE_meme_format.meme	LHX2.H12CORE.1.S.C		HHAATTANRCTAATTARBN	1789	9.19	1096	5.63	1.63	8.8	1.23e-38	-87.29	1.78e-35	-80.01	2.12e-38	-86.75
239	motif_db/HOCOMOCO/H12CORE_meme_format.meme	ZN570.H12CORE.0.P.C		AGATATAATACAAGAAAAY	3363	17.28	2387	12.26	1.41	5.4	2.6e-38	-86.54	3.75e-35	-79.27	4.44e-38	-86.01
240	motif_db/HOCOMOCO/H12CORE_meme_format.meme	NFAC2.H12CORE.0.P.B		SSARTGGAAAAWDTGASTCA	2978	15.3	2066	10.61	1.44	10	3.67e-38	-86.2	5.3e-35	-78.92	6.24e-38	-85.67
241	motif_db/HOCOMOCO/H12CORE_meme_format.meme	ZKSC5.H12CORE.0.P.C		YYCTCACCTCCYC	4086	20.99	3005	15.44	1.36	9.4	4.29e-38	-86.04	6.19e-35	-78.77	7.26e-38	-85.52
242	motif_db/HOCOMOCO/H12CORE_meme_format.meme	MAX.H12CORE.0.PS.A		NDABCACGTGN	1693	8.7	1026	5.27	1.65	12	5.07e-38	-85.87	7.32e-35	-78.6	8.56e-38	-85.35
243	motif_db/HOCOMOCO/H12CORE_meme_format.meme	LHX3.H12CORE.0.P.B		AWTYAATTAR	5110	26.25	3893	20	1.31	9.1	5.21e-38	-85.85	7.52e-35	-78.57	8.76e-38	-85.33
244	motif_db/HOCOMOCO/H12CORE_meme_format.meme	ATF6B.H12CORE.0.SM.B		NTGRTGACGTSRCA	489	2.51	167	0.86	2.92	13	7.6e-38	-85.47	1.1e-34	-78.2	1.27e-37	-84.96
245	motif_db/HOCOMOCO/H12CORE_meme_format.meme	ZN317.H12CORE.1.P.B		ATGGARGCCAGAAGACARTGGAA	7251	37.25	5793	29.76	1.25	6.4	1.2e-37	-85.01	1.73e-34	-77.74	2e-37	-84.5
246	motif_db/HOCOMOCO/H12CORE_meme_format.meme	FOXD3.H12CORE.1.S.B		AHRWWAATATTTACWTARVN	1854	9.52	1156	5.94	1.6	6	1.34e-37	-84.9	1.93e-34	-77.63	2.22e-37	-84.4
247	motif_db/HOCOMOCO/H12CORE_meme_format.meme	ETV3.H12CORE.0.SM.B		DACMGGAARTRN	3778	19.41	2749	14.12	1.37	9.9	1.54e-37	-84.76	2.23e-34	-77.49	2.55e-37	-84.26
248	motif_db/HOCOMOCO/H12CORE_meme_format.meme	MITF.H12CORE.0.P.B		VBCACGTGACY	460	2.36	151	0.78	3.03	14	1.56e-37	-84.75	2.25e-34	-77.48	2.56e-37	-84.26
249	motif_db/HOCOMOCO/H12CORE_meme_format.meme	EGR1.H12CORE.0.PS.A		NNTGCGTGGGCGKDNN	3018	15.5	2109	10.83	1.43	6.7	2.46e-37	-84.29	3.55e-34	-77.02	4.04e-37	-83.8
250	motif_db/HOCOMOCO/H12CORE_meme_format.meme	HXA1.H12CORE.1.S.B		WTWAWYAVBTAATTAVN	2198	11.29	1434	7.37	1.53	7.9	2.68e-37	-84.21	3.87e-34	-76.93	4.38e-37	-83.72
251	motif_db/HOCOMOCO/H12CORE_meme_format.meme	JUNB.H12CORE.0.PM.A		VTGAGTCAYN	1738	8.93	1068	5.49	1.63	12	3.36e-37	-83.99	4.84e-34	-76.71	5.46e-37	-83.5
252	motif_db/HOCOMOCO/H12CORE_meme_format.meme	ZN530.H12CORE.0.P.B		CYGSCCCTBKCCYTKCC	4264	21.9	3171	16.29	1.34	8.7	3.48e-37	-83.95	5.03e-34	-76.67	5.65e-37	-83.46
253	motif_db/HOCOMOCO/H12CORE_meme_format.meme	SPIB.H12CORE.0.P.B		AAAGAGGAAGTGARAN	5116	26.28	3916	20.12	1.31	6.6	6.8e-37	-83.28	9.81e-34	-76	1.1e-36	-82.8
254	motif_db/HOCOMOCO/H12CORE_meme_format.meme	FOXA3.H12CORE.1.M.C		NGYMAATATTTACWYAVSN	2879	14.79	1999	10.27	1.44	9.5	8.23e-37	-83.09	1.19e-33	-75.81	1.32e-36	-82.61
255	motif_db/HOCOMOCO/H12CORE_meme_format.meme	CLOCK.H12CORE.1.PS.A		WKMCACGTGTTH	2027	10.41	1307	6.71	1.55	3.8	3.69e-36	-81.59	5.32e-33	-74.31	5.9e-36	-81.12
256	motif_db/HOCOMOCO/H12CORE_meme_format.meme	FLI1.H12CORE.0.PSM.A		ACCGGAAGTGVV	2458	12.63	1658	8.52	1.48	11	4.06e-36	-81.49	5.85e-33	-74.22	6.47e-36	-81.03
257	motif_db/HOCOMOCO/H12CORE_meme_format.meme	MAX.H12CORE.1.M.C		NDAVCATGTGCTHN	5931	30.47	4658	23.93	1.27	8.8	1.76e-35	-80.02	2.54e-32	-72.75	2.8e-35	-79.56
258	motif_db/HOCOMOCO/H12CORE_meme_format.meme	VENTX.H12CORE.1.S.C		NNYTAATTTGCATAWKYA	4223	21.69	3161	16.24	1.34	7	1.94e-35	-79.93	2.79e-32	-72.66	3.06e-35	-79.47
259	motif_db/HOCOMOCO/H12CORE_meme_format.meme	PRRX2.H12CORE.1.S.B		NBVYTAATTARWTTAN	3288	16.89	2360	12.12	1.39	3.8	2.08e-35	-79.86	3.01e-32	-72.58	3.28e-35	-79.4
260	motif_db/HOCOMOCO/H12CORE_meme_format.meme	ANDR.H12CORE.2.P.B		TGTTCYBNNHTGTTTRCWY	3985	20.47	2956	15.18	1.35	9.8	2.11e-35	-79.85	3.04e-32	-72.57	3.31e-35	-79.39
261	motif_db/HOCOMOCO/H12CORE_meme_format.meme	FOXA2.H12CORE.0.PSM.A		TGTTTACWYWGB	4144	21.29	3094	15.89	1.34	9.1	2.38e-35	-79.72	3.44e-32	-72.45	3.73e-35	-79.27
262	motif_db/HOCOMOCO/H12CORE_meme_format.meme	PBX2.H12CORE.1.P.C		CTGATTGRC	1603	8.23	979	5.03	1.64	12	3.5e-35	-79.34	5.04e-32	-72.06	5.45e-35	-78.9
263	motif_db/HOCOMOCO/H12CORE_meme_format.meme	ZN740.H12CORE.0.P.C		GTGGGGGGGGG	832	4.27	403	2.07	2.06	14	4.23e-35	-79.15	6.1e-32	-71.87	6.56e-35	-78.71
264	motif_db/HOCOMOCO/H12CORE_meme_format.meme	FOXE1.H12CORE.1.S.C		KBDTTGTTTWD	3993	20.51	2976	15.29	1.34	11	1.71e-34	-77.75	2.47e-31	-70.48	2.65e-34	-77.31
265	motif_db/HOCOMOCO/H12CORE_meme_format.meme	RFX6.H12CORE.0.P.C		BKGTTGCYAGG	5406	27.77	4213	21.64	1.28	9.2	2.26e-34	-77.47	3.27e-31	-70.2	3.49e-34	-77.04
266	motif_db/HOCOMOCO/H12CORE_meme_format.meme	ISX.H12CORE.1.S.B		NGYTAATTAGATTAWYW	1505	7.73	913	4.69	1.65	8.4	6.78e-34	-76.37	9.78e-31	-69.1	1.04e-33	-75.95
267	motif_db/HOCOMOCO/H12CORE_meme_format.meme	CR3L4.H12CORE.0.M.C		GRTGACGTGGCRN	3213	16.5	2316	11.9	1.39	8	7.04e-34	-76.34	1.02e-30	-69.06	1.08e-33	-75.91
268	motif_db/HOCOMOCO/H12CORE_meme_format.meme	MLX.H12CORE.1.SM.B		NCACGTGAYCN	1259	6.47	724	3.72	1.74	12	8.03e-34	-76.21	1.16e-30	-68.93	1.22e-33	-75.78
269	motif_db/HOCOMOCO/H12CORE_meme_format.meme	TFEC.H12CORE.0.M.B		NDGGTCACGTGAYN	800	4.11	388	1.99	2.06	10	9.96e-34	-75.99	1.44e-30	-68.72	1.51e-33	-75.57
270	motif_db/HOCOMOCO/H12CORE_meme_format.meme	BATF.H12CORE.1.P.B		DMTGACTCADW	3762	19.33	2788	14.32	1.35	9.8	1.04e-33	-75.95	1.49e-30	-68.68	1.57e-33	-75.54
271	motif_db/HOCOMOCO/H12CORE_meme_format.meme	PO3F2.H12CORE.1.S.B		NDMATTAATTADSMW	5538	28.45	4346	22.32	1.27	7.4	1.91e-33	-75.34	2.75e-30	-68.07	2.87e-33	-74.93
272	motif_db/HOCOMOCO/H12CORE_meme_format.meme	ARNT2.H12CORE.2.S.C		NKCACGTGACNN	631	3.24	275	1.41	2.29	14	3.14e-33	-74.84	4.52e-30	-67.57	4.71e-33	-74.44
273	motif_db/HOCOMOCO/H12CORE_meme_format.meme	LMX1B.H12CORE.1.SM.B		NTTAATTAATTN	2399	12.32	1641	8.43	1.46	3.2	3.45e-33	-74.75	4.98e-30	-67.47	5.16e-33	-74.34
274	motif_db/HOCOMOCO/H12CORE_meme_format.meme	MYCN.H12CORE.0.PS.A		GCCACGTGSKS	1451	7.45	877	4.51	1.65	12	3.81e-33	-74.65	5.5e-30	-67.37	5.68e-33	-74.25
275	motif_db/HOCOMOCO/H12CORE_meme_format.meme	FOS.H12CORE.0.P.B		NTGAGTCABHN	3229	16.59	2347	12.06	1.38	10	1.49e-32	-73.28	2.15e-29	-66.01	2.21e-32	-72.89
276	motif_db/HOCOMOCO/H12CORE_meme_format.meme	TF7L2.H12CORE.0.P.B		BCCTTTGATSTB	2167	11.13	1457	7.48	1.49	11	1.63e-32	-73.2	2.35e-29	-65.92	2.41e-32	-72.8
277	motif_db/HOCOMOCO/H12CORE_meme_format.meme	CREM.H12CORE.0.PSM.A		NRTGACGTVN	545	2.8	222	1.14	2.45	15	1.77e-32	-73.11	2.56e-29	-65.84	2.61e-32	-72.72
278	motif_db/HOCOMOCO/H12CORE_meme_format.meme	MGAP.H12CORE.0.P.C		RGCACGTGGS	2352	12.08	1610	8.27	1.46	11	1.8e-32	-73.09	2.6e-29	-65.82	2.64e-32	-72.71
279	motif_db/HOCOMOCO/H12CORE_meme_format.meme	MYC.H12CORE.0.P.B		VVCACGTGGY	3626	18.63	2692	13.83	1.35	10	3.16e-32	-72.53	4.56e-29	-65.26	4.63e-32	-72.15
280	motif_db/HOCOMOCO/H12CORE_meme_format.meme	BATF3.H12CORE.1.P.B		NNDDATGACTCATHHH	2897	14.88	2072	10.64	1.4	10	5.26e-32	-72.02	7.59e-29	-64.75	7.67e-32	-71.65
281	motif_db/HOCOMOCO/H12CORE_meme_format.meme	ZNF2.H12CORE.0.P.B		CAGCGCCMCC	818	4.2	411	2.11	1.99	12	7.17e-32	-71.71	1.03e-28	-64.44	1.04e-31	-71.34
282	motif_db/HOCOMOCO/H12CORE_meme_format.meme	SPIB.H12CORE.2.SM.B		VGRAAWGAGGAAGTRV	4043	20.77	3060	15.72	1.32	1.9	9.04e-32	-71.48	1.3e-28	-64.21	1.31e-31	-71.11
283	motif_db/HOCOMOCO/H12CORE_meme_format.meme	ZN610.H12CORE.1.P.C		ATTTMCAGCCGCTCCCCATYGCT	5702	29.29	4525	23.24	1.26	7	1.27e-31	-71.14	1.83e-28	-63.87	1.83e-31	-70.78
284	motif_db/HOCOMOCO/H12CORE_meme_format.meme	NPAS2.H12CORE.0.M.B		RCRYRKGKDRAACATGYGTN	2532	13.01	1771	9.1	1.43	9.5	1.71e-31	-70.85	2.46e-28	-63.57	2.45e-31	-70.48
285	motif_db/HOCOMOCO/H12CORE_meme_format.meme	TF7L1.H12CORE.0.PM.A		BBCTTTGATSTB	1401	7.2	852	4.38	1.64	12	1.99e-31	-70.69	2.87e-28	-63.42	2.85e-31	-70.33
286	motif_db/HOCOMOCO/H12CORE_meme_format.meme	PO2F1.H12CORE.0.PS.A		WTATGCAWATK	1711	8.79	1100	5.65	1.55	11	3.65e-31	-70.08	5.27e-28	-62.81	5.21e-31	-69.73
287	motif_db/HOCOMOCO/H12CORE_meme_format.meme	FOSB.H12CORE.0.P.B		VTGAGTCAY	898	4.61	473	2.43	1.9	13	3.91e-31	-70.02	5.65e-28	-62.74	5.57e-31	-69.66
288	motif_db/HOCOMOCO/H12CORE_meme_format.meme	PO3F1.H12CORE.0.P.B		DYATGCAWATKMADN	3890	19.98	2937	15.09	1.32	10	4.12e-31	-69.96	5.95e-28	-62.69	5.84e-31	-69.61
289	motif_db/HOCOMOCO/H12CORE_meme_format.meme	FOXE1.H12CORE.0.SM.B		DTTGTTDTTWTARGGN	5061	26	3971	20.4	1.27	7.5	9.06e-31	-69.18	1.31e-27	-61.9	1.28e-30	-68.83
290	motif_db/HOCOMOCO/H12CORE_meme_format.meme	RFX5.H12CORE.1.PSM.A		CTGTTGCYAGGS	4495	23.09	3472	17.84	1.29	9.4	9.82e-31	-69.1	1.42e-27	-61.82	1.38e-30	-68.75
291	motif_db/HOCOMOCO/H12CORE_meme_format.meme	UNC4.H12CORE.0.S.B		NTAATTTAATTARBN	3291	16.91	2426	12.46	1.36	8.9	1.19e-30	-68.9	1.72e-27	-61.63	1.67e-30	-68.56
292	motif_db/HOCOMOCO/H12CORE_meme_format.meme	BATF3.H12CORE.0.P.B		DNTYYHRDWATGASTCAB	7467	38.36	6132	31.5	1.22	7.7	1.2e-30	-68.9	1.73e-27	-61.62	1.67e-30	-68.56
293	motif_db/HOCOMOCO/H12CORE_meme_format.meme	PIT1.H12CORE.1.S.B		HTMATGAATAATYAW	5413	27.81	4292	22.05	1.26	6.7	2.58e-30	-68.13	3.73e-27	-60.85	3.6e-30	-67.8
294	motif_db/HOCOMOCO/H12CORE_meme_format.meme	NFE2.H12CORE.1.SM.B		BVATGASTCATSVTKASKN	3118	16.02	2283	11.73	1.37	2.7	2.92e-30	-68.01	4.22e-27	-60.73	4.06e-30	-67.68
295	motif_db/HOCOMOCO/H12CORE_meme_format.meme	ATF3.H12CORE.0.P.B		NGRTGACTCA	3543	18.2	2649	13.61	1.34	9.6	3.01e-30	-67.97	4.35e-27	-60.7	4.17e-30	-67.65
296	motif_db/HOCOMOCO/H12CORE_meme_format.meme	PO5F1.H12CORE.1.P.B		WTATGCAAATK	2846	14.62	2052	10.54	1.39	11	3.47e-30	-67.83	5.01e-27	-60.56	4.79e-30	-67.51
297	motif_db/HOCOMOCO/H12CORE_meme_format.meme	Z780A.H12CORE.0.P.C		DYAGGCAGGCRGKYWGGGMRGS	6231	32.01	5027	25.82	1.24	7.1	3.76e-30	-67.75	5.43e-27	-60.48	5.17e-30	-67.43
298	motif_db/HOCOMOCO/H12CORE_meme_format.meme	ETV6.H12CORE.0.PS.A		RCCGGAAGTG	986	5.06	545	2.8	1.81	12	4.97e-30	-67.47	7.18e-27	-60.2	6.81e-30	-67.16
299	motif_db/HOCOMOCO/H12CORE_meme_format.meme	VSX2.H12CORE.1.S.B		NGCTAATTAGCYAAWWW	1239	6.36	738	3.79	1.68	7.3	6.12e-30	-67.27	8.84e-27	-59.99	8.36e-30	-66.95
300	motif_db/HOCOMOCO/H12CORE_meme_format.meme	MLXPL.H12CORE.0.S.B		NTGATCACGTGHHH	1069	5.49	608	3.12	1.76	12	6.22e-30	-67.25	8.97e-27	-59.98	8.46e-30	-66.94
301	motif_db/HOCOMOCO/H12CORE_meme_format.meme	FOXD2.H12CORE.1.SM.B		NTRTTATTKTWRGSN	4368	22.44	3375	17.34	1.29	9.7	7.45e-30	-67.07	1.07e-26	-59.79	1.01e-29	-66.76
302	motif_db/HOCOMOCO/H12CORE_meme_format.meme	PO3F1.H12CORE.1.PS.A		DCWCATGMATAWTSM	3422	17.58	2554	13.12	1.34	8.1	1.37e-29	-66.46	1.98e-26	-59.18	1.85e-29	-66.16
303	motif_db/HOCOMOCO/H12CORE_meme_format.meme	GMEB2.H12CORE.0.P.C		BKRCGTSMSYGCGY	2126	10.92	1455	7.47	1.46	11	1.47e-29	-66.39	2.12e-26	-59.12	1.98e-29	-66.09
304	motif_db/HOCOMOCO/H12CORE_meme_format.meme	NR2E1.H12CORE.0.SM.B		WAAAGTCAAN	8182	42.03	6810	34.98	1.2	8.1	1.93e-29	-66.12	2.78e-26	-58.84	2.59e-29	-65.82
305	motif_db/HOCOMOCO/H12CORE_meme_format.meme	FOSL1.H12CORE.0.P.B		RTGAGTCAYNV	671	3.45	321	1.65	2.09	14	2.05e-29	-66.06	2.96e-26	-58.78	2.74e-29	-65.77
306	motif_db/HOCOMOCO/H12CORE_meme_format.meme	FOXI1.H12CORE.0.SM.B		NBDTTGTTTACRKTWAMY	4314	22.16	3335	17.13	1.29	0.013	2.09e-29	-66.04	3.02e-26	-58.76	2.79e-29	-65.75
307	motif_db/HOCOMOCO/H12CORE_meme_format.meme	PBX3.H12CORE.0.P.B		BCTGATTGRCWG	461	2.37	181	0.93	2.54	14	2.13e-29	-66.02	3.08e-26	-58.74	2.83e-29	-65.73
308	motif_db/HOCOMOCO/H12CORE_meme_format.meme	ZSCA1.H12CORE.0.SM.B		NDTTTTCAGKGTGTGCRB	1605	8.24	1033	5.31	1.55	7.6	3.16e-29	-65.62	4.56e-26	-58.35	4.19e-29	-65.34
309	motif_db/HOCOMOCO/H12CORE_meme_format.meme	ZN341.H12CORE.1.P.B		GRGGVVRGNGGVKGGAASAGC	3267	16.78	2426	12.46	1.35	10	3.46e-29	-65.53	4.99e-26	-58.26	4.57e-29	-65.26
310	motif_db/HOCOMOCO/H12CORE_meme_format.meme	BHE41.H12CORE.0.PSM.A		NRGTCACGTGCN	599	3.08	273	1.4	2.19	13	4.05e-29	-65.38	5.84e-26	-58.1	5.33e-29	-65.1
311	motif_db/HOCOMOCO/H12CORE_meme_format.meme	ATF1.H12CORE.1.P.B		GCGCSSNSYKATGACGTMA	603	3.1	277	1.42	2.17	13	7.36e-29	-64.78	1.06e-25	-57.51	9.66e-29	-64.51
312	motif_db/HOCOMOCO/H12CORE_meme_format.meme	PAX4.H12CORE.1.S.C		NNCTAATTARYTAATT	5606	28.8	4496	23.1	1.25	2.6	1.16e-28	-64.32	1.67e-25	-57.05	1.52e-28	-64.05
313	motif_db/HOCOMOCO/H12CORE_meme_format.meme	ARI1A.H12CORE.0.P.C		TTTTATKGSHT	6118	31.43	4964	25.5	1.23	8.7	2.89e-28	-63.41	4.18e-25	-56.14	3.77e-28	-63.14
314	motif_db/HOCOMOCO/H12CORE_meme_format.meme	ASCL2.H12CORE.0.PSM.A		VCAGCTGCY	2032	10.44	1392	7.15	1.46	12	3.25e-28	-63.3	4.68e-25	-56.02	4.22e-28	-63.03
315	motif_db/HOCOMOCO/H12CORE_meme_format.meme	FOXA3.H12CORE.0.PS.A		NNTGTTTACWYW	8498	43.65	7129	36.62	1.19	6.8	3.31e-28	-63.27	4.78e-25	-56	4.29e-28	-63.02
316	motif_db/HOCOMOCO/H12CORE_meme_format.meme	IRF4.H12CORE.0.P.B		AAAVWGRAASTGAAASY	2229	11.45	1557	8	1.43	11	3.97e-28	-63.09	5.73e-25	-55.82	5.13e-28	-62.84
317	motif_db/HOCOMOCO/H12CORE_meme_format.meme	ZN548.H12CORE.0.P.B		CAAGRTSRAGGTGBCDGCAGGGY	4940	25.38	3913	20.1	1.26	8.3	4.8e-28	-62.9	6.93e-25	-55.63	6.19e-28	-62.65
318	motif_db/HOCOMOCO/H12CORE_meme_format.meme	TAL1.H12CORE.1.P.B		RSARRCAGMTRDGV	4203	21.59	3261	16.75	1.29	9.4	5.38e-28	-62.79	7.76e-25	-55.52	6.9e-28	-62.54
319	motif_db/HOCOMOCO/H12CORE_meme_format.meme	OLIG3.H12CORE.0.SM.B		NACCATATGKTYN	618	3.17	292	1.5	2.11	8.7	6.24e-28	-62.64	9.01e-25	-55.37	7.99e-28	-62.39
320	motif_db/HOCOMOCO/H12CORE_meme_format.meme	CPEB1.H12CORE.0.S.B		BTTTTATN	1716	8.81	1136	5.84	1.51	12	7.23e-28	-62.49	1.04e-24	-55.22	9.23e-28	-62.25
321	motif_db/HOCOMOCO/H12CORE_meme_format.meme	XBP1.H12CORE.1.M.B		RBGATGACGYRDCV	2419	12.43	1720	8.84	1.41	10	7.57e-28	-62.45	1.09e-24	-55.17	9.62e-28	-62.21
322	motif_db/HOCOMOCO/H12CORE_meme_format.meme	REST.H12CORE.0.P.B		BYCAGCACCATGGACAGCDCCH	138	0.71	13	0.07	9.93	17	7.73e-28	-62.43	1.12e-24	-55.15	9.81e-28	-62.19
323	motif_db/HOCOMOCO/H12CORE_meme_format.meme	PAX3.H12CORE.2.P.C		AATCAATTANHH	4262	21.89	3317	17.04	1.28	9.5	9.2e-28	-62.25	1.33e-24	-54.98	1.16e-27	-62.02
324	motif_db/HOCOMOCO/H12CORE_meme_format.meme	ERG.H12CORE.0.P.B		ACCGGAAGTGVV	727	3.73	370	1.9	1.96	13	1.04e-27	-62.13	1.51e-24	-54.85	1.32e-27	-61.89
325	motif_db/HOCOMOCO/H12CORE_meme_format.meme	GBX2.H12CORE.1.S.B		VVCTAATTAGYSHWWWWWDD	2483	12.75	1777	9.13	1.4	6	1.29e-27	-61.91	1.87e-24	-54.64	1.62e-27	-61.68
326	motif_db/HOCOMOCO/H12CORE_meme_format.meme	ONEC2.H12CORE.3.P.B		ATTGATTKATTGATTKATTGAT	498	2.56	213	1.09	2.33	3.4	1.72e-27	-61.63	2.48e-24	-54.35	2.16e-27	-61.4
327	motif_db/HOCOMOCO/H12CORE_meme_format.meme	PAX7.H12CORE.2.PM.A		NVBTAATTGATTAN	5753	29.55	4652	23.9	1.24	2.8	1.84e-27	-61.56	2.66e-24	-54.28	2.3e-27	-61.34
328	motif_db/HOCOMOCO/H12CORE_meme_format.meme	ZN263.H12CORE.0.PM.A		RGGGAGGASB	1838	9.44	1242	6.38	1.48	11	2.82e-27	-61.13	4.07e-24	-53.86	3.51e-27	-60.92
329	motif_db/HOCOMOCO/H12CORE_meme_format.meme	ETV5.H12CORE.1.PM.A		VVRCCGGAAGTGV	3909	20.08	3016	15.49	1.3	9.7	3.53e-27	-60.91	5.1e-24	-53.63	4.38e-27	-60.69
330	motif_db/HOCOMOCO/H12CORE_meme_format.meme	NR6A1.H12CORE.0.P.C		CAAGKYCAAGKTCA	2780	14.28	2036	10.46	1.37	10	3.77e-27	-60.84	5.44e-24	-53.57	4.67e-27	-60.63
331	motif_db/HOCOMOCO/H12CORE_meme_format.meme	SKOR1.H12CORE.0.M.C		NBTNADCKKTAATTAMMD	1302	6.69	814	4.18	1.6	0.043	1.03e-26	-59.83	1.49e-23	-52.56	1.27e-26	-59.62
332	motif_db/HOCOMOCO/H12CORE_meme_format.meme	FOXP3.H12CORE.0.P.B		KBYTGTTTDY	5300	27.23	4261	21.89	1.24	9.5	1.13e-26	-59.75	1.63e-23	-52.47	1.39e-26	-59.54
333	motif_db/HOCOMOCO/H12CORE_meme_format.meme	FOXJ2.H12CORE.0.PSM.A		NTBDTTGTTTACDN	5351	27.49	4307	22.12	1.24	8.1	1.16e-26	-59.72	1.67e-23	-52.44	1.42e-26	-59.51
334	motif_db/HOCOMOCO/H12CORE_meme_format.meme	PO3F3.H12CORE.2.S.B		WKVHTAATTAAN	2574	13.22	1867	9.59	1.38	11	1.25e-26	-59.64	1.8e-23	-52.37	1.53e-26	-59.44
335	motif_db/HOCOMOCO/H12CORE_meme_format.meme	JUND.H12CORE.0.PM.A		DRTGAGTCAYM	496	2.55	216	1.11	2.29	14	1.55e-26	-59.43	2.23e-23	-52.16	1.89e-26	-59.23
336	motif_db/HOCOMOCO/H12CORE_meme_format.meme	PRRX1.H12CORE.1.S.B		VVCTAATTAGHTWAWTD	662	3.4	331	1.7	2	12	2.01e-26	-59.17	2.91e-23	-51.89	2.45e-26	-58.97
337	motif_db/HOCOMOCO/H12CORE_meme_format.meme	SHOX.H12CORE.0.SM.B		NSSYTAATTRRNTWAWTDN	1164	5.98	708	3.64	1.64	12	2.08e-26	-59.13	3.01e-23	-51.86	2.52e-26	-58.94
338	motif_db/HOCOMOCO/H12CORE_meme_format.meme	BATF.H12CORE.0.P.B		RSTYYYRWWATGASTCABH	1866	9.59	1275	6.55	1.46	11	2.32e-26	-59.02	3.35e-23	-51.75	2.81e-26	-58.84
339	motif_db/HOCOMOCO/H12CORE_meme_format.meme	JUND.H12CORE.1.SM.B		DTGMGTCAYSN	2026	10.41	1408	7.23	1.44	11	2.35e-26	-59.01	3.39e-23	-51.74	2.83e-26	-58.83
340	motif_db/HOCOMOCO/H12CORE_meme_format.meme	PO3F1.H12CORE.3.M.C		NATTATGCTAATTAGBB	1716	8.81	1152	5.92	1.49	7.5	2.63e-26	-58.9	3.79e-23	-51.63	3.16e-26	-58.72
341	motif_db/HOCOMOCO/H12CORE_meme_format.meme	FOXF1.H12CORE.0.P.C		BBBTGTTTAYWT	4324	22.21	3398	17.46	1.27	8.9	2.86e-26	-58.82	4.13e-23	-51.54	3.42e-26	-58.64
342	motif_db/HOCOMOCO/H12CORE_meme_format.meme	XBP1.H12CORE.0.PS.A		NGRTGACGTGKC	2277	11.7	1620	8.32	1.41	11	3.03e-26	-58.76	4.38e-23	-51.48	3.62e-26	-58.58
343	motif_db/HOCOMOCO/H12CORE_meme_format.meme	BARX2.H12CORE.0.SM.B		WWAAYCATTANBN	4167	21.41	3260	16.75	1.28	5.6	3.28e-26	-58.68	4.74e-23	-51.4	3.91e-26	-58.5
344	motif_db/HOCOMOCO/H12CORE_meme_format.meme	HIF3A.H12CORE.0.P.C		KACGTGCSBGNBNGCASG	2148	11.03	1513	7.77	1.42	11	4.12e-26	-58.45	5.94e-23	-51.18	4.89e-26	-58.28
345	motif_db/HOCOMOCO/H12CORE_meme_format.meme	HTF4.H12CORE.0.PSM.A		RGCAGSTGB	9845	50.57	8426	43.28	1.17	8.2	4.52e-26	-58.36	6.52e-23	-51.08	5.35e-26	-58.19
346	motif_db/HOCOMOCO/H12CORE_meme_format.meme	MSX2.H12CORE.1.SM.B		CAATTADNNVCYAATTASSS	2967	15.24	2217	11.39	1.34	7	9.96e-26	-57.57	1.44e-22	-50.29	1.18e-25	-57.4
347	motif_db/HOCOMOCO/H12CORE_meme_format.meme	ZN189.H12CORE.1.P.B		GCCYTYGCMCHTKCTGTTCCMBSY	4815	24.73	3846	19.76	1.25	8.3	1.09e-25	-57.48	1.57e-22	-50.2	1.28e-25	-57.31
348	motif_db/HOCOMOCO/H12CORE_meme_format.meme	Z705G.H12CORE.0.P.C		BWTHAGAKGWTKMTTYBRYTYD	6024	30.94	4934	25.35	1.22	7	1.1e-25	-57.47	1.58e-22	-50.2	1.29e-25	-57.31
349	motif_db/HOCOMOCO/H12CORE_meme_format.meme	SRBP2.H12CORE.1.P.B		VSGTGGGGWGABG	3154	16.2	2380	12.23	1.33	9.9	1.14e-25	-57.43	1.65e-22	-50.16	1.33e-25	-57.28
350	motif_db/HOCOMOCO/H12CORE_meme_format.meme	NR6A1.H12CORE.1.P.C		GKYCAAGKTCAD	715	3.67	374	1.92	1.91	13	1.39e-25	-57.23	2.01e-22	-49.96	1.62e-25	-57.08
351	motif_db/HOCOMOCO/H12CORE_meme_format.meme	SOX13.H12CORE.0.P.B		BCCWTTGTTYYN	4819	24.75	3853	19.79	1.25	9.9	1.64e-25	-57.07	2.37e-22	-49.79	1.91e-25	-56.92
352	motif_db/HOCOMOCO/H12CORE_meme_format.meme	RAX2.H12CORE.0.S.B		WADYTAATTAGBBN	1934	9.93	1341	6.89	1.44	10	1.65e-25	-57.07	2.38e-22	-49.79	1.91e-25	-56.92
353	motif_db/HOCOMOCO/H12CORE_meme_format.meme	SHOX2.H12CORE.1.S.C		DDCYAATTARBBN	2905	14.92	2167	11.13	1.34	5	1.76e-25	-57	2.54e-22	-49.73	2.03e-25	-56.86
354	motif_db/HOCOMOCO/H12CORE_meme_format.meme	ESX1.H12CORE.1.S.B		WWWWTNRYTAATTAGSV	650	3.34	329	1.69	1.97	12	2.83e-25	-56.52	4.08e-22	-49.25	3.26e-25	-56.38
355	motif_db/HOCOMOCO/H12CORE_meme_format.meme	PO3F4.H12CORE.0.SM.B		VCTMATTWGCATAAT	1809	9.29	1240	6.37	1.46	6	2.97e-25	-56.48	4.29e-22	-49.2	3.42e-25	-56.34
356	motif_db/HOCOMOCO/H12CORE_meme_format.meme	ALX3.H12CORE.1.S.B		NVVYTAATTARATTANNNNN	3968	20.38	3102	15.93	1.28	5.8	3.52e-25	-56.31	5.07e-22	-49.03	4.03e-25	-56.17
357	motif_db/HOCOMOCO/H12CORE_meme_format.meme	ZNF24.H12CORE.0.P.B		TGAATGAATGAATG	5038	25.88	4056	20.84	1.24	2	3.64e-25	-56.27	5.25e-22	-49	4.16e-25	-56.14
358	motif_db/HOCOMOCO/H12CORE_meme_format.meme	ZN664.H12CORE.0.P.C		ATTWAWTGAGMWACTAYTW	657	3.37	335	1.72	1.96	13	4.19e-25	-56.13	6.04e-22	-48.86	4.78e-25	-56
359	motif_db/HOCOMOCO/H12CORE_meme_format.meme	JUN.H12CORE.0.P.B		GRRTGAGTCAYC	550	2.83	260	1.34	2.11	14	5e-25	-55.96	7.21e-22	-48.68	5.68e-25	-55.83
360	motif_db/HOCOMOCO/H12CORE_meme_format.meme	PTF1A.H12CORE.0.P.B		VCAGCTGYBBHHWTTCCCA	7587	38.97	6374	32.74	1.19	8.3	5.12e-25	-55.93	7.39e-22	-48.66	5.81e-25	-55.81
361	motif_db/HOCOMOCO/H12CORE_meme_format.meme	ZNF76.H12CORE.1.SM.B		CGCRDTGCATTRTGGGWAD	371	1.91	142	0.73	2.6	13	6.33e-25	-55.72	9.13e-22	-48.45	7.16e-25	-55.6
362	motif_db/HOCOMOCO/H12CORE_meme_format.meme	HEN2.H12CORE.0.SM.B		NGGGRCGCAGCTGCGN	4895	25.15	3933	20.2	1.24	4.4	6.69e-25	-55.66	9.66e-22	-48.39	7.55e-25	-55.54
363	motif_db/HOCOMOCO/H12CORE_meme_format.meme	PO3F3.H12CORE.1.P.C		SWYATGMATAWTNAWKRV	6965	35.78	5808	29.84	1.2	8	6.88e-25	-55.64	9.93e-22	-48.36	7.74e-25	-55.52
364	motif_db/HOCOMOCO/H12CORE_meme_format.meme	SPI1.H12CORE.1.S.B		DDGSGGAAGTDN	6243	32.07	5151	26.46	1.21	9.1	7.38e-25	-55.57	1.07e-21	-48.29	8.28e-25	-55.45
365	motif_db/HOCOMOCO/H12CORE_meme_format.meme	NPAS2.H12CORE.1.M.C		DRACATGYGTN	4878	25.06	3919	20.13	1.24	8.9	7.73e-25	-55.52	1.12e-21	-48.24	8.65e-25	-55.41
366	motif_db/HOCOMOCO/H12CORE_meme_format.meme	SPI1.H12CORE.0.P.B		RAAAGAGGAAGTGV	2741	14.08	2035	10.45	1.35	9.4	8.08e-25	-55.48	1.17e-21	-48.2	9.02e-25	-55.37
367	motif_db/HOCOMOCO/H12CORE_meme_format.meme	KLF17.H12CORE.0.M.C		DKWAGGGCGTGKCN	2342	12.03	1694	8.7	1.38	9.8	9.32e-25	-55.33	1.34e-21	-48.06	1.04e-24	-55.23
368	motif_db/HOCOMOCO/H12CORE_meme_format.meme	ISX.H12CORE.2.SM.B		WAKTAATTAATTAGCVH	4669	23.98	3740	19.21	1.25	0.3	2.03e-24	-54.55	2.93e-21	-47.28	2.25e-24	-54.45
369	motif_db/HOCOMOCO/H12CORE_meme_format.meme	ZBT14.H12CORE.1.S.B		RTGCGCGTGCACGYGN	1896	9.74	1322	6.79	1.43	4.5	2.08e-24	-54.53	3e-21	-47.25	2.3e-24	-54.43
370	motif_db/HOCOMOCO/H12CORE_meme_format.meme	CLOCK.H12CORE.0.M.C		NACRCATGTTN	3631	18.65	2818	14.48	1.29	9.6	2.15e-24	-54.5	3.1e-21	-47.22	2.37e-24	-54.4
371	motif_db/HOCOMOCO/H12CORE_meme_format.meme	SIX2.H12CORE.0.P.B		TGWAAYHTGATMYB	4037	20.74	3178	16.33	1.27	9.4	2.42e-24	-54.38	3.49e-21	-47.1	2.66e-24	-54.28
372	motif_db/HOCOMOCO/H12CORE_meme_format.meme	ZN580.H12CORE.1.SM.B		HHMCCYHNMCTACCCTN	5987	30.75	4931	25.33	1.21	7.9	2.64e-24	-54.29	3.81e-21	-47.02	2.89e-24	-54.2
373	motif_db/HOCOMOCO/H12CORE_meme_format.meme	NFAC3.H12CORE.1.P.C		RRWGGAAARA	6902	35.45	5765	29.61	1.2	9.1	2.76e-24	-54.25	3.98e-21	-46.97	3.02e-24	-54.16
374	motif_db/HOCOMOCO/H12CORE_meme_format.meme	ZN716.H12CORE.0.P.C		DGCARGRAATAKNARNMTTASWAWD	3228	16.58	2468	12.68	1.31	9.9	3.69e-24	-53.96	5.32e-21	-46.68	4.03e-24	-53.87
375	motif_db/HOCOMOCO/H12CORE_meme_format.meme	PROP1.H12CORE.1.P.C		ABYTAATTVA	3033	15.58	2301	11.82	1.32	11	5.94e-24	-53.48	8.57e-21	-46.21	6.47e-24	-53.4
376	motif_db/HOCOMOCO/H12CORE_meme_format.meme	FOXK2.H12CORE.0.P.B		SYTGTTTACHT	4792	24.62	3864	19.85	1.24	9.5	9.99e-24	-52.96	1.44e-20	-45.69	1.08e-23	-52.88
377	motif_db/HOCOMOCO/H12CORE_meme_format.meme	MESP2.H12CORE.0.S.C		NGCAACATATGGYG	2640	13.56	1964	10.09	1.34	6.5	1.08e-23	-52.89	1.55e-20	-45.61	1.17e-23	-52.81
378	motif_db/HOCOMOCO/H12CORE_meme_format.meme	ZFP42.H12CORE.0.PM.A		GGCMGCCATTTTK	336	1.73	125	0.64	2.67	14	1.12e-23	-52.85	1.61e-20	-45.57	1.21e-23	-52.77
379	motif_db/HOCOMOCO/H12CORE_meme_format.meme	TFEB.H12CORE.1.P.C		RRTCACATGAY	666	3.42	351	1.8	1.89	13	1.6e-23	-52.49	2.31e-20	-45.22	1.72e-23	-52.42
380	motif_db/HOCOMOCO/H12CORE_meme_format.meme	PO2F2.H12CORE.0.PSM.A		AYATGCAAATD	731	3.76	400	2.05	1.83	13	2.45e-23	-52.06	3.54e-20	-44.79	2.63e-23	-51.99
381	motif_db/HOCOMOCO/H12CORE_meme_format.meme	NDF1.H12CORE.1.S.C		NRRCATATGGYR	3805	19.55	2992	15.37	1.27	9.4	3.08e-23	-51.83	4.44e-20	-44.56	3.3e-23	-51.77
382	motif_db/HOCOMOCO/H12CORE_meme_format.meme	GABPA.H12CORE.0.PSM.A		NACCGGAAGTRV	2332	11.98	1706	8.76	1.37	9.5	3.26e-23	-51.78	4.7e-20	-44.5	3.48e-23	-51.71
383	motif_db/HOCOMOCO/H12CORE_meme_format.meme	ISX.H12CORE.0.SM.B		NGBTAATTRGNB	2125	10.92	1530	7.86	1.39	11	3.54e-23	-51.7	5.1e-20	-44.42	3.77e-23	-51.63
384	motif_db/HOCOMOCO/H12CORE_meme_format.meme	ZN566.H12CORE.0.P.C		TAGCTGCAAGGGAGGCTGGGAARKG	5767	29.62	4758	24.44	1.21	5.8	4.06e-23	-51.56	5.87e-20	-44.28	4.32e-23	-51.5
385	motif_db/HOCOMOCO/H12CORE_meme_format.meme	CR3L4.H12CORE.1.S.C		VHSACGTGGCR	3018	15.5	2304	11.84	1.31	9.8	6.33e-23	-51.11	9.14e-20	-43.84	6.72e-23	-51.06
386	motif_db/HOCOMOCO/H12CORE_meme_format.meme	TYY2.H12CORE.1.SM.B		HCAAAATGGCGGMY	463	2.38	212	1.09	2.18	13	1.05e-22	-50.61	1.51e-19	-43.34	1.11e-22	-50.55
387	motif_db/HOCOMOCO/H12CORE_meme_format.meme	PRDM6.H12CORE.0.P.B		DRRRGAAAAAMA	4524	23.24	3644	18.72	1.24	9.9	1.07e-22	-50.59	1.54e-19	-43.32	1.13e-22	-50.54
388	motif_db/HOCOMOCO/H12CORE_meme_format.meme	ZN418.H12CORE.0.P.B		YTGCTTTTRGCYTCTKVC	4166	21.4	3329	17.1	1.25	6.8	2.09e-22	-49.92	3.02e-19	-42.64	2.2e-22	-49.87
389	motif_db/HOCOMOCO/H12CORE_meme_format.meme	TCF7.H12CORE.0.PSM.A		VVMMACATCAAAGRV	1108	5.69	698	3.59	1.59	12	2.11e-22	-49.91	3.04e-19	-42.64	2.21e-22	-49.86
390	motif_db/HOCOMOCO/H12CORE_meme_format.meme	ZBT40.H12CORE.0.P.B		TTCCAATAAAACTTTATTTAYAA	3420	17.57	2666	13.69	1.28	2.3	2.13e-22	-49.9	3.08e-19	-42.62	2.23e-22	-49.85
391	motif_db/HOCOMOCO/H12CORE_meme_format.meme	FOS.H12CORE.1.S.C		NRCGTCATCV	2774	14.25	2100	10.79	1.32	11	2.34e-22	-49.81	3.37e-19	-42.53	2.44e-22	-49.76
392	motif_db/HOCOMOCO/H12CORE_meme_format.meme	CR3L2.H12CORE.0.PS.A		NHBACGTGGYR	3130	16.08	2412	12.39	1.3	11	2.59e-22	-49.71	3.73e-19	-42.43	2.7e-22	-49.67
393	motif_db/HOCOMOCO/H12CORE_meme_format.meme	MAD4.H12CORE.0.P.C		CRCGTGGH	2169	11.14	1579	8.11	1.37	11	2.69e-22	-49.67	3.88e-19	-42.39	2.8e-22	-49.63
394	motif_db/HOCOMOCO/H12CORE_meme_format.meme	ZN778.H12CORE.0.P.C		GGRGYCGKYGTCTGS	1887	9.69	1341	6.89	1.41	11	3.45e-22	-49.42	4.98e-19	-42.14	3.57e-22	-49.38
395	motif_db/HOCOMOCO/H12CORE_meme_format.meme	HES1.H12CORE.0.S.C		NDWGGCACGTGBCWGGCACGYGB	1488	7.64	1009	5.18	1.47	7.8	4.19e-22	-49.22	6.05e-19	-41.95	4.34e-22	-49.19
396	motif_db/HOCOMOCO/H12CORE_meme_format.meme	STF1.H12CORE.0.PSM.A		DGBYCAAGGYCA	154	0.79	29	0.15	5.17	16	4.44e-22	-49.17	6.41e-19	-41.89	4.58e-22	-49.14
397	motif_db/HOCOMOCO/H12CORE_meme_format.meme	FOSL2.H12CORE.0.P.B		SRRTGAGTCAYY	426	2.19	190	0.98	2.24	15	4.47e-22	-49.16	6.45e-19	-41.88	4.6e-22	-49.13
398	motif_db/HOCOMOCO/H12CORE_meme_format.meme	ZN662.H12CORE.0.P.C		HGATCTAGCCCCTKCCTACCYY	6672	34.27	5610	28.82	1.19	7.5	4.87e-22	-49.07	7.03e-19	-41.8	5e-22	-49.05
399	motif_db/HOCOMOCO/H12CORE_meme_format.meme	ARGFX.H12CORE.0.SM.B		NVYTAATTARATTAD	8526	43.8	7320	37.6	1.16	0.076	4.99e-22	-49.05	7.2e-19	-41.78	5.11e-22	-49.03
400	motif_db/HOCOMOCO/H12CORE_meme_format.meme	ZN492.H12CORE.0.P.C		GARCAAYAAAAAGGCANNND	1824	9.37	1290	6.63	1.41	8.7	5.11e-22	-49.03	7.37e-19	-41.75	5.21e-22	-49.01
401	motif_db/HOCOMOCO/H12CORE_meme_format.meme	MEF2B.H12CORE.0.PS.A		DTTKCYATTTTTRG	3997	20.53	3190	16.39	1.25	9.5	8.89e-22	-48.47	1.28e-18	-41.2	9.05e-22	-48.45
402	motif_db/HOCOMOCO/H12CORE_meme_format.meme	DLX1.H12CORE.1.PSM.A		NSNTAATTRSN	5046	25.92	4134	21.24	1.22	6.2	9.01e-22	-48.46	1.3e-18	-41.18	9.15e-22	-48.44
403	motif_db/HOCOMOCO/H12CORE_meme_format.meme	PHX2B.H12CORE.0.PSM.A		NNTAATTARATTAN	3541	18.19	2791	14.34	1.27	1.3	2.18e-21	-47.57	3.15e-18	-40.3	2.21e-21	-47.56
404	motif_db/HOCOMOCO/H12CORE_meme_format.meme	SKOR2.H12CORE.0.SM.B		NANCKKTAATTAABV	933	4.79	569	2.92	1.64	0.84	2.42e-21	-47.47	3.5e-18	-40.19	2.45e-21	-47.46
405	motif_db/HOCOMOCO/H12CORE_meme_format.meme	ZN283.H12CORE.0.P.C		GGSYYGGCTGATCTKGSCTGGSY	3463	17.79	2723	13.99	1.27	8.7	2.55e-21	-47.42	3.68e-18	-40.14	2.57e-21	-47.41
406	motif_db/HOCOMOCO/H12CORE_meme_format.meme	FOXA2.H12CORE.1.SM.B		NGYMAATATTTACHYD	1459	7.49	994	5.11	1.47	9.7	2.82e-21	-47.32	4.07e-18	-40.04	2.84e-21	-47.31
407	motif_db/HOCOMOCO/H12CORE_meme_format.meme	NR6A1.H12CORE.2.SM.B		NGKTCAAGKTCAAGKTCAN	923	4.74	562	2.89	1.64	8.4	3.05e-21	-47.24	4.4e-18	-39.96	3.06e-21	-47.24
408	motif_db/HOCOMOCO/H12CORE_meme_format.meme	ZN223.H12CORE.0.P.C		RRGGDGGYGCAGGCAG	5343	27.45	4416	22.68	1.21	8.6	3.28e-21	-47.17	4.73e-18	-39.89	3.28e-21	-47.17
409	motif_db/HOCOMOCO/H12CORE_meme_format.meme	HSF1.H12CORE.2.P.B		CSCGGGTTCGADTCCC	373	1.92	159	0.82	2.34	14	3.83e-21	-47.01	5.52e-18	-39.74	3.82e-21	-47.01
410	motif_db/HOCOMOCO/H12CORE_meme_format.meme	PO6F2.H12CORE.0.S.B		NGBTAATTARBKN	1779	9.14	1263	6.49	1.41	10	4e-21	-46.97	5.77e-18	-39.69	3.98e-21	-46.97
411	motif_db/HOCOMOCO/H12CORE_meme_format.meme	EGR2.H12CORE.0.PSM.A		DTGCGTGGGCGKDN	3227	16.58	2518	12.93	1.28	8.6	4.27e-21	-46.9	6.17e-18	-39.63	4.25e-21	-46.91
412	motif_db/HOCOMOCO/H12CORE_meme_format.meme	RFX7.H12CORE.0.SM.B		NCGTTGCBRBGN	3171	16.29	2469	12.68	1.28	10	4.54e-21	-46.84	6.56e-18	-39.57	4.5e-21	-46.85
413	motif_db/HOCOMOCO/H12CORE_meme_format.meme	ZN432.H12CORE.0.P.C		TTAAACARTTGCYDCTRATTGTT	3698	19	2937	15.09	1.26	8.1	4.8e-21	-46.79	6.93e-18	-39.51	4.74e-21	-46.8
414	motif_db/HOCOMOCO/H12CORE_meme_format.meme	BHE22.H12CORE.0.SM.B		DSCATATGKTN	433	2.22	200	1.03	2.16	14	5.37e-21	-46.67	7.75e-18	-39.4	5.3e-21	-46.69
415	motif_db/HOCOMOCO/H12CORE_meme_format.meme	ZN749.H12CORE.1.P.C		ACCCCAASC	7482	38.43	6385	32.8	1.17	8.4	6.27e-21	-46.52	9.05e-18	-39.24	6.17e-21	-46.53
416	motif_db/HOCOMOCO/H12CORE_meme_format.meme	ZN480.H12CORE.0.P.C		KCCWRTCHCHVNHVCWCATTCCYY	5145	26.43	4243	21.8	1.21	8.1	6.63e-21	-46.46	9.57e-18	-39.19	6.51e-21	-46.48
417	motif_db/HOCOMOCO/H12CORE_meme_format.meme	DLX3.H12CORE.1.S.B		WWWWWHVVSTAATTACCM	7634	39.22	6527	33.53	1.17	0.033	7.1e-21	-46.39	1.02e-17	-39.12	6.95e-21	-46.42
418	motif_db/HOCOMOCO/H12CORE_meme_format.meme	NFAC2.H12CORE.1.PS.A		VARTGGAAAVW	903	4.64	550	2.83	1.64	12	8.47e-21	-46.22	1.22e-17	-38.94	8.27e-21	-46.24
419	motif_db/HOCOMOCO/H12CORE_meme_format.meme	FOXJ2.H12CORE.1.SM.B		NDTTRTTTACAACAAHN	3456	17.75	2727	14.01	1.27	2.2	9.4e-21	-46.11	1.36e-17	-38.84	9.16e-21	-46.14
420	motif_db/HOCOMOCO/H12CORE_meme_format.meme	ETV4.H12CORE.1.SM.B		NVACCGGAAGTRV	1004	5.16	630	3.24	1.59	11	9.5e-21	-46.1	1.37e-17	-38.83	9.23e-21	-46.13
421	motif_db/HOCOMOCO/H12CORE_meme_format.meme	PBX1.H12CORE.0.P.B		TGATTGACRGSH	1145	5.88	743	3.82	1.54	12	9.88e-21	-46.06	1.43e-17	-38.79	9.58e-21	-46.09
422	motif_db/HOCOMOCO/H12CORE_meme_format.meme	MIXL1.H12CORE.0.SM.B		NRYTAATTAGATTARB	3465	17.8	2737	14.06	1.27	0.74	1.21e-20	-45.86	1.75e-17	-38.59	1.17e-20	-45.89
423	motif_db/HOCOMOCO/H12CORE_meme_format.meme	NFAC1.H12CORE.1.PS.A		AATGGAAAAWW	1540	7.91	1069	5.49	1.44	12	1.4e-20	-45.72	2.02e-17	-38.44	1.35e-20	-45.75
424	motif_db/HOCOMOCO/H12CORE_meme_format.meme	SP9.H12CORE.0.P.B		TAATTACAGGBTKY	8877	45.6	7694	39.52	1.15	7.2	2.04e-20	-45.34	2.94e-17	-38.06	1.96e-20	-45.38
425	motif_db/HOCOMOCO/H12CORE_meme_format.meme	SATB1.H12CORE.1.P.B		TAYTAATAATWA	6888	35.38	5853	30.07	1.18	4.6	2.47e-20	-45.15	3.56e-17	-37.87	2.37e-20	-45.19
426	motif_db/HOCOMOCO/H12CORE_meme_format.meme	BHE40.H12CORE.1.S.C		NDCACGTGNNNRKCACGTGMNN	634	3.26	348	1.79	1.82	11	2.6e-20	-45.1	3.75e-17	-37.82	2.49e-20	-45.14
427	motif_db/HOCOMOCO/H12CORE_meme_format.meme	MYOD1.H12CORE.0.P.B		VCAGCTGYTBYYGBC	10309	52.96	9035	46.41	1.14	6	2.69e-20	-45.06	3.88e-17	-37.79	2.57e-20	-45.11
428	motif_db/HOCOMOCO/H12CORE_meme_format.meme	BACH2.H12CORE.1.SM.B		BSATGASTCATGVTTWN	564	2.9	297	1.53	1.9	7.9	3.15e-20	-44.9	4.55e-17	-37.63	3e-20	-44.95
429	motif_db/HOCOMOCO/H12CORE_meme_format.meme	BARX1.H12CORE.1.S.B		NNGYTAATKRBTTAWT	3160	16.23	2474	12.71	1.28	9.8	3.2e-20	-44.89	4.62e-17	-37.61	3.05e-20	-44.94
430	motif_db/HOCOMOCO/H12CORE_meme_format.meme	HNF1B.H12CORE.1.P.D		DGTTAATVATT	2445	12.56	1853	9.52	1.32	9.8	8.67e-20	-43.89	1.25e-16	-36.62	8.23e-20	-43.94
431	motif_db/HOCOMOCO/H12CORE_meme_format.meme	FOXG1.H12CORE.0.PSM.A		BTBTGTTTDCAYWVH	7631	39.2	6556	33.68	1.16	8.9	9.3e-20	-43.82	1.34e-16	-36.55	8.81e-20	-43.88
432	motif_db/HOCOMOCO/H12CORE_meme_format.meme	NFIL3.H12CORE.0.P.B		RTTATGYAAY	1881	9.66	1369	7.03	1.37	11	1.33e-19	-43.46	1.92e-16	-36.19	1.26e-19	-43.52
433	motif_db/HOCOMOCO/H12CORE_meme_format.meme	HXB3.H12CORE.0.S.B		NYTAATKRN	3325	17.08	2633	13.53	1.26	11	1.59e-19	-43.28	2.3e-16	-36.01	1.5e-19	-43.34
434	motif_db/HOCOMOCO/H12CORE_meme_format.meme	MSX1.H12CORE.1.S.C		DNRSYAATTARNNNNHAATTAN	9710	49.88	8501	43.67	1.14	0.16	1.7e-19	-43.22	2.45e-16	-35.94	1.6e-19	-43.28
435	motif_db/HOCOMOCO/H12CORE_meme_format.meme	MNX1.H12CORE.0.SM.B		NCVYTAATTACN	1179	6.06	783	4.02	1.51	12	1.81e-19	-43.15	2.62e-16	-35.88	1.7e-19	-43.22
436	motif_db/HOCOMOCO/H12CORE_meme_format.meme	HXD1.H12CORE.0.SM.B		NVVYTAATTASSN	1713	8.8	1230	6.32	1.39	9.5	2.68e-19	-42.76	3.86e-16	-35.49	2.51e-19	-42.83
437	motif_db/HOCOMOCO/H12CORE_meme_format.meme	SHOX.H12CORE.1.S.B		NVSCTAATTRRHT	1101	5.66	722	3.71	1.52	13	3.2e-19	-42.59	4.61e-16	-35.31	2.99e-19	-42.65
438	motif_db/HOCOMOCO/H12CORE_meme_format.meme	RFX5.H12CORE.0.P.B		GTCABYWGTTGCYAGGSRRA	5350	27.48	4470	22.96	1.2	8	3.46e-19	-42.51	5e-16	-35.23	3.23e-19	-42.58
439	motif_db/HOCOMOCO/H12CORE_meme_format.meme	BHE23.H12CORE.0.SM.B		RVCATATGKTN	809	4.16	490	2.52	1.65	13	3.74e-19	-42.43	5.39e-16	-35.16	3.48e-19	-42.5
440	motif_db/HOCOMOCO/H12CORE_meme_format.meme	SKOR1.H12CORE.1.S.C		NAVCRTTAATTAMMBN	1472	7.56	1029	5.29	1.43	7.5	3.96e-19	-42.37	5.71e-16	-35.1	3.67e-19	-42.45
441	motif_db/HOCOMOCO/H12CORE_meme_format.meme	SOX17.H12CORE.1.P.B		YCCATTGTWTKYWRA	10372	53.28	9134	46.92	1.14	6.7	4e-19	-42.36	5.78e-16	-35.09	3.71e-19	-42.44
442	motif_db/HOCOMOCO/H12CORE_meme_format.meme	BACH2.H12CORE.0.P.B		GCTGAGTCABS	888	4.56	553	2.84	1.6	12	4.86e-19	-42.17	7.01e-16	-34.89	4.49e-19	-42.25
443	motif_db/HOCOMOCO/H12CORE_meme_format.meme	TF7L1.H12CORE.1.P.C		CTTTGAWATGYW	1473	7.57	1034	5.31	1.42	12	8.94e-19	-41.56	1.29e-15	-34.28	8.24e-19	-41.64
444	motif_db/HOCOMOCO/H12CORE_meme_format.meme	ZN394.H12CORE.0.P.C		SNVGVDGGAGWAGCTGSRV	897	4.61	563	2.89	1.59	13	1.04e-18	-41.41	1.5e-15	-34.13	9.55e-19	-41.49
445	motif_db/HOCOMOCO/H12CORE_meme_format.meme	PO6F1.H12CORE.0.SM.B		NSNTAATGAGSN	4040	20.75	3293	16.92	1.23	6.8	1.4e-18	-41.11	2.02e-15	-33.83	1.29e-18	-41.19
446	motif_db/HOCOMOCO/H12CORE_meme_format.meme	PO2F2.H12CORE.2.S.B		ATWTGMATATTYW	5153	26.47	4305	22.11	1.2	7.1	1.45e-18	-41.07	2.1e-15	-33.8	1.33e-18	-41.16
447	motif_db/HOCOMOCO/H12CORE_meme_format.meme	ZFP69.H12CORE.0.P.C		GTKGCWGGAWACAAGMTAA	2860	14.69	2238	11.5	1.28	8	1.54e-18	-41.01	2.23e-15	-33.74	1.41e-18	-41.1
448	motif_db/HOCOMOCO/H12CORE_meme_format.meme	HXA11.H12CORE.0.PS.A		TTTTATGRSYTBYT	5236	26.9	4382	22.51	1.19	8.9	1.61e-18	-40.97	2.32e-15	-33.7	1.47e-18	-41.06
449	motif_db/HOCOMOCO/H12CORE_meme_format.meme	DLX2.H12CORE.1.S.B		NNRBTAATTASBBHWWWWWW	8017	41.18	6953	35.72	1.15	0.76	1.79e-18	-40.87	2.58e-15	-33.59	1.62e-18	-40.96
450	motif_db/HOCOMOCO/H12CORE_meme_format.meme	MYF5.H12CORE.0.P.B		WGCAGCTGTYBY	10664	54.78	9436	48.47	1.13	4.1	2.42e-18	-40.56	3.49e-15	-33.29	2.19e-18	-40.66
451	motif_db/HOCOMOCO/H12CORE_meme_format.meme	RXRA.H12CORE.3.P.B		RRGGKSRNVVRRAGGTCARGG	5129	26.35	4289	22.03	1.2	8.6	2.55e-18	-40.51	3.68e-15	-33.24	2.31e-18	-40.61
452	motif_db/HOCOMOCO/H12CORE_meme_format.meme	IRF7.H12CORE.1.SM.B		BRAANCGAAAVYGAAANYN	4566	23.46	3776	19.4	1.21	6.6	2.69e-18	-40.46	3.88e-15	-33.18	2.43e-18	-40.56
453	motif_db/HOCOMOCO/H12CORE_meme_format.meme	ALX4.H12CORE.1.SM.B		NVVYTAATTAVNW	891	4.58	562	2.89	1.58	13	2.77e-18	-40.43	4e-15	-33.15	2.5e-18	-40.53
454	motif_db/HOCOMOCO/H12CORE_meme_format.meme	ELF3.H12CORE.0.S.B		DACCCGGAAGTRR	9159	47.05	8026	41.23	1.14	5.7	2.85e-18	-40.4	4.12e-15	-33.12	2.57e-18	-40.5
455	motif_db/HOCOMOCO/H12CORE_meme_format.meme	LHX9.H12CORE.1.M.B		NRTTAAYKAGSN	6501	33.39	5553	28.53	1.17	6.4	3.07e-18	-40.32	4.43e-15	-33.05	2.76e-18	-40.43
456	motif_db/HOCOMOCO/H12CORE_meme_format.meme	HES2.H12CORE.0.S.C		NDTGGCACGTGYCN	2631	13.52	2041	10.48	1.29	6.3	3.11e-18	-40.31	4.49e-15	-33.04	2.78e-18	-40.42
457	motif_db/HOCOMOCO/H12CORE_meme_format.meme	NKX61.H12CORE.2.S.B		NNATTAATKASBN	2025	10.4	1512	7.77	1.34	11	3.23e-18	-40.27	4.67e-15	-33	2.89e-18	-40.39
458	motif_db/HOCOMOCO/H12CORE_meme_format.meme	EVX2.H12CORE.1.S.B		WTWATNRCTAATTAGBS	1362	7	948	4.87	1.44	9.1	3.47e-18	-40.2	5.01e-15	-32.93	3.09e-18	-40.32
459	motif_db/HOCOMOCO/H12CORE_meme_format.meme	LMX1A.H12CORE.0.SM.B		NNNTTAATTANN	8038	41.29	6982	35.87	1.15	4.9	3.6e-18	-40.17	5.19e-15	-32.89	3.2e-18	-40.28
460	motif_db/HOCOMOCO/H12CORE_meme_format.meme	GMEB1.H12CORE.1.P.C		BKRCGTSMSYGCGY	207	1.06	67	0.34	3.06	16	4.2e-18	-40.01	6.07e-15	-32.74	3.73e-18	-40.13
461	motif_db/HOCOMOCO/H12CORE_meme_format.meme	BHE40.H12CORE.0.PSM.A		GGCACGTGAS	205	1.05	66	0.34	3.07	15	4.71e-18	-39.9	6.8e-15	-32.62	4.17e-18	-40.02
462	motif_db/HOCOMOCO/H12CORE_meme_format.meme	TEF.H12CORE.0.SM.B		NGTTAYGTAAYVN	892	4.58	565	2.9	1.58	10	4.9e-18	-39.86	7.06e-15	-32.58	4.33e-18	-39.98
463	motif_db/HOCOMOCO/H12CORE_meme_format.meme	ZN557.H12CORE.0.P.C		RWAYCTGVRARDGGRTABTDBYRGG	4626	23.76	3837	19.71	1.21	8.9	5.09e-18	-39.82	7.35e-15	-32.54	4.49e-18	-39.94
464	motif_db/HOCOMOCO/H12CORE_meme_format.meme	NGN1.H12CORE.0.SM.B		NGYRACATATGTYN	1822	9.36	1340	6.88	1.36	6.4	5.16e-18	-39.81	7.45e-15	-32.53	4.54e-18	-39.93
465	motif_db/HOCOMOCO/H12CORE_meme_format.meme	PIT1.H12CORE.0.SM.B		VTTAATGAGATGCR	3960	20.34	3236	16.62	1.22	2.3	7.31e-18	-39.46	1.05e-14	-32.18	6.42e-18	-39.59
466	motif_db/HOCOMOCO/H12CORE_meme_format.meme	MIXL1.H12CORE.1.S.B		NBTAATTARBKN	4576	23.51	3800	19.52	1.2	7.8	1.19e-17	-38.97	1.71e-14	-31.7	1.04e-17	-39.11
467	motif_db/HOCOMOCO/H12CORE_meme_format.meme	PO4F1.H12CORE.0.S.B		NMATWATKMATGN	5319	27.32	4480	23.01	1.19	8.7	1.22e-17	-38.94	1.76e-14	-31.67	1.07e-17	-39.08
468	motif_db/HOCOMOCO/H12CORE_meme_format.meme	STAT1.H12CORE.0.P.B		STTYYSWTTTCCYRKAAAYB	2159	11.09	1637	8.41	1.32	11	1.23e-17	-38.93	1.78e-14	-31.66	1.08e-17	-39.07
469	motif_db/HOCOMOCO/H12CORE_meme_format.meme	ZN605.H12CORE.0.P.C		CCAGATYTTGGTTTCTAAAWMCC	3813	19.59	3109	15.97	1.23	7.4	1.37e-17	-38.83	1.98e-14	-31.55	1.2e-17	-38.97
470	motif_db/HOCOMOCO/H12CORE_meme_format.meme	HIF1A.H12CORE.1.P.B		STACGTGCBBDNNNBCABR	1740	8.94	1276	6.55	1.36	11	1.49e-17	-38.74	2.15e-14	-31.47	1.3e-17	-38.88
471	motif_db/HOCOMOCO/H12CORE_meme_format.meme	ZN860.H12CORE.0.P.C		CBBYTGCTCCCTGCYYY	4485	23.04	3720	19.11	1.21	9.2	1.58e-17	-38.69	2.28e-14	-31.41	1.37e-17	-38.83
472	motif_db/HOCOMOCO/H12CORE_meme_format.meme	PAX3.H12CORE.3.S.B		DBTAATCGATTAVYNDNNHN	1681	8.64	1227	6.3	1.37	0.51	1.93e-17	-38.49	2.78e-14	-31.21	1.67e-17	-38.63
473	motif_db/HOCOMOCO/H12CORE_meme_format.meme	MEIS2.H12CORE.0.P.C		RTGATTDATGRSH	6431	33.04	5512	28.31	1.17	8.6	2.15e-17	-38.38	3.11e-14	-31.1	1.86e-17	-38.52
474	motif_db/HOCOMOCO/H12CORE_meme_format.meme	HNF6.H12CORE.3.M.B		NVKTATTGATTGATY	564	2.9	316	1.62	1.78	3.9	2.61e-17	-38.19	3.76e-14	-30.91	2.24e-17	-38.34
475	motif_db/HOCOMOCO/H12CORE_meme_format.meme	PROP1.H12CORE.0.PSM.A		NVBTAATTAVATTAVB	6708	34.46	5773	29.66	1.16	2.3	3.03e-17	-38.04	4.37e-14	-30.76	2.6e-17	-38.19
476	motif_db/HOCOMOCO/H12CORE_meme_format.meme	HES1.H12CORE.1.S.C		NWGGCACGYGYSN	2393	12.29	1849	9.5	1.29	6	3.46e-17	-37.9	4.99e-14	-30.63	2.97e-17	-38.06
477	motif_db/HOCOMOCO/H12CORE_meme_format.meme	ZN33B.H12CORE.0.P.C		MRGARGGAATTKAATABAGGGRATTKRDTD	6106	31.37	5218	26.8	1.17	3.1	3.73e-17	-37.83	5.38e-14	-30.55	3.19e-17	-37.98
478	motif_db/HOCOMOCO/H12CORE_meme_format.meme	NFAC1.H12CORE.0.P.B		TGGAAAAWVTGASTCA	786	4.04	489	2.51	1.61	13	4.14e-17	-37.72	5.98e-14	-30.45	3.54e-17	-37.88
479	motif_db/HOCOMOCO/H12CORE_meme_format.meme	FOXO4.H12CORE.0.SM.B		NTTGTTTAYDN	6578	33.79	5658	29.06	1.16	9	4.71e-17	-37.59	6.8e-14	-30.32	4.02e-17	-37.75
480	motif_db/HOCOMOCO/H12CORE_meme_format.meme	PHX2A.H12CORE.0.PS.A		CNNNNNBTAATYWAATTAGB	7637	39.23	6646	34.14	1.15	4.8	5.81e-17	-37.38	8.38e-14	-30.11	4.94e-17	-37.55
481	motif_db/HOCOMOCO/H12CORE_meme_format.meme	PRRX1.H12CORE.0.S.B		NVYTAATTRVNTN	5496	28.23	4661	23.94	1.18	7.4	6.16e-17	-37.33	8.9e-14	-30.05	5.23e-17	-37.49
482	motif_db/HOCOMOCO/H12CORE_meme_format.meme	NR5A2.H12CORE.0.PSM.A		GBYCAAGGYCA	202	1.04	68	0.35	2.94	15	6.62e-17	-37.25	9.55e-14	-29.98	5.61e-17	-37.42
483	motif_db/HOCOMOCO/H12CORE_meme_format.meme	ZFP91.H12CORE.0.P.C		CKGBCCCTTTAARDV	250	1.28	98	0.5	2.54	15	9.45e-17	-36.9	1.36e-13	-29.62	7.98e-17	-37.07
484	motif_db/HOCOMOCO/H12CORE_meme_format.meme	LHX6.H12CORE.1.S.B		NNSSTAATTAGBSN	7278	37.39	6318	32.45	1.15	0.12	9.52e-17	-36.89	1.37e-13	-29.62	8.03e-17	-37.06
485	motif_db/HOCOMOCO/H12CORE_meme_format.meme	ITF2.H12CORE.1.PSM.A		NVCAGGTGTG	13989	71.86	12648	64.97	1.11	0.88	1.09e-16	-36.76	1.57e-13	-29.48	9.15e-17	-36.93
486	motif_db/HOCOMOCO/H12CORE_meme_format.meme	ZN124.H12CORE.0.P.C		CCYTYTTCCYTG	4690	24.09	3928	20.18	1.19	9.2	1.17e-16	-36.68	1.69e-13	-29.41	9.87e-17	-36.85
487	motif_db/HOCOMOCO/H12CORE_meme_format.meme	ARNT2.H12CORE.1.P.B		NGBACGTGCYB	3091	15.88	2481	12.74	1.25	11	1.59e-16	-36.38	2.29e-13	-29.11	1.33e-16	-36.56
488	motif_db/HOCOMOCO/H12CORE_meme_format.meme	HXA9.H12CORE.0.P.B		RTGATTTATGRC	1559	8.01	1135	5.83	1.37	12	1.59e-16	-36.38	2.29e-13	-29.1	1.33e-16	-36.56
489	motif_db/HOCOMOCO/H12CORE_meme_format.meme	EPAS1.H12CORE.0.P.B		KGGKACGTGMC	2391	12.28	1859	9.55	1.29	11	1.74e-16	-36.29	2.51e-13	-29.02	1.45e-16	-36.47
490	motif_db/HOCOMOCO/H12CORE_meme_format.meme	SPIB.H12CORE.1.S.C		AAAAGMGGAAGTW	4237	21.77	3519	18.08	1.2	2.5	1.86e-16	-36.22	2.69e-13	-28.94	1.55e-16	-36.4
491	motif_db/HOCOMOCO/H12CORE_meme_format.meme	ARNT2.H12CORE.0.P.B		WCGTGMYYDGVAK	2047	10.52	1558	8	1.31	11	1.98e-16	-36.16	2.85e-13	-28.89	1.64e-16	-36.34
492	motif_db/HOCOMOCO/H12CORE_meme_format.meme	PO3F1.H12CORE.2.S.C		NTAATKARN	1613	8.29	1183	6.08	1.36	12	2.17e-16	-36.07	3.12e-13	-28.79	1.8e-16	-36.26
493	motif_db/HOCOMOCO/H12CORE_meme_format.meme	HEN1.H12CORE.0.S.B		MGCAGCTGCKHCCH	3754	19.28	3082	15.83	1.22	9.6	2.29e-16	-36.01	3.31e-13	-28.74	1.9e-16	-36.2
494	motif_db/HOCOMOCO/H12CORE_meme_format.meme	GSX2.H12CORE.0.SM.B		NCVYTAATTRSN	340	1.75	160	0.82	2.12	14	2.9e-16	-35.78	4.18e-13	-28.5	2.4e-16	-35.97
495	motif_db/HOCOMOCO/H12CORE_meme_format.meme	MSX1.H12CORE.0.SM.B		NSYAATTAVSN	4835	24.84	4071	20.91	1.19	4.2	2.98e-16	-35.75	4.31e-13	-28.47	2.46e-16	-35.94
496	motif_db/HOCOMOCO/H12CORE_meme_format.meme	ZN615.H12CORE.0.P.C		AAYRACWTYATCARCTAGAG	3081	15.83	2478	12.73	1.24	8.3	3.19e-16	-35.68	4.6e-13	-28.41	2.62e-16	-35.88
497	motif_db/HOCOMOCO/H12CORE_meme_format.meme	ARNT.H12CORE.1.P.B		GKACGTGMSNVNVDSCACR	2408	12.37	1879	9.65	1.28	11	3.4e-16	-35.62	4.9e-13	-28.34	2.79e-16	-35.82
498	motif_db/HOCOMOCO/H12CORE_meme_format.meme	SOX2.H12CORE.1.P.B		BCYWTTGTYATGCAAAT	5478	28.14	4666	23.97	1.17	8.5	3.93e-16	-35.47	5.67e-13	-28.2	3.22e-16	-35.67
499	motif_db/HOCOMOCO/H12CORE_meme_format.meme	ZN211.H12CORE.1.P.C		YWWTGTTWRWRTGGTATATAWDY	823	4.23	528	2.71	1.56	9.8	4.86e-16	-35.26	7.01e-13	-27.99	3.98e-16	-35.46
500	motif_db/HOCOMOCO/H12CORE_meme_format.meme	EGR4.H12CORE.0.S.B		GTGGGCGTDD	2265	11.64	1756	9.02	1.29	11	5.21e-16	-35.19	7.52e-13	-27.92	4.26e-16	-35.39
501	motif_db/HOCOMOCO/H12CORE_meme_format.meme	ZN776.H12CORE.0.P.C		AGCAGATGCCRGCRYYRTGCTTC	3847	19.76	3175	16.31	1.21	7.3	5.58e-16	-35.12	8.05e-13	-27.85	4.55e-16	-35.33
502	motif_db/HOCOMOCO/H12CORE_meme_format.meme	FOXO3.H12CORE.0.PS.A		BYTGTTTAC	6205	31.87	5344	27.45	1.16	8.8	5.92e-16	-35.06	8.54e-13	-27.79	4.81e-16	-35.27
503	motif_db/HOCOMOCO/H12CORE_meme_format.meme	CUX2.H12CORE.0.P.C		TTATTGATTK	1624	8.34	1199	6.16	1.35	11	6.48e-16	-34.97	9.35e-13	-27.7	5.26e-16	-35.18
504	motif_db/HOCOMOCO/H12CORE_meme_format.meme	ALX1.H12CORE.0.SM.B		VVBTAATTARATTAVBBNNN	8237	42.31	7243	37.21	1.14	2.5	7.09e-16	-34.88	1.02e-12	-27.61	5.75e-16	-35.09
505	motif_db/HOCOMOCO/H12CORE_meme_format.meme	MYOD1.H12CORE.1.PSM.A		SCAGCTGTYV	8413	43.22	7409	38.06	1.14	8	7.53e-16	-34.82	1.09e-12	-27.55	6.08e-16	-35.04
506	motif_db/HOCOMOCO/H12CORE_meme_format.meme	ETV1.H12CORE.0.PSM.A		NACCGGAAGTN	592	3.04	348	1.79	1.7	13	7.91e-16	-34.77	1.14e-12	-27.5	6.39e-16	-34.99
507	motif_db/HOCOMOCO/H12CORE_meme_format.meme	ZN784.H12CORE.0.SM.B		NGGDAGGTAGGTASBN	7291	37.45	6360	32.67	1.15	0.47	8.41e-16	-34.71	1.21e-12	-27.44	6.77e-16	-34.93
508	motif_db/HOCOMOCO/H12CORE_meme_format.meme	ZN770.H12CORE.0.P.B		DGGAGGCYGVGG	5644	28.99	4829	24.81	1.17	9.2	8.74e-16	-34.67	1.26e-12	-27.4	7.03e-16	-34.89
509	motif_db/HOCOMOCO/H12CORE_meme_format.meme	SP7.H12CORE.0.P.B		WAATTAYAGGBTTB	6238	32.04	5381	27.64	1.16	7.8	9.73e-16	-34.57	1.4e-12	-27.29	7.8e-16	-34.79
510	motif_db/HOCOMOCO/H12CORE_meme_format.meme	PO2F3.H12CORE.1.S.C		WRAWTATGCWAATTWGCNN	3338	17.15	2720	13.97	1.23	4.9	1.06e-15	-34.48	1.53e-12	-27.2	8.5e-16	-34.7
511	motif_db/HOCOMOCO/H12CORE_meme_format.meme	NANOG.H12CORE.0.P.B		BCYWTTGWNATGCAAAT	370	1.9	185	0.95	1.99	14	1.59e-15	-34.08	2.29e-12	-26.8	1.27e-15	-34.3
512	motif_db/HOCOMOCO/H12CORE_meme_format.meme	VSX1.H12CORE.1.SM.B		VGCTAATTAGCYAATWD	783	4.02	501	2.57	1.56	9.6	1.73e-15	-33.99	2.49e-12	-26.72	1.38e-15	-34.22
513	motif_db/HOCOMOCO/H12CORE_meme_format.meme	EVX1.H12CORE.0.SM.B		NYVMTAATYABN	5137	26.39	4369	22.44	1.18	9	1.76e-15	-33.97	2.54e-12	-26.7	1.4e-15	-34.2
514	motif_db/HOCOMOCO/H12CORE_meme_format.meme	CUX1.H12CORE.2.P.C		AGATGGAKTBRYTSTKGTT	8682	44.6	7675	39.43	1.13	7.3	1.8e-15	-33.95	2.59e-12	-26.68	1.43e-15	-34.18
515	motif_db/HOCOMOCO/H12CORE_meme_format.meme	LEF1.H12CORE.0.PSM.A		BSCTTTGATSTH	1013	5.2	689	3.54	1.47	12	2.04e-15	-33.83	2.94e-12	-26.55	1.61e-15	-34.06
516	motif_db/HOCOMOCO/H12CORE_meme_format.meme	LBX2.H12CORE.0.S.B		NVVCYAATTARYDN	3926	20.17	3263	16.76	1.2	4	2.79e-15	-33.51	4.02e-12	-26.24	2.21e-15	-33.75
517	motif_db/HOCOMOCO/H12CORE_meme_format.meme	ELF1.H12CORE.0.PSM.A		RASCCGGAAGTGS	10171	52.25	9091	46.7	1.12	5.3	3.73e-15	-33.22	5.38e-12	-25.95	2.94e-15	-33.46
518	motif_db/HOCOMOCO/H12CORE_meme_format.meme	GSX1.H12CORE.0.SM.B		NYTAATKRB	1077	5.53	745	3.83	1.45	12	3.75e-15	-33.22	5.41e-12	-25.94	2.96e-15	-33.45
519	motif_db/HOCOMOCO/H12CORE_meme_format.meme	LHX9.H12CORE.0.PS.A		NNVYTAATTAGN	4220	21.68	3536	18.16	1.19	6.8	4.24e-15	-33.1	6.11e-12	-25.82	3.33e-15	-33.33
520	motif_db/HOCOMOCO/H12CORE_meme_format.meme	ONEC3.H12CORE.0.S.B		NTTATYGATTTTTB	5214	26.78	4454	22.88	1.17	3.2	5.68e-15	-32.8	8.19e-12	-25.53	4.46e-15	-33.04
521	motif_db/HOCOMOCO/H12CORE_meme_format.meme	CDX2.H12CORE.0.PS.A		DTTTTATKRCYYY	4829	24.81	4099	21.06	1.18	8.2	5.84e-15	-32.77	8.43e-12	-25.5	4.58e-15	-33.02
522	motif_db/HOCOMOCO/H12CORE_meme_format.meme	TFDP1.H12CORE.0.P.B		NGGGCGGGAAV	5291	27.18	4527	23.25	1.17	8.7	6.58e-15	-32.65	9.5e-12	-25.38	5.15e-15	-32.9
523	motif_db/HOCOMOCO/H12CORE_meme_format.meme	LHX5.H12CORE.0.PSM.A		NVVYTAATTASN	5137	26.39	4385	22.53	1.17	4.9	6.8e-15	-32.62	9.81e-12	-25.35	5.31e-15	-32.87
524	motif_db/HOCOMOCO/H12CORE_meme_format.meme	MEOX1.H12CORE.0.SM.B		NCVYTAATTASBN	2617	13.44	2089	10.73	1.25	10	7.35e-15	-32.54	1.06e-11	-25.27	5.73e-15	-32.79
525	motif_db/HOCOMOCO/H12CORE_meme_format.meme	PO3F2.H12CORE.2.SM.B		VCCTMATTAGCATAAY	381	1.96	197	1.01	1.93	13	8.16e-15	-32.44	1.18e-11	-25.16	6.35e-15	-32.69
526	motif_db/HOCOMOCO/H12CORE_meme_format.meme	PBX2.H12CORE.0.P.B		TGAKTGACAGS	870	4.47	578	2.97	1.5	12	8.4e-15	-32.41	1.21e-11	-25.14	6.52e-15	-32.66
527	motif_db/HOCOMOCO/H12CORE_meme_format.meme	ZN121.H12CORE.0.P.B		CCTGGGCAACATAGYRAGACCCY	59	0.3	3	0.02	15	16	8.62e-15	-32.38	1.24e-11	-25.11	6.68e-15	-32.64
528	motif_db/HOCOMOCO/H12CORE_meme_format.meme	FOXO1.H12CORE.0.PS.A		BTGTTTACN	6608	33.94	5756	29.57	1.15	9.1	9.57e-15	-32.28	1.38e-11	-25.01	7.4e-15	-32.54
529	motif_db/HOCOMOCO/H12CORE_meme_format.meme	ELF2.H12CORE.0.PS.A		AVCCGGAAGTGG	10316	52.99	9250	47.52	1.12	5.4	1.31e-14	-31.96	1.89e-11	-24.69	1.01e-14	-32.22
530	motif_db/HOCOMOCO/H12CORE_meme_format.meme	BARH2.H12CORE.1.S.B		NCCHWWWWKGRBCRWTTAGN	5509	28.3	4738	24.34	1.16	5.5	1.37e-14	-31.92	1.98e-11	-24.65	1.05e-14	-32.18
531	motif_db/HOCOMOCO/H12CORE_meme_format.meme	PO3F3.H12CORE.0.P.C		BTCATGMAWATK	2498	12.83	1990	10.22	1.26	11	1.78e-14	-31.66	2.57e-11	-24.38	1.37e-14	-31.92
532	motif_db/HOCOMOCO/H12CORE_meme_format.meme	ZN707.H12CORE.0.P.B		VCACCCCACTCCTGGTHCYDDWT	2914	14.97	2364	12.14	1.23	7.5	1.96e-14	-31.56	2.83e-11	-24.29	1.51e-14	-31.83
533	motif_db/HOCOMOCO/H12CORE_meme_format.meme	HXB4.H12CORE.0.P.B		TGATKRATG	2475	12.71	1971	10.12	1.26	11	2.15e-14	-31.47	3.1e-11	-24.2	1.65e-14	-31.74
534	motif_db/HOCOMOCO/H12CORE_meme_format.meme	LHX4.H12CORE.0.SM.B		NBTAATTARYBN	2985	15.33	2429	12.48	1.23	9.6	2.19e-14	-31.45	3.16e-11	-24.18	1.67e-14	-31.72
535	motif_db/HOCOMOCO/H12CORE_meme_format.meme	THAP1.H12CORE.0.P.B		GCCGCCATCTTBSNTVHGGGCRR	499	2.56	288	1.48	1.73	13	2.53e-14	-31.31	3.65e-11	-24.03	1.93e-14	-31.58
536	motif_db/HOCOMOCO/H12CORE_meme_format.meme	SOX6.H12CORE.0.P.B		CCWTTGTYYY	4924	25.29	4205	21.6	1.17	9.7	2.77e-14	-31.22	4e-11	-23.94	2.11e-14	-31.49
537	motif_db/HOCOMOCO/H12CORE_meme_format.meme	MEIS1.H12CORE.0.P.B		DTGATTKATRGSY	1553	7.98	1161	5.96	1.34	12	2.78e-14	-31.21	4.01e-11	-23.94	2.11e-14	-31.49
538	motif_db/HOCOMOCO/H12CORE_meme_format.meme	TBX20.H12CORE.0.P.C		DRGTGNTGACAGSH	1752	9	1334	6.85	1.31	11	2.79e-14	-31.21	4.02e-11	-23.94	2.11e-14	-31.49
539	motif_db/HOCOMOCO/H12CORE_meme_format.meme	HMBX1.H12CORE.0.PSM.A		NARCTAGTTAVYN	4880	25.07	4168	21.41	1.17	8.3	3.76e-14	-30.91	5.42e-11	-23.64	2.85e-14	-31.19
540	motif_db/HOCOMOCO/H12CORE_meme_format.meme	DMRT3.H12CORE.0.S.C		NAAATGTATCAATTTN	8315	42.71	7378	37.9	1.13	0.85	3.89e-14	-30.88	5.62e-11	-23.6	2.94e-14	-31.16
541	motif_db/HOCOMOCO/H12CORE_meme_format.meme	ETS1.H12CORE.0.S.B		NACCGGAAGTRN	375	1.93	197	1.01	1.9	14	4.3e-14	-30.78	6.2e-11	-23.5	3.24e-14	-31.06
542	motif_db/HOCOMOCO/H12CORE_meme_format.meme	TBP.H12CORE.0.P.B		CTATAAAAGS	2032	10.44	1583	8.13	1.28	11	4.31e-14	-30.78	6.22e-11	-23.5	3.24e-14	-31.06
543	motif_db/HOCOMOCO/H12CORE_meme_format.meme	HXB1.H12CORE.0.SM.B		NNSYTAATTASN	1733	8.9	1321	6.79	1.31	11	4.73e-14	-30.68	6.82e-11	-23.41	3.56e-14	-30.97
544	motif_db/HOCOMOCO/H12CORE_meme_format.meme	E2F6.H12CORE.0.P.B		NDGGCGGGAAV	9541	49.01	8540	43.87	1.12	6.5	5.08e-14	-30.61	7.34e-11	-23.34	3.82e-14	-30.9
545	motif_db/HOCOMOCO/H12CORE_meme_format.meme	ZNF41.H12CORE.0.P.C		CAAGGRARWMARVCACCATGAGBRA	6260	32.16	5459	28.04	1.15	5.9	7.19e-14	-30.26	1.04e-10	-22.99	5.38e-14	-30.55
546	motif_db/HOCOMOCO/H12CORE_meme_format.meme	ZIM3.H12CORE.0.P.B		KTRGKTTTCTGTTKCYTKY	4971	25.54	4263	21.9	1.17	6.4	9.13e-14	-30.02	1.32e-10	-22.75	6.83e-14	-30.32
547	motif_db/HOCOMOCO/H12CORE_meme_format.meme	HSF2.H12CORE.0.PSM.A		NTVGAAYRTTCTAGAAN	275	1.41	128	0.66	2.14	14	9.56e-14	-29.98	1.38e-10	-22.7	7.14e-14	-30.27
548	motif_db/HOCOMOCO/H12CORE_meme_format.meme	NKX62.H12CORE.0.SM.B		NRTTAATKASBN	1766	9.07	1355	6.96	1.3	11	9.95e-14	-29.94	1.44e-10	-22.66	7.42e-14	-30.23
549	motif_db/HOCOMOCO/H12CORE_meme_format.meme	NKX63.H12CORE.0.SM.B		NMATTAATKASSYH	2844	14.61	2317	11.9	1.23	6.6	1.17e-13	-29.78	1.68e-10	-22.5	8.68e-14	-30.07
550	motif_db/HOCOMOCO/H12CORE_meme_format.meme	RXRG.H12CORE.2.P.B		GGRGGRTCARRAGKTCAAGGTCA	3058	15.71	2511	12.9	1.22	7.1	1.22e-13	-29.74	1.76e-10	-22.46	9.05e-14	-30.03
551	motif_db/HOCOMOCO/H12CORE_meme_format.meme	ZNF16.H12CORE.0.P.C		ACCYTCCATGGCTCCCHABTGCC	8626	44.31	7690	39.5	1.12	1.1	1.22e-13	-29.73	1.76e-10	-22.46	9.06e-14	-30.03
552	motif_db/HOCOMOCO/H12CORE_meme_format.meme	SIX4.H12CORE.0.P.B		TGWAAYCTGACACC	3646	18.73	3048	15.66	1.2	7.3	1.42e-13	-29.58	2.05e-10	-22.31	1.05e-13	-29.88
553	motif_db/HOCOMOCO/H12CORE_meme_format.meme	ZBT44.H12CORE.0.P.C		YTBYKSCTGCAKYTBTK	5683	29.19	4931	25.33	1.15	9.4	1.52e-13	-29.51	2.19e-10	-22.24	1.12e-13	-29.82
554	motif_db/HOCOMOCO/H12CORE_meme_format.meme	DRGX.H12CORE.1.SM.B		NTRAHBYAATTARCN	5310	27.28	4584	23.55	1.16	7.3	1.53e-13	-29.51	2.2e-10	-22.24	1.13e-13	-29.82
555	motif_db/HOCOMOCO/H12CORE_meme_format.meme	RX.H12CORE.0.SM.B		NTHADYTAATTARBVN	6141	31.55	5366	27.56	1.14	4.6	2.64e-13	-28.96	3.8e-10	-21.69	1.94e-13	-29.27
556	motif_db/HOCOMOCO/H12CORE_meme_format.meme	NF2L2.H12CORE.1.P.B		RAWHTGCTGAGTCAT	3467	17.81	2891	14.85	1.2	5	2.68e-13	-28.95	3.86e-10	-21.67	1.97e-13	-29.26
557	motif_db/HOCOMOCO/H12CORE_meme_format.meme	ERR3.H12CORE.0.PSM.A		BYCAAGGTCAC	511	2.62	305	1.57	1.67	13	2.71e-13	-28.94	3.91e-10	-21.66	1.99e-13	-29.25
558	motif_db/HOCOMOCO/H12CORE_meme_format.meme	IRF8.H12CORE.1.SM.B		ANYGAAACYGAAACYRN	4065	20.88	3440	17.67	1.18	5	2.86e-13	-28.88	4.13e-10	-21.61	2.09e-13	-29.2
559	motif_db/HOCOMOCO/H12CORE_meme_format.meme	ZN584.H12CORE.1.P.C		AATTTCAAAAHTGC	4380	22.5	3731	19.17	1.17	8	3.04e-13	-28.82	4.38e-10	-21.55	2.22e-13	-29.14
560	motif_db/HOCOMOCO/H12CORE_meme_format.meme	ISL1.H12CORE.0.PSM.A		NCVYTAATKGVN	202	1.04	82	0.42	2.45	14	3.76e-13	-28.61	5.43e-10	-21.33	2.74e-13	-28.93
561	motif_db/HOCOMOCO/H12CORE_meme_format.meme	ZN213.H12CORE.0.P.C		AGAAMKCAGGCGGCGGG	3449	17.72	2879	14.79	1.2	9.5	4.11e-13	-28.52	5.92e-10	-21.25	2.99e-13	-28.84
562	motif_db/HOCOMOCO/H12CORE_meme_format.meme	PO3F2.H12CORE.0.P.B		CTCATGMATATTCAWD	1937	9.95	1517	7.79	1.28	8	4.73e-13	-28.38	6.83e-10	-21.1	3.44e-13	-28.7
563	motif_db/HOCOMOCO/H12CORE_meme_format.meme	LHX6.H12CORE.0.P.B		BYAATCAGNN	5168	26.55	4467	22.95	1.16	9.2	4.86e-13	-28.35	7.01e-10	-21.08	3.52e-13	-28.67
564	motif_db/HOCOMOCO/H12CORE_meme_format.meme	HES7.H12CORE.0.S.B		NGGCACGTGB	3276	16.83	2723	13.99	1.2	10	4.95e-13	-28.33	7.15e-10	-21.06	3.58e-13	-28.66
565	motif_db/HOCOMOCO/H12CORE_meme_format.meme	ELK1.H12CORE.0.PSM.A		NACCGGAAGTN	1009	5.18	713	3.66	1.41	11	5.16e-13	-28.29	7.45e-10	-21.02	3.73e-13	-28.62
566	motif_db/HOCOMOCO/H12CORE_meme_format.meme	PO5F1.H12CORE.0.P.B		BCYWTTSWYATGCAAAT	390	2	215	1.1	1.81	14	5.27e-13	-28.27	7.6e-10	-21	3.8e-13	-28.6
567	motif_db/HOCOMOCO/H12CORE_meme_format.meme	DRGX.H12CORE.0.S.B		NSBTAATYWAATTARNBBNN	8047	41.34	7174	36.85	1.12	0.63	7.75e-13	-27.89	1.12e-09	-20.61	5.58e-13	-28.21
568	motif_db/HOCOMOCO/H12CORE_meme_format.meme	SOX11.H12CORE.0.P.B		BYCTTTGTYCYB	3163	16.25	2625	13.48	1.2	10	8.12e-13	-27.84	1.17e-09	-20.56	5.84e-13	-28.17
569	motif_db/HOCOMOCO/H12CORE_meme_format.meme	ZN273.H12CORE.0.P.C		GAGCTACCCMCTCCRGGKCYYCY	2070	10.63	1640	8.42	1.26	10	8.89e-13	-27.75	1.28e-09	-20.47	6.38e-13	-28.08
570	motif_db/HOCOMOCO/H12CORE_meme_format.meme	PDX1.H12CORE.0.P.B		TGATTRATGR	5678	29.17	4951	25.43	1.15	8.4	9.3e-13	-27.7	1.34e-09	-20.43	6.66e-13	-28.04
571	motif_db/HOCOMOCO/H12CORE_meme_format.meme	ZN484.H12CORE.0.P.C		ARRGGABAGARGAACADGYTAAA	6301	32.37	5536	28.44	1.14	6.2	1.07e-12	-27.56	1.55e-09	-20.29	7.68e-13	-27.9
572	motif_db/HOCOMOCO/H12CORE_meme_format.meme	RFX1.H12CORE.2.S.C		NDSGTTGCTWN	771	3.96	519	2.67	1.48	13	1.19e-12	-27.46	1.72e-09	-20.18	8.49e-13	-27.8
573	motif_db/HOCOMOCO/H12CORE_meme_format.meme	DUXA.H12CORE.0.SM.B		NTGATTARRTTAVN	2723	13.99	2230	11.46	1.22	5.3	1.31e-12	-27.36	1.89e-09	-20.08	9.35e-13	-27.7
574	motif_db/HOCOMOCO/H12CORE_meme_format.meme	PKNX1.H12CORE.1.P.B		TGABTGRCAGS	1034	5.31	740	3.8	1.4	12	1.56e-12	-27.19	2.25e-09	-19.91	1.11e-12	-27.53
575	motif_db/HOCOMOCO/H12CORE_meme_format.meme	LHX8.H12CORE.1.M.C		NSCTCRTTARYBN	7228	37.13	6414	32.95	1.13	4.7	1.67e-12	-27.12	2.41e-09	-19.84	1.19e-12	-27.46
576	motif_db/HOCOMOCO/H12CORE_meme_format.meme	ZNF77.H12CORE.0.P.C		RYTYCYCACTYCACCMBVYHMAA	8843	45.43	7941	40.79	1.11	6.8	1.75e-12	-27.07	2.52e-09	-19.8	1.24e-12	-27.42
577	motif_db/HOCOMOCO/H12CORE_meme_format.meme	ZN799.H12CORE.0.P.C		YKGCAAYACTTGTTGTCTCAGTGATTGGCTT	7267	37.33	6454	33.15	1.13	2.9	2.04e-12	-26.92	2.95e-09	-19.64	1.45e-12	-27.26
578	motif_db/HOCOMOCO/H12CORE_meme_format.meme	ZN614.H12CORE.0.P.C		DCTTGATCTMATKGAB	910	4.67	637	3.27	1.43	12	2.06e-12	-26.91	2.97e-09	-19.63	1.45e-12	-27.26
579	motif_db/HOCOMOCO/H12CORE_meme_format.meme	EMX1.H12CORE.0.SM.B		NNSTMATTAGBBN	2897	14.88	2394	12.3	1.21	9.9	2.48e-12	-26.72	3.59e-09	-19.45	1.75e-12	-27.07
580	motif_db/HOCOMOCO/H12CORE_meme_format.meme	NPAS3.H12CORE.0.P.C		GKACGTGMYBK	1928	9.9	1522	7.82	1.27	11	2.55e-12	-26.7	3.67e-09	-19.42	1.79e-12	-27.05
581	motif_db/HOCOMOCO/H12CORE_meme_format.meme	NANOG.H12CORE.2.M.C		DGTTAATGRTKD	7939	40.78	7094	36.44	1.12	7.6	2.88e-12	-26.57	4.16e-09	-19.3	2.02e-12	-26.93
582	motif_db/HOCOMOCO/H12CORE_meme_format.meme	ZN582.H12CORE.0.P.C		GGCTGCAAGTA	9039	46.43	8136	41.79	1.11	7.3	2.9e-12	-26.56	4.19e-09	-19.29	2.04e-12	-26.92
583	motif_db/HOCOMOCO/H12CORE_meme_format.meme	EVX2.H12CORE.0.SM.B		NBVCTAATTASBN	3271	16.8	2738	14.06	1.19	9.4	3.27e-12	-26.45	4.72e-09	-19.17	2.29e-12	-26.8
584	motif_db/HOCOMOCO/H12CORE_meme_format.meme	ZSA5C.H12CORE.0.P.C		WGTGAGTCAAYAAADCH	9057	46.52	8157	41.9	1.11	7.5	3.6e-12	-26.35	5.2e-09	-19.08	2.52e-12	-26.71
585	motif_db/HOCOMOCO/H12CORE_meme_format.meme	E2F3.H12CORE.0.P.B		NKGGCGGGAAR	9477	48.68	8561	43.98	1.11	6.7	4.74e-12	-26.08	6.84e-09	-18.8	3.31e-12	-26.44
586	motif_db/HOCOMOCO/H12CORE_meme_format.meme	HESX1.H12CORE.0.SM.B		DYYAATTARCN	858	4.41	598	3.07	1.43	13	5.04e-12	-26.01	7.27e-09	-18.74	3.51e-12	-26.37
587	motif_db/HOCOMOCO/H12CORE_meme_format.meme	HAND2.H12CORE.0.P.B		SRSGYCTGGHYWNYVTCA	1869	9.6	1476	7.58	1.27	11	5.79e-12	-25.88	8.35e-09	-18.6	4.03e-12	-26.24
588	motif_db/HOCOMOCO/H12CORE_meme_format.meme	BARX1.H12CORE.0.P.C		NCTAATKGTTT	1652	8.49	1284	6.6	1.29	12	5.94e-12	-25.85	8.56e-09	-18.58	4.12e-12	-26.21
589	motif_db/HOCOMOCO/H12CORE_meme_format.meme	ZN704.H12CORE.0.SM.B		BRBGCCGGCCGGYRDD	1811	9.3	1425	7.32	1.27	11	6.19e-12	-25.81	8.93e-09	-18.53	4.29e-12	-26.18
590	motif_db/HOCOMOCO/H12CORE_meme_format.meme	ELK3.H12CORE.0.PSM.A		NACCGGAAGTD	992	5.1	712	3.66	1.39	11	6.28e-12	-25.79	9.06e-09	-18.52	4.34e-12	-26.16
591	motif_db/HOCOMOCO/H12CORE_meme_format.meme	MAFK.H12CORE.1.P.B		WWYTGCTGASTCA	983	5.05	705	3.62	1.39	12	7.04e-12	-25.68	1.02e-08	-18.4	4.87e-12	-26.05
592	motif_db/HOCOMOCO/H12CORE_meme_format.meme	ARX.H12CORE.1.SM.B		NBYAATTAGBBN	683	3.51	456	2.34	1.5	13	9.19e-12	-25.41	1.33e-08	-18.14	6.34e-12	-25.78
593	motif_db/HOCOMOCO/H12CORE_meme_format.meme	MEF2C.H12CORE.0.P.B		DDKCTATTTTTGGM	988	5.08	711	3.65	1.39	12	9.7e-12	-25.36	1.4e-08	-18.08	6.68e-12	-25.73
594	motif_db/HOCOMOCO/H12CORE_meme_format.meme	ZN711.H12CORE.0.P.C		BYSCAGGCCHBKC	569	2.92	364	1.87	1.56	12	1.01e-11	-25.32	1.45e-08	-18.05	6.92e-12	-25.7
595	motif_db/HOCOMOCO/H12CORE_meme_format.meme	THA.H12CORE.1.PS.A		TGAGGWCA	947	4.86	677	3.48	1.4	12	1.11e-11	-25.22	1.61e-08	-17.95	7.65e-12	-25.6
596	motif_db/HOCOMOCO/H12CORE_meme_format.meme	MSGN1.H12CORE.0.PSM.A		NRMCAWATGGYN	3275	16.82	2755	14.15	1.19	8.7	1.13e-11	-25.2	1.64e-08	-17.93	7.77e-12	-25.58
597	motif_db/HOCOMOCO/H12CORE_meme_format.meme	FEV.H12CORE.0.S.B		NACCGGAAGTR	1021	5.24	740	3.8	1.38	11	1.15e-11	-25.19	1.65e-08	-17.92	7.83e-12	-25.57
598	motif_db/HOCOMOCO/H12CORE_meme_format.meme	HME1.H12CORE.0.PSM.A		NVSYAATTARBVN	4284	22.01	3687	18.94	1.16	7.3	1.21e-11	-25.14	1.74e-08	-17.87	8.23e-12	-25.52
599	motif_db/HOCOMOCO/H12CORE_meme_format.meme	ZNF7.H12CORE.0.P.B		CYYTGYCAVCWCTTRDDWYTGTC	2326	11.95	1893	9.72	1.23	9.8	1.4e-11	-24.99	2.02e-08	-17.72	9.55e-12	-25.37
600	motif_db/HOCOMOCO/H12CORE_meme_format.meme	CEBPG.H12CORE.2.P.B		KATTGCATCATY	407	2.09	238	1.22	1.71	13	1.44e-11	-24.96	2.08e-08	-17.69	9.81e-12	-25.35
601	motif_db/HOCOMOCO/H12CORE_meme_format.meme	LHX1.H12CORE.0.S.C		NVBTAATTRNN	912	4.68	649	3.33	1.4	12	1.5e-11	-24.92	2.16e-08	-17.65	1.02e-11	-25.31
602	motif_db/HOCOMOCO/H12CORE_meme_format.meme	PAX7.H12CORE.1.S.B		NTAATCGATTARBN	8036	41.28	7215	37.06	1.11	2.6	1.55e-11	-24.89	2.24e-08	-17.61	1.05e-11	-25.28
603	motif_db/HOCOMOCO/H12CORE_meme_format.meme	PO2F2.H12CORE.1.M.C		HGAATATGCGCATAH	795	4.08	552	2.84	1.44	10	1.91e-11	-24.68	2.75e-08	-17.41	1.29e-11	-25.07
604	motif_db/HOCOMOCO/H12CORE_meme_format.meme	PO5F1.H12CORE.2.SM.B		VATTATGCTAATKARGB	106	0.54	30	0.15	3.45	13	1.91e-11	-24.68	2.75e-08	-17.41	1.29e-11	-25.07
605	motif_db/HOCOMOCO/H12CORE_meme_format.meme	SIX1.H12CORE.0.P.B		TGWAAYYTGAKMYB	127	0.65	42	0.22	2.98	16	1.99e-11	-24.64	2.87e-08	-17.36	1.34e-11	-25.03
606	motif_db/HOCOMOCO/H12CORE_meme_format.meme	HME2.H12CORE.0.SM.B		NYAATTASBN	1624	8.34	1271	6.53	1.28	11	2.88e-11	-24.27	4.15e-08	-17	1.94e-11	-24.67
607	motif_db/HOCOMOCO/H12CORE_meme_format.meme	FOXP2.H12CORE.0.P.B		BTGTTTAC	7325	37.63	6555	33.67	1.12	8.6	3.31e-11	-24.13	4.78e-08	-16.86	2.23e-11	-24.53
608	motif_db/HOCOMOCO/H12CORE_meme_format.meme	HXA1.H12CORE.0.SM.B		NVSBTAATTABN	1646	8.46	1292	6.64	1.27	11	3.51e-11	-24.07	5.07e-08	-16.8	2.36e-11	-24.47
609	motif_db/HOCOMOCO/H12CORE_meme_format.meme	RUNX3.H12CORE.0.P.B		BBYTGTGGTTD	1411	7.25	1085	5.57	1.3	12	3.65e-11	-24.03	5.27e-08	-16.76	2.45e-11	-24.43
610	motif_db/HOCOMOCO/H12CORE_meme_format.meme	ELF4.H12CORE.0.PS.A		ACCCGGAAGTG	9639	49.51	8755	44.97	1.1	5.3	3.71e-11	-24.02	5.36e-08	-16.74	2.48e-11	-24.42
611	motif_db/HOCOMOCO/H12CORE_meme_format.meme	ZN595.H12CORE.0.P.C		ATGKWAGAGGTTTRAAACACTTG	4055	20.83	3489	17.92	1.16	6	3.81e-11	-23.99	5.5e-08	-16.72	2.54e-11	-24.39
612	motif_db/HOCOMOCO/H12CORE_meme_format.meme	FOSB.H12CORE.1.M.C		NRCGTCATCVN	207	1.06	95	0.49	2.17	15	5.2e-11	-23.68	7.5e-08	-16.41	3.47e-11	-24.09
613	motif_db/HOCOMOCO/H12CORE_meme_format.meme	DLX5.H12CORE.0.PSM.A		NSNTAATTRCNBN	2255	11.58	1841	9.46	1.22	10	5.29e-11	-23.66	7.63e-08	-16.39	3.52e-11	-24.07
614	motif_db/HOCOMOCO/H12CORE_meme_format.meme	UNC4.H12CORE.1.S.B		NKYAATTARNBN	5734	29.45	5063	26.01	1.13	7.6	5.59e-11	-23.61	8.07e-08	-16.33	3.72e-11	-24.02
615	motif_db/HOCOMOCO/H12CORE_meme_format.meme	HXD3.H12CORE.0.SM.B		NCRCTAATTACSY	2090	10.74	1694	8.7	1.23	9	6.51e-11	-23.46	9.39e-08	-16.18	4.32e-11	-23.87
616	motif_db/HOCOMOCO/H12CORE_meme_format.meme	ZSC23.H12CORE.0.M.C		CATGTGCTAATTACRAAN	4288	22.03	3714	19.08	1.15	3.2	7.36e-11	-23.33	1.06e-07	-16.06	4.88e-11	-23.74
617	motif_db/HOCOMOCO/H12CORE_meme_format.meme	NFIA.H12CORE.0.P.B		CYTGGCAG	4625	23.76	4030	20.7	1.15	10	8.44e-11	-23.2	1.22e-07	-15.92	5.59e-11	-23.61
618	motif_db/HOCOMOCO/H12CORE_meme_format.meme	GMEB2.H12CORE.2.SM.B		NRSKTACGTAASGYN	1786	9.17	1424	7.31	1.25	10	8.95e-11	-23.14	1.29e-07	-15.86	5.92e-11	-23.55
619	motif_db/HOCOMOCO/H12CORE_meme_format.meme	NFAC4.H12CORE.1.SM.B		NHAYGGAAAMWD	1805	9.27	1441	7.4	1.25	11	8.98e-11	-23.13	1.3e-07	-15.86	5.92e-11	-23.55
620	motif_db/HOCOMOCO/H12CORE_meme_format.meme	ZN563.H12CORE.1.P.C		SMCWGGCAGCASMRS	7744	39.78	6970	35.8	1.11	8.4	9.21e-11	-23.11	1.33e-07	-15.83	6.06e-11	-23.53
621	motif_db/HOCOMOCO/H12CORE_meme_format.meme	ATF4.H12CORE.1.S.B		NMTGAYGCAAYV	498	2.56	316	1.62	1.57	13	9.45e-11	-23.08	1.36e-07	-15.81	6.21e-11	-23.5
622	motif_db/HOCOMOCO/H12CORE_meme_format.meme	ELK4.H12CORE.0.PSM.A		ACCGGAAGYN	95	0.49	26	0.13	3.56	15	9.96e-11	-23.03	1.44e-07	-15.76	6.54e-11	-23.45
623	motif_db/HOCOMOCO/H12CORE_meme_format.meme	ZN787.H12CORE.0.M.C		NTGCCTCAGTTTACCY	1897	9.74	1525	7.83	1.24	3.2	1.09e-10	-22.94	1.57e-07	-15.67	7.14e-11	-23.36
624	motif_db/HOCOMOCO/H12CORE_meme_format.meme	SRBP2.H12CORE.2.M.C		DRTSRGGTGATN	1083	5.56	807	4.15	1.34	12	1.17e-10	-22.86	1.7e-07	-15.59	7.69e-11	-23.29
625	motif_db/HOCOMOCO/H12CORE_meme_format.meme	GMEB1.H12CORE.2.SM.B		NKTACGTAABBNMSN	314	1.61	174	0.89	1.8	14	1.19e-10	-22.85	1.71e-07	-15.58	7.75e-11	-23.28
626	motif_db/HOCOMOCO/H12CORE_meme_format.meme	CUX1.H12CORE.0.PM.A		TTATTGATYWNTN	4967	25.51	4356	22.38	1.14	7.9	1.31e-10	-22.76	1.89e-07	-15.48	8.54e-11	-23.18
627	motif_db/HOCOMOCO/H12CORE_meme_format.meme	NFIB.H12CORE.0.PSM.A		WNTTGGCAHMGTGCCAANHH	3142	16.14	2661	13.67	1.18	0.93	1.44e-10	-22.66	2.08e-07	-15.38	9.41e-11	-23.09
628	motif_db/HOCOMOCO/H12CORE_meme_format.meme	EMX2.H12CORE.0.S.B		NSSTAATTAGBKN	2718	13.96	2273	11.68	1.2	8.5	1.6e-10	-22.56	2.31e-07	-15.28	1.04e-10	-22.99
629	motif_db/HOCOMOCO/H12CORE_meme_format.meme	LHX6.H12CORE.2.M.C		NVRYTAAYGAGSN	5189	26.66	4569	23.47	1.14	6.2	1.82e-10	-22.42	2.63e-07	-15.15	1.18e-10	-22.86
630	motif_db/HOCOMOCO/H12CORE_meme_format.meme	DUX4.H12CORE.0.P.B		DTGATTAGRTTA	2153	11.06	1761	9.05	1.22	1.3	1.99e-10	-22.34	2.87e-07	-15.06	1.29e-10	-22.77
631	motif_db/HOCOMOCO/H12CORE_meme_format.meme	SOX9.H12CORE.2.S.B		DATVAATTKCAGTSATN	2709	13.92	2269	11.66	1.19	7.9	2.39e-10	-22.15	3.45e-07	-14.88	1.55e-10	-22.59
632	motif_db/HOCOMOCO/H12CORE_meme_format.meme	LBX2.H12CORE.2.M.C		NSCTMRTTAAYKAN	7951	40.84	7186	36.91	1.11	5.6	2.63e-10	-22.06	3.8e-07	-14.78	1.7e-10	-22.5
633	motif_db/HOCOMOCO/H12CORE_meme_format.meme	HXA2.H12CORE.0.SM.B		NCVCTAATTACSN	1382	7.1	1074	5.52	1.29	11	2.78e-10	-22	4.01e-07	-14.73	1.79e-10	-22.44
634	motif_db/HOCOMOCO/H12CORE_meme_format.meme	TBX5.H12CORE.1.P.B		DRSTGNTGACAGV	879	4.52	638	3.28	1.38	12	3.32e-10	-21.83	4.79e-07	-14.55	2.14e-10	-22.27
635	motif_db/HOCOMOCO/H12CORE_meme_format.meme	LHX2.H12CORE.0.PS.A		YTAATKRGB	5967	30.65	5312	27.29	1.12	8.8	3.64e-10	-21.73	5.26e-07	-14.46	2.34e-10	-22.17
636	motif_db/HOCOMOCO/H12CORE_meme_format.meme	HXB7.H12CORE.0.P.C		ATGATTGATGRSYY	2262	11.62	1866	9.59	1.21	10	3.81e-10	-21.69	5.5e-07	-14.41	2.45e-10	-22.13
637	motif_db/HOCOMOCO/H12CORE_meme_format.meme	NR2E1.H12CORE.1.S.B		RAAGTCAAWAAGTCAAN	1217	6.25	932	4.79	1.31	1.2	4.26e-10	-21.58	6.14e-07	-14.3	2.73e-10	-22.02
638	motif_db/HOCOMOCO/H12CORE_meme_format.meme	ZN165.H12CORE.0.P.C		CTGCCTGCRCCHCCYY	4099	21.06	3563	18.3	1.15	9.2	4.85e-10	-21.45	6.99e-07	-14.17	3.1e-10	-21.89
639	motif_db/HOCOMOCO/H12CORE_meme_format.meme	ZN554.H12CORE.1.P.C		DGCWGAGYCA	5274	27.09	4664	23.96	1.13	9	4.96e-10	-21.43	7.15e-07	-14.15	3.17e-10	-21.87
640	motif_db/HOCOMOCO/H12CORE_meme_format.meme	HLF.H12CORE.1.SM.B		NGTTAYGTAAN	541	2.78	358	1.84	1.51	13	5.63e-10	-21.3	8.12e-07	-14.02	3.59e-10	-21.75
641	motif_db/HOCOMOCO/H12CORE_meme_format.meme	MEOX2.H12CORE.0.SM.B		NSBTAATKAYN	2233	11.47	1844	9.47	1.21	11	5.97e-10	-21.24	8.61e-07	-13.96	3.8e-10	-21.69
642	motif_db/HOCOMOCO/H12CORE_meme_format.meme	HXB2.H12CORE.0.SM.B		NSVYTAATKASN	1203	6.18	923	4.74	1.3	12	6.83e-10	-21.1	9.86e-07	-13.83	4.34e-10	-21.56
643	motif_db/HOCOMOCO/H12CORE_meme_format.meme	SOLH2.H12CORE.0.S.C		NCACGTGCDHN	5113	26.26	4518	23.21	1.13	8.5	7.04e-10	-21.07	1.02e-06	-13.8	4.47e-10	-21.53
644	motif_db/HOCOMOCO/H12CORE_meme_format.meme	YBOX1.H12CORE.0.SM.B		NYGTWCCATCYHH	9381	48.19	8572	44.03	1.09	5.9	8.13e-10	-20.93	1.17e-06	-13.66	5.15e-10	-21.39
645	motif_db/HOCOMOCO/H12CORE_meme_format.meme	PBX3.H12CORE.1.P.B		TGABTGRCRG	1540	7.91	1223	6.28	1.26	11	8.82e-10	-20.85	1.27e-06	-13.57	5.59e-10	-21.31
646	motif_db/HOCOMOCO/H12CORE_meme_format.meme	RARA.H12CORE.3.P.B		GRTCARRAGKTCAAGGTCAGS	1243	6.39	961	4.94	1.29	11	1.03e-09	-20.7	1.48e-06	-13.42	6.49e-10	-21.16
647	motif_db/HOCOMOCO/H12CORE_meme_format.meme	ZKSC8.H12CORE.0.P.B		RYVAVYMYWTATTGAGCRCCTRCTGTRTRCM	538	2.76	359	1.84	1.5	12	1.24e-09	-20.51	1.79e-06	-13.23	7.84e-10	-20.97
648	motif_db/HOCOMOCO/H12CORE_meme_format.meme	ZNF10.H12CORE.0.P.C		GAYCCCTACCTCACACCATATAC	961	4.94	719	3.69	1.34	0.2	1.93e-09	-20.06	2.79e-06	-12.79	1.22e-09	-20.53
649	motif_db/HOCOMOCO/H12CORE_meme_format.meme	BACH1.H12CORE.0.P.B		TGCTGAGTCATB	4275	21.96	3749	19.26	1.14	6.7	2.27e-09	-19.9	3.28e-06	-12.63	1.43e-09	-20.37
650	motif_db/HOCOMOCO/H12CORE_meme_format.meme	ZN449.H12CORE.0.P.B		GGTTGGGCTB	5909	30.35	5290	27.17	1.12	7.8	2.59e-09	-19.77	3.74e-06	-12.5	1.63e-09	-20.24
651	motif_db/HOCOMOCO/H12CORE_meme_format.meme	NFIX.H12CORE.0.SM.B		BTTGGCANYGTGCCAAN	5663	29.09	5063	26.01	1.12	5.8	3.62e-09	-19.44	5.23e-06	-12.16	2.27e-09	-19.9
652	motif_db/HOCOMOCO/H12CORE_meme_format.meme	IRF2.H12CORE.0.PSM.A		ANCGAAASCGAAASYRN	2042	10.49	1688	8.67	1.21	5.9	3.65e-09	-19.43	5.26e-06	-12.16	2.28e-09	-19.9
653	motif_db/HOCOMOCO/H12CORE_meme_format.meme	HXB4.H12CORE.1.PSM.A		NBSYTAATKAYBN	1866	9.59	1530	7.86	1.22	11	4.38e-09	-19.25	6.32e-06	-11.97	2.74e-09	-19.72
654	motif_db/HOCOMOCO/H12CORE_meme_format.meme	HSF4.H12CORE.0.SM.B		NCTRGAAYRTTCTAGAABV	285	1.46	163	0.84	1.74	13	4.43e-09	-19.24	6.39e-06	-11.96	2.76e-09	-19.71
655	motif_db/HOCOMOCO/H12CORE_meme_format.meme	SOX15.H12CORE.0.P.B		YCTTTGTK	7744	39.78	7047	36.2	1.1	8.7	5.21e-09	-19.07	7.51e-06	-11.8	3.25e-09	-19.55
656	motif_db/HOCOMOCO/H12CORE_meme_format.meme	GBX1.H12CORE.0.S.B		NBSYTAATTRSN	4607	23.67	4074	20.93	1.13	7.6	5.6e-09	-19	8.07e-06	-11.73	3.48e-09	-19.48
657	motif_db/HOCOMOCO/H12CORE_meme_format.meme	HES5.H12CORE.0.SM.B		BDHGGCACGTGYCN	3081	15.83	2648	13.6	1.16	5.9	5.65e-09	-18.99	8.15e-06	-11.72	3.51e-09	-19.47
658	motif_db/HOCOMOCO/H12CORE_meme_format.meme	ZN160.H12CORE.0.P.C		AAAATDCAHTAGARAGYTTCAACAR	1538	7.9	1237	6.35	1.24	4.4	5.98e-09	-18.94	8.63e-06	-11.66	3.71e-09	-19.41
659	motif_db/HOCOMOCO/H12CORE_meme_format.meme	ZN534.H12CORE.0.P.C		GGGGTTCTYKCCCCCCMS	3100	15.92	2667	13.7	1.16	8.9	6.31e-09	-18.88	9.1e-06	-11.61	3.91e-09	-19.36
660	motif_db/HOCOMOCO/H12CORE_meme_format.meme	ZN580.H12CORE.0.SM.B		NCCTACCYTN	8599	44.17	7869	40.42	1.09	5.3	6.67e-09	-18.83	9.62e-06	-11.55	4.13e-09	-19.31
661	motif_db/HOCOMOCO/H12CORE_meme_format.meme	ZNF23.H12CORE.0.P.C		CCATGGCAGACATCACTAATCRAT	2312	11.88	1941	9.97	1.19	6.1	6.85e-09	-18.8	9.89e-06	-11.52	4.23e-09	-19.28
662	motif_db/HOCOMOCO/H12CORE_meme_format.meme	VAX1.H12CORE.0.SM.B		NSTMATTARBBN	2349	12.07	1975	10.15	1.19	11	6.9e-09	-18.79	9.96e-06	-11.52	4.26e-09	-19.27
663	motif_db/HOCOMOCO/H12CORE_meme_format.meme	ZN821.H12CORE.0.SM.B		MTGTCTGTCTGTCCGTH	331	1.7	200	1.03	1.65	11	7.16e-09	-18.75	1.03e-05	-11.48	4.41e-09	-19.24
664	motif_db/HOCOMOCO/H12CORE_meme_format.meme	HSF1.H12CORE.0.PSM.A		VYRGAAYRTTCTAGAANR	87	0.45	27	0.14	3.14	15	7.63e-09	-18.69	1.1e-05	-11.42	4.69e-09	-19.18
665	motif_db/HOCOMOCO/H12CORE_meme_format.meme	NFAC2.H12CORE.2.S.C		NTTTYCMNYWATGGAAAHTH	2684	13.79	2286	11.74	1.17	8.6	8.79e-09	-18.55	1.27e-05	-11.28	5.4e-09	-19.04
666	motif_db/HOCOMOCO/H12CORE_meme_format.meme	ZNF3.H12CORE.0.P.B		ARTGTTTGTTGANTGAMTVANTG	110	0.57	41	0.21	2.64	16	8.93e-09	-18.53	1.29e-05	-11.26	5.47e-09	-19.02
667	motif_db/HOCOMOCO/H12CORE_meme_format.meme	PRRX2.H12CORE.0.SM.B		NSYTAATTRN	4526	23.25	4006	20.58	1.13	9.5	9.52e-09	-18.47	1.37e-05	-11.2	5.83e-09	-18.96
668	motif_db/HOCOMOCO/H12CORE_meme_format.meme	ZN431.H12CORE.0.P.C		VGGGCTRGAAGCCWR	5434	27.91	4867	25	1.12	7.8	1.22e-08	-18.23	1.75e-05	-10.95	7.43e-09	-18.72
669	motif_db/HOCOMOCO/H12CORE_meme_format.meme	SRBP1.H12CORE.1.S.C		BRTCRCGTGABS	1897	9.74	1568	8.05	1.21	11	1.23e-08	-18.21	1.77e-05	-10.94	7.5e-09	-18.71
670	motif_db/HOCOMOCO/H12CORE_meme_format.meme	DLX3.H12CORE.0.SM.B		VSMTAATTACSBN	1126	5.78	876	4.5	1.29	10	1.26e-08	-18.19	1.82e-05	-10.92	7.67e-09	-18.69
671	motif_db/HOCOMOCO/H12CORE_meme_format.meme	ZBT7C.H12CORE.0.S.B		NGGTGGTCGN	8397	43.13	7693	39.52	1.09	7.9	1.49e-08	-18.02	2.15e-05	-10.75	9.05e-09	-18.52
672	motif_db/HOCOMOCO/H12CORE_meme_format.meme	ZN407.H12CORE.0.P.B		DYTTGDCCCYYSYSGGCYBCCGTAS	188	0.97	95	0.49	1.97	16	1.72e-08	-17.88	2.48e-05	-10.6	1.05e-08	-18.38
673	motif_db/HOCOMOCO/H12CORE_meme_format.meme	SOX8.H12CORE.0.PSM.A		MAADRRVNBCWTTGTTY	584	3	410	2.11	1.42	13	1.89e-08	-17.78	2.73e-05	-10.51	1.15e-08	-18.28
674	motif_db/HOCOMOCO/H12CORE_meme_format.meme	HXB5.H12CORE.0.SM.B		NVYTAATKRSN	1163	5.97	912	4.68	1.27	12	1.96e-08	-17.75	2.82e-05	-10.47	1.19e-08	-18.25
675	motif_db/HOCOMOCO/H12CORE_meme_format.meme	TLX3.H12CORE.0.SM.B		DCGTTAATKRNN	4428	22.75	3926	20.17	1.13	9.3	2.09e-08	-17.68	3.02e-05	-10.41	1.26e-08	-18.19
676	motif_db/HOCOMOCO/H12CORE_meme_format.meme	ALX4.H12CORE.0.S.B		RGBTAATTARATTARBBNNN	1267	6.51	1005	5.16	1.26	7.7	2.11e-08	-17.67	3.04e-05	-10.4	1.27e-08	-18.18
677	motif_db/HOCOMOCO/H12CORE_meme_format.meme	DLX2.H12CORE.0.PSM.A		NNVBTAATTRSNN	7195	36.96	6555	33.67	1.1	4.7	2.51e-08	-17.5	3.63e-05	-10.22	1.52e-08	-18
678	motif_db/HOCOMOCO/H12CORE_meme_format.meme	HXC4.H12CORE.0.SM.B		NCVYTAATKAYSN	1405	7.22	1130	5.8	1.24	12	2.56e-08	-17.48	3.69e-05	-10.21	1.54e-08	-17.99
679	motif_db/HOCOMOCO/H12CORE_meme_format.meme	HXA4.H12CORE.0.SM.B		NVVYTAATKABN	2485	12.77	2115	10.86	1.17	11	2.61e-08	-17.46	3.77e-05	-10.19	1.57e-08	-17.97
680	motif_db/HOCOMOCO/H12CORE_meme_format.meme	MAFB.H12CORE.0.PS.A		ADTGCTGACKYAGCAWWTTT	6739	34.62	6125	31.46	1.1	5	3.23e-08	-17.25	4.66e-05	-9.97	1.94e-08	-17.76
681	motif_db/HOCOMOCO/H12CORE_meme_format.meme	ZN793.H12CORE.0.P.B		KGCTTGGGGCTCYKDRDSYTYC	2281	11.72	1930	9.91	1.18	9.1	3.4e-08	-17.2	4.9e-05	-9.92	2.04e-08	-17.71
682	motif_db/HOCOMOCO/H12CORE_meme_format.meme	HIF1A.H12CORE.0.P.B		KSVTACGTGMC	1634	8.39	1342	6.89	1.22	12	4.69e-08	-16.88	6.77e-05	-9.6	2.81e-08	-17.39
683	motif_db/HOCOMOCO/H12CORE_meme_format.meme	ONEC2.H12CORE.1.PM.A		NKTATTGATYGAT	3046	15.65	2644	13.58	1.15	1.2	5.24e-08	-16.76	7.56e-05	-9.49	3.13e-08	-17.28
684	motif_db/HOCOMOCO/H12CORE_meme_format.meme	ZN239.H12CORE.0.P.C		VMYRCAGRMCTTMTCAGAGCCTTTMAYA	347	1.78	220	1.13	1.57	12	5.4e-08	-16.74	7.79e-05	-9.46	3.22e-08	-17.25
685	motif_db/HOCOMOCO/H12CORE_meme_format.meme	RUNX2.H12CORE.2.M.C		BGTGGTTTTYGTGGTTWN	1199	6.16	952	4.89	1.26	8.5	5.49e-08	-16.72	7.92e-05	-9.44	3.27e-08	-17.24
686	motif_db/HOCOMOCO/H12CORE_meme_format.meme	ZN664.H12CORE.1.P.C		TTWAWTGAGMW	1109	5.7	872	4.48	1.27	12	5.53e-08	-16.71	7.98e-05	-9.44	3.29e-08	-17.23
687	motif_db/HOCOMOCO/H12CORE_meme_format.meme	CUX2.H12CORE.1.SM.B		NTTATCGATTABB	538	2.76	377	1.94	1.43	10	5.71e-08	-16.68	8.24e-05	-9.4	3.39e-08	-17.2
688	motif_db/HOCOMOCO/H12CORE_meme_format.meme	RUNX2.H12CORE.0.P.B		BBYTGTGGTTWSN	2133	10.96	1800	9.25	1.18	11	5.89e-08	-16.65	8.5e-05	-9.37	3.49e-08	-17.17
689	motif_db/HOCOMOCO/H12CORE_meme_format.meme	ZSC31.H12CORE.1.SM.B		GGMHGCAGGGCARTTATGCH	6040	31.03	5471	28.1	1.1	1.7	5.95e-08	-16.64	8.58e-05	-9.36	3.52e-08	-17.16
690	motif_db/HOCOMOCO/H12CORE_meme_format.meme	HNF6.H12CORE.0.PM.A		BTATTGATTK	1050	5.39	821	4.22	1.28	12	6.55e-08	-16.54	9.45e-05	-9.27	3.88e-08	-17.07
691	motif_db/HOCOMOCO/H12CORE_meme_format.meme	NKX25.H12CORE.1.P.B		RRGTGHTGACAGS	1318	6.77	1060	5.45	1.24	11	6.63e-08	-16.53	9.57e-05	-9.25	3.92e-08	-17.05
692	motif_db/HOCOMOCO/H12CORE_meme_format.meme	HNF6.H12CORE.1.S.B		NTATCGATYDN	662	3.4	483	2.48	1.37	9.2	6.8e-08	-16.5	9.81e-05	-9.23	4.01e-08	-17.03
693	motif_db/HOCOMOCO/H12CORE_meme_format.meme	ERG.H12CORE.1.SM.B		NACCGGAAGTRV	9329	47.92	8622	44.29	1.08	2.5	6.82e-08	-16.5	9.84e-05	-9.23	4.02e-08	-17.03
694	motif_db/HOCOMOCO/H12CORE_meme_format.meme	NFIC.H12CORE.1.PSM.A		NWGCCARR	3570	18.34	3138	16.12	1.14	9.4	7.04e-08	-16.47	0.000102	-9.19	4.14e-08	-17
695	motif_db/HOCOMOCO/H12CORE_meme_format.meme	THB.H12CORE.3.S.C		NKTKDVMCYWNATAAGGTCAYB	1456	7.48	1185	6.09	1.23	5.1	7.27e-08	-16.44	0.000105	-9.16	4.27e-08	-16.97
696	motif_db/HOCOMOCO/H12CORE_meme_format.meme	HXA9.H12CORE.2.P.B		TTTTATKGCH	9569	49.15	8855	45.49	1.08	6.9	7.46e-08	-16.41	0.000108	-9.14	4.38e-08	-16.94
697	motif_db/HOCOMOCO/H12CORE_meme_format.meme	VAX2.H12CORE.0.SM.B		NSSTMATTAGBGN	1754	9.01	1456	7.48	1.2	11	7.78e-08	-16.37	0.000112	-9.09	4.56e-08	-16.9
698	motif_db/HOCOMOCO/H12CORE_meme_format.meme	DBP.H12CORE.0.SM.B		NYGTTACGTAATSN	408	2.1	271	1.39	1.5	10	8.19e-08	-16.32	0.000118	-9.04	4.79e-08	-16.85
699	motif_db/HOCOMOCO/H12CORE_meme_format.meme	SOX9.H12CORE.0.PS.A		DAAMAAWDDBCYATTGTTCBN	8877	45.6	8192	42.08	1.08	3.3	8.2e-08	-16.32	0.000118	-9.04	4.79e-08	-16.85
700	motif_db/HOCOMOCO/H12CORE_meme_format.meme	THA.H12CORE.0.P.B		RRGGTCANBYVAGGWCA	957	4.92	741	3.81	1.29	12	8.74e-08	-16.25	0.000126	-8.98	5.1e-08	-16.79
701	motif_db/HOCOMOCO/H12CORE_meme_format.meme	MEF2B.H12CORE.1.SM.B		NYGTTACCAWATWKGGMW	1439	7.39	1172	6.02	1.23	9.5	9.44e-08	-16.18	0.000136	-8.9	5.5e-08	-16.72
702	motif_db/HOCOMOCO/H12CORE_meme_format.meme	ZN787.H12CORE.1.S.C		NTGCCTCGATKN	1967	10.1	1653	8.49	1.19	11	9.68e-08	-16.15	0.00014	-8.88	5.63e-08	-16.69
703	motif_db/HOCOMOCO/H12CORE_meme_format.meme	ZN527.H12CORE.0.P.C		TYTCTGTYGCTKGCAMYC	5239	26.91	4721	24.25	1.11	7.6	1.1e-07	-16.02	0.000159	-8.75	6.39e-08	-16.57
704	motif_db/HOCOMOCO/H12CORE_meme_format.meme	ZFX.H12CORE.0.P.B		SYAGGCCBCR	910	4.67	703	3.61	1.29	12	1.4e-07	-15.78	0.000203	-8.5	8.14e-08	-16.32
705	motif_db/HOCOMOCO/H12CORE_meme_format.meme	PDX1.H12CORE.1.PSM.A		NSVYTAATKASNN	1399	7.19	1140	5.86	1.23	12	1.49e-07	-15.72	0.000215	-8.44	8.64e-08	-16.26
706	motif_db/HOCOMOCO/H12CORE_meme_format.meme	PAX4.H12CORE.0.SM.B		NMATTARBN	2660	13.66	2301	11.82	1.16	10	1.84e-07	-15.51	0.000265	-8.23	1.06e-07	-16.06
707	motif_db/HOCOMOCO/H12CORE_meme_format.meme	GMEB2.H12CORE.1.P.C		BKGCGTSMS	441	2.27	302	1.55	1.46	13	1.92e-07	-15.47	0.000277	-8.19	1.11e-07	-16.02
708	motif_db/HOCOMOCO/H12CORE_meme_format.meme	CR3L1.H12CORE.0.PSM.A		NGNHYACGTGGCAN	283	1.45	174	0.89	1.62	15	1.94e-07	-15.46	0.000279	-8.18	1.12e-07	-16.01
709	motif_db/HOCOMOCO/H12CORE_meme_format.meme	ZN680.H12CORE.0.P.B		CCRYGWCCAAGAAGAATGAGG	2914	14.97	2540	13.05	1.15	4.5	2.18e-07	-15.34	0.000314	-8.06	1.25e-07	-15.89
710	motif_db/HOCOMOCO/H12CORE_meme_format.meme	HXA6.H12CORE.0.SM.B		NVTTAATKRCBN	2150	11.04	1831	9.41	1.17	11	2.3e-07	-15.29	0.000331	-8.01	1.32e-07	-15.84
711	motif_db/HOCOMOCO/H12CORE_meme_format.meme	IRF3.H12CORE.1.SM.B		CAGTTTCCWGGAAACYGMRMSHD	1237	6.35	999	5.13	1.24	6.5	2.63e-07	-15.15	0.00038	-7.88	1.51e-07	-15.71
712	motif_db/HOCOMOCO/H12CORE_meme_format.meme	LBX2.H12CORE.1.S.B		NVVCTAATTAAYKANYN	7958	40.88	7338	37.69	1.08	0.21	2.78e-07	-15.09	0.000402	-7.82	1.6e-07	-15.65
713	motif_db/HOCOMOCO/H12CORE_meme_format.meme	HXD11.H12CORE.1.SM.B		NHHDTWAANTTTTACGACSN	4221	21.68	3773	19.38	1.12	7.2	2.86e-07	-15.07	0.000412	-7.79	1.64e-07	-15.63
714	motif_db/HOCOMOCO/H12CORE_meme_format.meme	AHR.H12CORE.0.P.B		SHKTGCGTGC	2493	12.81	2152	11.05	1.16	11	3.01e-07	-15.02	0.000434	-7.74	1.72e-07	-15.58
715	motif_db/HOCOMOCO/H12CORE_meme_format.meme	ESX1.H12CORE.0.SM.B		NNYAATTASSN	4739	24.34	4265	21.91	1.11	9.3	3.08e-07	-14.99	0.000445	-7.72	1.76e-07	-15.55
716	motif_db/HOCOMOCO/H12CORE_meme_format.meme	ZNF85.H12CORE.1.P.B		AGAARWCTGMWGKAATCTYY	2099	10.78	1788	9.18	1.17	10	3.27e-07	-14.93	0.000471	-7.66	1.86e-07	-15.5
717	motif_db/HOCOMOCO/H12CORE_meme_format.meme	ZF64B.H12CORE.1.P.B		SRRCCCDGGAATCT	4197	21.56	3754	19.28	1.12	9.2	3.56e-07	-14.85	0.000514	-7.57	2.03e-07	-15.41
718	motif_db/HOCOMOCO/H12CORE_meme_format.meme	ETV7.H12CORE.0.SM.B		TTCCCGGAAGTRCTTCCKN	12027	61.78	11274	57.91	1.07	2.7	4.18e-07	-14.69	0.000603	-7.41	2.38e-07	-15.25
719	motif_db/HOCOMOCO/H12CORE_meme_format.meme	HIF3A.H12CORE.1.P.C		GKACGTGC	3000	15.41	2630	13.51	1.14	11	4.34e-07	-14.65	0.000626	-7.38	2.46e-07	-15.22
720	motif_db/HOCOMOCO/H12CORE_meme_format.meme	ONEC3.H12CORE.1.S.C		BKATCGATYGV	628	3.23	465	2.39	1.35	9.8	4.58e-07	-14.6	0.000661	-7.32	2.6e-07	-15.16
721	motif_db/HOCOMOCO/H12CORE_meme_format.meme	ERR1.H12CORE.0.PSM.A		NTCAAGGTCAH	385	1.98	260	1.34	1.48	14	4.86e-07	-14.54	0.000702	-7.26	2.75e-07	-15.11
722	motif_db/HOCOMOCO/H12CORE_meme_format.meme	NFIC.H12CORE.0.PSM.A		NTTGGCAHYDTGCCAAN	5126	26.33	4643	23.85	1.1	4.9	5.37e-07	-14.44	0.000775	-7.16	3.04e-07	-15.01
723	motif_db/HOCOMOCO/H12CORE_meme_format.meme	ONEC2.H12CORE.0.S.B		DTTATCGATYKD	926	4.76	727	3.73	1.27	9.9	5.42e-07	-14.43	0.000783	-7.15	3.06e-07	-15
724	motif_db/HOCOMOCO/H12CORE_meme_format.meme	SUH.H12CORE.0.P.B		VSCSTGGGAAH	1947	10	1654	8.5	1.18	11	5.62e-07	-14.39	0.000811	-7.12	3.17e-07	-14.96
725	motif_db/HOCOMOCO/H12CORE_meme_format.meme	ZSC21.H12CORE.0.P.C		ACYCAGCACYB	7706	39.58	7113	36.54	1.08	8.4	5.76e-07	-14.37	0.000831	-7.09	3.24e-07	-14.94
726	motif_db/HOCOMOCO/H12CORE_meme_format.meme	ARNT.H12CORE.0.P.B		SKACGTGMC	1771	9.1	1493	7.67	1.19	11	6.13e-07	-14.3	0.000885	-7.03	3.45e-07	-14.88
727	motif_db/HOCOMOCO/H12CORE_meme_format.meme	NR1H3.H12CORE.1.P.B		YYWRAGGTCACWR	3372	17.32	2985	15.33	1.13	9.9	6.4e-07	-14.26	0.000924	-6.99	3.6e-07	-14.84
728	motif_db/HOCOMOCO/H12CORE_meme_format.meme	PHX2A.H12CORE.1.SM.B		VNSYAATTARCN	4375	22.47	3934	20.21	1.11	8.7	6.89e-07	-14.19	0.000995	-6.91	3.87e-07	-14.77
729	motif_db/HOCOMOCO/H12CORE_meme_format.meme	ZN257.H12CORE.0.P.B		GMTCTTGCCTCW	6586	33.83	6047	31.06	1.09	7.3	8.45e-07	-13.98	0.00122	-6.71	4.73e-07	-14.56
730	motif_db/HOCOMOCO/H12CORE_meme_format.meme	KAISO.H12CORE.1.P.B		RRRTCTCGCGAGAV	41	0.21	8	0.04	4.67	18	9.82e-07	-13.83	0.00142	-6.56	5.49e-07	-14.41
731	motif_db/HOCOMOCO/H12CORE_meme_format.meme	ZN652.H12CORE.0.PS.A		BAAAGGGTTAA	199	1.02	115	0.59	1.72	15	1.23e-06	-13.6	0.00178	-6.33	6.9e-07	-14.19
732	motif_db/HOCOMOCO/H12CORE_meme_format.meme	FOXO6.H12CORE.0.S.B		NSWTGTTTACRH	2239	11.5	1934	9.93	1.16	11	1.25e-06	-13.59	0.00181	-6.32	6.98e-07	-14.18
733	motif_db/HOCOMOCO/H12CORE_meme_format.meme	NF2L1.H12CORE.0.P.B		RRAWYTGCTGAGTCAT	418	2.15	292	1.5	1.43	11	1.28e-06	-13.57	0.00185	-6.29	7.14e-07	-14.15
734	motif_db/HOCOMOCO/H12CORE_meme_format.meme	ZN714.H12CORE.0.P.C		SCYKGCVKTGCTGCTSCY	11280	57.94	10592	54.41	1.06	4.7	1.7e-06	-13.29	0.00245	-6.01	9.43e-07	-13.87
735	motif_db/HOCOMOCO/H12CORE_meme_format.meme	ESR1.H12CORE.0.P.B		AGGTCASYBTGACCT	1357	6.97	1125	5.78	1.21	10	1.74e-06	-13.26	0.00251	-5.99	9.68e-07	-13.85
736	motif_db/HOCOMOCO/H12CORE_meme_format.meme	HXC10.H12CORE.0.P.B		TGATTTATKRS	549	2.82	405	2.08	1.35	13	1.76e-06	-13.25	0.00254	-5.98	9.75e-07	-13.84
737	motif_db/HOCOMOCO/H12CORE_meme_format.meme	ZN133.H12CORE.0.P.B		RAAGRTCCAACATAYGTATAATTGG	6858	35.23	6325	32.49	1.08	5.1	1.79e-06	-13.23	0.00259	-5.96	9.93e-07	-13.82
738	motif_db/HOCOMOCO/H12CORE_meme_format.meme	ZBT16.H12CORE.0.P.B		NHTACTGTAM	2366	12.15	2057	10.57	1.15	10	1.8e-06	-13.23	0.0026	-5.95	9.97e-07	-13.82
739	motif_db/HOCOMOCO/H12CORE_meme_format.meme	NFAC4.H12CORE.0.P.C		DGGAAAAYTW	1445	7.42	1206	6.2	1.2	11	1.87e-06	-13.19	0.0027	-5.92	1.03e-06	-13.78
740	motif_db/HOCOMOCO/H12CORE_meme_format.meme	NFE2.H12CORE.0.P.B		VNATGACTCAGC	382	1.96	264	1.36	1.45	12	1.96e-06	-13.14	0.00283	-5.87	1.08e-06	-13.74
741	motif_db/HOCOMOCO/H12CORE_meme_format.meme	ZN441.H12CORE.0.P.C		GGGCGGAGYY	811	4.17	635	3.26	1.28	12	2.04e-06	-13.1	0.00294	-5.83	1.12e-06	-13.7
742	motif_db/HOCOMOCO/H12CORE_meme_format.meme	DLX6.H12CORE.0.SM.B		NVSBTAATTRSNN	5916	30.39	5425	27.87	1.09	4.4	2.09e-06	-13.08	0.00302	-5.8	1.15e-06	-13.67
743	motif_db/HOCOMOCO/H12CORE_meme_format.meme	ZFP14.H12CORE.0.P.C		GCRTTCCAGKKSCTCCMY	9146	46.98	8535	43.84	1.07	4.8	2.24e-06	-13.01	0.00323	-5.74	1.23e-06	-13.61
744	motif_db/HOCOMOCO/H12CORE_meme_format.meme	SOX4.H12CORE.0.PSM.A		NBCCTTTGTTCBN	844	4.34	665	3.42	1.27	13	2.25e-06	-13.01	0.00324	-5.73	1.23e-06	-13.61
745	motif_db/HOCOMOCO/H12CORE_meme_format.meme	HAND2.H12CORE.1.P.B		SRGGYCTGGHHTBY	3096	15.9	2745	14.1	1.13	10	2.32e-06	-12.98	0.00334	-5.7	1.27e-06	-13.58
746	motif_db/HOCOMOCO/H12CORE_meme_format.meme	THB.H12CORE.1.PSM.A		SHRAGGWCA	600	3.08	451	2.32	1.33	11	2.41e-06	-12.94	0.00348	-5.66	1.32e-06	-13.54
747	motif_db/HOCOMOCO/H12CORE_meme_format.meme	PITX1.H12CORE.1.S.B		RNGGATTAANGGRTTWWHHH	3471	17.83	3100	15.92	1.12	6.5	2.49e-06	-12.9	0.00359	-5.63	1.36e-06	-13.51
748	motif_db/HOCOMOCO/H12CORE_meme_format.meme	ZNF26.H12CORE.1.P.B		ACAATGTCYAGCAY	7136	36.66	6603	33.92	1.08	7.2	2.82e-06	-12.78	0.00407	-5.5	1.54e-06	-13.38
749	motif_db/HOCOMOCO/H12CORE_meme_format.meme	SMAD3.H12CORE.2.P.C		VAGGTGNCAGACAG	3952	20.3	3558	18.28	1.11	9.6	2.87e-06	-12.76	0.00414	-5.49	1.56e-06	-13.37
750	motif_db/HOCOMOCO/H12CORE_meme_format.meme	DMRTA.H12CORE.0.SM.B		HHAATGTAACAATTTN	4183	21.49	3778	19.41	1.11	7.3	2.97e-06	-12.73	0.00428	-5.45	1.61e-06	-13.34
751	motif_db/HOCOMOCO/H12CORE_meme_format.meme	ZBT37.H12CORE.0.M.C		NMWTYACCGCG	9440	48.49	8827	45.34	1.07	5.8	2.97e-06	-12.73	0.00429	-5.45	1.61e-06	-13.34
752	motif_db/HOCOMOCO/H12CORE_meme_format.meme	HXD4.H12CORE.0.SM.B		NVVYTAATGABN	2357	12.11	2056	10.56	1.15	11	3.13e-06	-12.68	0.00451	-5.4	1.7e-06	-13.29
753	motif_db/HOCOMOCO/H12CORE_meme_format.meme	CUX1.H12CORE.1.S.B		NBTATCGATYAVBN	3061	15.72	2717	13.96	1.13	0.94	3.19e-06	-12.66	0.0046	-5.38	1.73e-06	-13.27
754	motif_db/HOCOMOCO/H12CORE_meme_format.meme	PRDM1.H12CORE.1.PS.A		RAAAGTGAAAGTGA	8715	44.77	8129	41.76	1.07	5.8	3.27e-06	-12.63	0.00472	-5.36	1.77e-06	-13.24
755	motif_db/HOCOMOCO/H12CORE_meme_format.meme	E2F7.H12CORE.1.P.B		NTGGCGGGAAAV	8872	45.57	8282	42.54	1.07	6.7	3.44e-06	-12.58	0.00496	-5.31	1.86e-06	-13.2
756	motif_db/HOCOMOCO/H12CORE_meme_format.meme	ZN37A.H12CORE.0.P.B		GBGAGGGAGCTGGGGTATTTATA	742	3.81	578	2.97	1.28	0.024	3.53e-06	-12.55	0.00509	-5.28	1.91e-06	-13.17
757	motif_db/HOCOMOCO/H12CORE_meme_format.meme	ZFP1.H12CORE.0.PSM.A		TTYYATACCCAGCHMAACTRWCM	8438	43.35	7865	40.4	1.07	7	3.73e-06	-12.5	0.00538	-5.23	2.01e-06	-13.12
758	motif_db/HOCOMOCO/H12CORE_meme_format.meme	PBX2.H12CORE.2.P.C		ASTGACAGV	2528	12.99	2219	11.4	1.14	10	3.88e-06	-12.46	0.0056	-5.19	2.09e-06	-13.08
759	motif_db/HOCOMOCO/H12CORE_meme_format.meme	SRBP1.H12CORE.0.P.B		RTCASGTGAYYY	112	0.58	54	0.28	2.05	16	3.96e-06	-12.44	0.00572	-5.16	2.13e-06	-13.06
760	motif_db/HOCOMOCO/H12CORE_meme_format.meme	ZN669.H12CORE.1.P.C		YGGTCATCGSCC	6741	34.63	6232	32.01	1.08	1.8	4.09e-06	-12.41	0.0059	-5.13	2.2e-06	-13.03
761	motif_db/HOCOMOCO/H12CORE_meme_format.meme	PHX2B.H12CORE.1.SM.B		NVYTAATTRVN	8122	41.72	7563	38.85	1.07	6	4.18e-06	-12.39	0.00603	-5.11	2.24e-06	-13.01
762	motif_db/HOCOMOCO/H12CORE_meme_format.meme	HXA5.H12CORE.0.SM.B		NNVYTAATKRCN	425	2.18	304	1.56	1.4	13	4.21e-06	-12.38	0.00608	-5.1	2.26e-06	-13
763	motif_db/HOCOMOCO/H12CORE_meme_format.meme	BARH1.H12CORE.1.S.B		SVCTAAWYGVYSHWWWWN	999	5.13	809	4.16	1.23	12	4.32e-06	-12.35	0.00623	-5.08	2.31e-06	-12.98
764	motif_db/HOCOMOCO/H12CORE_meme_format.meme	RUNX1.H12CORE.0.P.B		BYTGYGGTTW	719	3.69	561	2.88	1.28	13	5.58e-06	-12.1	0.00805	-4.82	2.98e-06	-12.72
765	motif_db/HOCOMOCO/H12CORE_meme_format.meme	ETV5.H12CORE.0.PS.A		NDCCGGAWGYD	1253	6.44	1042	5.35	1.2	11	5.76e-06	-12.06	0.00831	-4.79	3.07e-06	-12.69
766	motif_db/HOCOMOCO/H12CORE_meme_format.meme	ZN768.H12CORE.1.P.B		TVACTTGCCCAAGGTCACACAGC	1138	5.85	940	4.83	1.21	5.9	7.64e-06	-11.78	0.011	-4.51	4.07e-06	-12.41
767	motif_db/HOCOMOCO/H12CORE_meme_format.meme	GFI1B.H12CORE.1.S.C		GAGTGVRNTGCAGTGATTTAT	1314	6.75	1101	5.66	1.19	7	7.92e-06	-11.75	0.0114	-4.47	4.22e-06	-12.38
768	motif_db/HOCOMOCO/H12CORE_meme_format.meme	IRF8.H12CORE.2.SM.B		GAAACCGAAACYRV	1817	9.33	1566	8.04	1.16	9.8	8.54e-06	-11.67	0.0123	-4.4	4.54e-06	-12.3
769	motif_db/HOCOMOCO/H12CORE_meme_format.meme	STA5B.H12CORE.0.P.B		DTTTCYYRGAAAH	3079	15.82	2752	14.14	1.12	9.4	9.76e-06	-11.54	0.0141	-4.26	5.18e-06	-12.17
770	motif_db/HOCOMOCO/H12CORE_meme_format.meme	ETV2.H12CORE.0.S.B		ACCGGAARTDN	9919	50.95	9326	47.91	1.06	7.3	9.87e-06	-11.53	0.0142	-4.25	5.24e-06	-12.16
771	motif_db/HOCOMOCO/H12CORE_meme_format.meme	ONEC3.H12CORE.2.M.C		NBTATTGATTGAT	265	1.36	175	0.9	1.51	14	1.04e-05	-11.48	0.015	-4.2	5.49e-06	-12.11
772	motif_db/HOCOMOCO/H12CORE_meme_format.meme	SOX7.H12CORE.1.SM.B		VAACAATTNCATTGTYN	1982	10.18	1723	8.85	1.15	9.2	1.12e-05	-11.4	0.0161	-4.13	5.9e-06	-12.04
773	motif_db/HOCOMOCO/H12CORE_meme_format.meme	NFIA.H12CORE.1.PS.A		HBTTGGCACKRTGCCAAVDN	183	0.94	110	0.57	1.66	1.4	1.19e-05	-11.34	0.0171	-4.07	6.26e-06	-11.98
774	motif_db/HOCOMOCO/H12CORE_meme_format.meme	PRDM9.H12CORE.0.P.B		MADRDGGYAGYASCWBCTKG	1317	6.77	1109	5.7	1.19	11	1.3e-05	-11.25	0.0188	-3.97	6.88e-06	-11.89
775	motif_db/HOCOMOCO/H12CORE_meme_format.meme	ZN790.H12CORE.0.P.C		TMAMWGCTYCCHNYYGHTKCYAK	3059	15.71	2738	14.06	1.12	9.6	1.31e-05	-11.24	0.0189	-3.97	6.91e-06	-11.88
776	motif_db/HOCOMOCO/H12CORE_meme_format.meme	HINFP.H12CORE.0.P.B		SCGGACCBRRGWGRRRACWG	88	0.45	40	0.21	2.17	16	1.33e-05	-11.23	0.0192	-3.95	7.01e-06	-11.87
777	motif_db/HOCOMOCO/H12CORE_meme_format.meme	ATF4.H12CORE.0.P.B		RGMTGATGCAAYM	1168	6	975	5.01	1.2	9.6	1.66e-05	-11.01	0.024	-3.73	8.73e-06	-11.65
778	motif_db/HOCOMOCO/H12CORE_meme_format.meme	ZN891.H12CORE.0.P.C		VGGGCTRGAAGCCTG	6129	31.48	5678	29.17	1.08	6.8	1.72e-05	-10.97	0.0249	-3.69	9.04e-06	-11.61
779	motif_db/HOCOMOCO/H12CORE_meme_format.meme	HXB6.H12CORE.0.SM.B		NYVTTAATKRCBN	345	1.77	244	1.25	1.41	14	1.82e-05	-10.92	0.0262	-3.64	9.51e-06	-11.56
780	motif_db/HOCOMOCO/H12CORE_meme_format.meme	RXRB.H12CORE.0.P.C		RGGNCAAAGGTCAS	691	3.55	545	2.8	1.27	12	1.82e-05	-10.91	0.0263	-3.64	9.54e-06	-11.56
781	motif_db/HOCOMOCO/H12CORE_meme_format.meme	DMRTB.H12CORE.0.P.C		DGMTACAATGTADCHR	731	3.76	581	2.98	1.26	12	1.91e-05	-10.86	0.0276	-3.59	1e-05	-11.51
782	motif_db/HOCOMOCO/H12CORE_meme_format.meme	ZN616.H12CORE.0.P.C		GHRNRGGTGAGCRYGWSKRRTCCCR	374	1.92	269	1.38	1.39	13	1.98e-05	-10.83	0.0286	-3.56	1.03e-05	-11.48
783	motif_db/HOCOMOCO/H12CORE_meme_format.meme	NRL.H12CORE.1.SM.B		NAAWWWTGCTGACGTCAGC	854	4.39	692	3.55	1.23	5.1	2.08e-05	-10.78	0.03	-3.51	1.09e-05	-11.43
784	motif_db/HOCOMOCO/H12CORE_meme_format.meme	ZN433.H12CORE.0.P.C		VRRTTAYYACWGYRGTCMTTWKG	2755	14.15	2460	12.64	1.12	7.3	2.33e-05	-10.67	0.0336	-3.39	1.21e-05	-11.32
785	motif_db/HOCOMOCO/H12CORE_meme_format.meme	MAFA.H12CORE.1.M.C		NAWWNTGCTGACTCAGCAN	2670	13.72	2380	12.23	1.12	4.5	2.37e-05	-10.65	0.0342	-3.37	1.23e-05	-11.3
786	motif_db/HOCOMOCO/H12CORE_meme_format.meme	STAT3.H12CORE.0.P.B		SVYTTCCYGGAAR	4806	24.69	4417	22.69	1.09	8.9	2.66e-05	-10.53	0.0385	-3.26	1.38e-05	-11.19
787	motif_db/HOCOMOCO/H12CORE_meme_format.meme	RUNX3.H12CORE.2.S.B		YTTGCGGTTWN	7950	40.84	7448	38.26	1.07	4.6	2.7e-05	-10.52	0.0389	-3.25	1.4e-05	-11.18
788	motif_db/HOCOMOCO/H12CORE_meme_format.meme	ZNF26.H12CORE.0.P.B		ATGTCYAGCAYACAATCAAAAAT	2547	13.08	2266	11.64	1.12	5.1	2.71e-05	-10.52	0.0391	-3.24	1.4e-05	-11.17
789	motif_db/HOCOMOCO/H12CORE_meme_format.meme	ZN765.H12CORE.0.P.C		GGSCCTGGGCCTRGCCCAGGAAA	857	4.4	697	3.58	1.23	10	2.71e-05	-10.52	0.0391	-3.24	1.4e-05	-11.17
790	motif_db/HOCOMOCO/H12CORE_meme_format.meme	ZN320.H12CORE.0.P.B		RRGKGGGDCCMGGGGGCCWRTGC	4535	23.3	4158	21.36	1.09	6.5	2.75e-05	-10.5	0.0397	-3.23	1.42e-05	-11.16
791	motif_db/HOCOMOCO/H12CORE_meme_format.meme	TF2LX.H12CORE.0.SM.B		NTGACAKN	119	0.61	64	0.33	1.85	12	2.91e-05	-10.44	0.042	-3.17	1.5e-05	-11.11
792	motif_db/HOCOMOCO/H12CORE_meme_format.meme	ESR2.H12CORE.1.P.B		AGGTCAS	4208	21.62	3848	19.77	1.09	10	3.16e-05	-10.36	0.0456	-3.09	1.63e-05	-11.02
793	motif_db/HOCOMOCO/H12CORE_meme_format.meme	SHOX2.H12CORE.0.S.B		WWWWTKDRYTAATTAGSV	171	0.88	104	0.53	1.64	15	3.19e-05	-10.35	0.046	-3.08	1.64e-05	-11.02
794	motif_db/HOCOMOCO/H12CORE_meme_format.meme	PRDM5.H12CORE.0.P.B		WCCYKGNYCTCCWBB	10210	52.45	9646	49.55	1.06	7.5	3.23e-05	-10.34	0.0465	-3.07	1.66e-05	-11.01
795	motif_db/HOCOMOCO/H12CORE_meme_format.meme	ERR2.H12CORE.0.PSM.A		NTCAAGGTCAHN	422	2.17	313	1.61	1.35	14	3.3e-05	-10.32	0.0476	-3.05	1.69e-05	-10.99
796	motif_db/HOCOMOCO/H12CORE_meme_format.meme	IRF9.H12CORE.0.PSM.A		NYGAAASTGAAACYDA	978	5.02	809	4.16	1.21	9.7	3.49e-05	-10.26	0.0504	-2.99	1.79e-05	-10.93
797	motif_db/HOCOMOCO/H12CORE_meme_format.meme	DMTA2.H12CORE.0.SM.B		NAMAWTGTAWCAATTB	4638	23.82	4262	21.89	1.09	8.3	3.51e-05	-10.26	0.0507	-2.98	1.8e-05	-10.93
798	motif_db/HOCOMOCO/H12CORE_meme_format.meme	E2F1.H12CORE.0.P.B		VNKGGCGGGAARN	2809	14.43	2520	12.94	1.11	9.9	3.97e-05	-10.13	0.0573	-2.86	2.03e-05	-10.8
799	motif_db/HOCOMOCO/H12CORE_meme_format.meme	HAND1.H12CORE.0.P.B		RGGYCTGGHYWNYVTCA	594	3.05	465	2.39	1.28	12	4.11e-05	-10.1	0.0593	-2.82	2.1e-05	-10.77
800	motif_db/HOCOMOCO/H12CORE_meme_format.meme	SOX10.H12CORE.0.PSM.A		NAAMMAWWDVVCCATTGTTCTHN	7153	36.74	6689	34.36	1.07	3.1	4.15e-05	-10.09	0.0599	-2.82	2.12e-05	-10.76
801	motif_db/HOCOMOCO/H12CORE_meme_format.meme	TGIF1.H12CORE.1.S.B		NDHTGACAGSTGTCAHN	4468	22.95	4106	21.09	1.09	6.6	4.83e-05	-9.94	0.0696	-2.66	2.46e-05	-10.61
802	motif_db/HOCOMOCO/H12CORE_meme_format.meme	ZN189.H12CORE.0.P.B		CHTKCTGTTCCMBSY	8376	43.03	7879	40.47	1.06	7.2	5e-05	-9.9	0.0721	-2.63	2.55e-05	-10.58
803	motif_db/HOCOMOCO/H12CORE_meme_format.meme	HSF1.H12CORE.1.P.B		BTTCTRGAA	929	4.77	768	3.95	1.21	13	5.08e-05	-9.89	0.0733	-2.61	2.58e-05	-10.56
804	motif_db/HOCOMOCO/H12CORE_meme_format.meme	ESR1.H12CORE.1.P.B		NVTGACCTD	310	1.59	221	1.14	1.4	12	6.48e-05	-9.64	0.0936	-2.37	3.29e-05	-10.32
805	motif_db/HOCOMOCO/H12CORE_meme_format.meme	ZN441.H12CORE.1.P.C		TTGAGACGGAGTCTCGCTCTGTCGCCCAGGC	17	0.09	1	0.01	9	12	7.25e-05	-9.53	0.105	-2.26	3.68e-05	-10.21
806	motif_db/HOCOMOCO/H12CORE_meme_format.meme	THB.H12CORE.0.P.B		RRGGTCANYYGAGGWCA	1320	6.78	1133	5.82	1.16	11	8.59e-05	-9.36	0.124	-2.09	4.35e-05	-10.04
807	motif_db/HOCOMOCO/H12CORE_meme_format.meme	ZN793.H12CORE.1.P.C		KGCTTGGGGYTCYKK	3897	20.02	3572	18.35	1.09	8.2	8.86e-05	-9.33	0.128	-2.06	4.48e-05	-10.01
808	motif_db/HOCOMOCO/H12CORE_meme_format.meme	E4F1.H12CORE.0.P.B		VWGCCGGAARKSR	13179	67.7	12578	64.61	1.05	6.1	9.25e-05	-9.29	0.133	-2.01	4.67e-05	-9.97
809	motif_db/HOCOMOCO/H12CORE_meme_format.meme	ZN267.H12CORE.0.P.C		BCYYCYKSHVGSCATGTGVRGADGKGCYTGC	754	3.87	615	3.16	1.23	12	9.47e-05	-9.26	0.137	-1.99	4.78e-05	-9.95
810	motif_db/HOCOMOCO/H12CORE_meme_format.meme	RORG.H12CORE.1.PS.A		RAAASTRGGTCA	129	0.66	75	0.39	1.71	15	9.55e-05	-9.26	0.138	-1.98	4.81e-05	-9.94
811	motif_db/HOCOMOCO/H12CORE_meme_format.meme	NR1H3.H12CORE.0.P.B		RRGGTYACTNNAGGTCA	1015	5.21	853	4.38	1.19	11	9.68e-05	-9.24	0.14	-1.97	4.87e-05	-9.93
812	motif_db/HOCOMOCO/H12CORE_meme_format.meme	RUNX2.H12CORE.1.S.B		DTTGCGGTTWN	7158	36.77	6719	34.51	1.07	6.5	0.0001	-9.21	0.145	-1.93	5.04e-05	-9.9
813	motif_db/HOCOMOCO/H12CORE_meme_format.meme	ZN766.H12CORE.0.P.B		TRRRCMAAAKAAACCTCWTYTYK	3878	19.92	3557	18.27	1.09	8.2	0.000103	-9.18	0.149	-1.91	5.17e-05	-9.87
814	motif_db/HOCOMOCO/H12CORE_meme_format.meme	ZN483.H12CORE.0.P.C		DSAGRGAGCTGCAGBNNC	3611	18.55	3302	16.96	1.09	6.8	0.000106	-9.15	0.153	-1.88	5.3e-05	-9.84
815	motif_db/HOCOMOCO/H12CORE_meme_format.meme	ZN174.H12CORE.0.M.C		BBDGGCRAGTGATCGGC	3292	16.91	2998	15.4	1.1	0.79	0.00011	-9.12	0.159	-1.84	5.51e-05	-9.81
816	motif_db/HOCOMOCO/H12CORE_meme_format.meme	ZNF44.H12CORE.0.P.C		VBGBTVTTGCWGYDGRGAAAR	2453	12.6	2201	11.31	1.11	9.6	0.000117	-9.06	0.168	-1.78	5.83e-05	-9.75
817	motif_db/HOCOMOCO/H12CORE_meme_format.meme	ZN485.H12CORE.0.P.C		TCWGVVTCYTCCCAHATWTCCCC	7395	37.99	6955	35.73	1.06	3.3	0.000124	-9	0.178	-1.72	6.18e-05	-9.69
818	motif_db/HOCOMOCO/H12CORE_meme_format.meme	ZNF28.H12CORE.0.P.C		GGGGBDKGTGGGGTGCCC	5047	25.93	4685	24.07	1.08	8.4	0.000126	-8.98	0.182	-1.7	6.3e-05	-9.67
819	motif_db/HOCOMOCO/H12CORE_meme_format.meme	PRD13.H12CORE.0.P.B		GCCACCWGCYV	193	0.99	127	0.65	1.52	14	0.000134	-8.92	0.193	-1.65	6.66e-05	-9.62
820	motif_db/HOCOMOCO/H12CORE_meme_format.meme	TGIF2.H12CORE.1.PSM.A		NWTGACAGBN	8463	43.47	7995	41.07	1.06	8.6	0.000136	-8.9	0.196	-1.63	6.78e-05	-9.6
821	motif_db/HOCOMOCO/H12CORE_meme_format.meme	SOX2.H12CORE.0.P.B		BCYWTTGTYMTG	11145	57.25	10608	54.49	1.05	6.1	0.000139	-8.88	0.201	-1.6	6.93e-05	-9.58
822	motif_db/HOCOMOCO/H12CORE_meme_format.meme	GMEB1.H12CORE.0.P.C		BTGCGTSMS	246	1.26	171	0.88	1.44	13	0.00014	-8.87	0.202	-1.6	6.97e-05	-9.57
823	motif_db/HOCOMOCO/H12CORE_meme_format.meme	FOXP1.H12CORE.0.PS.A		BTGTTTACW	144	0.74	88	0.45	1.63	14	0.000143	-8.85	0.207	-1.58	7.12e-05	-9.55
824	motif_db/HOCOMOCO/H12CORE_meme_format.meme	SOX1.H12CORE.0.S.B		ATGAATANCATTCATWH	400	2.05	303	1.56	1.32	12	0.000144	-8.85	0.208	-1.57	7.13e-05	-9.55
825	motif_db/HOCOMOCO/H12CORE_meme_format.meme	NFAC3.H12CORE.0.SM.B		NBHAYGGAAAMWDN	230	1.18	158	0.81	1.45	14	0.000151	-8.8	0.218	-1.52	7.46e-05	-9.5
826	motif_db/HOCOMOCO/H12CORE_meme_format.meme	HXC9.H12CORE.0.P.B		TGATTTATKGCY	274	1.41	195	1	1.4	14	0.000153	-8.78	0.221	-1.51	7.58e-05	-9.49
827	motif_db/HOCOMOCO/H12CORE_meme_format.meme	NFAC1.H12CORE.2.SM.B		TTTYCSNYWAYGGAAAAWDN	937	4.81	787	4.04	1.19	11	0.000165	-8.71	0.238	-1.44	8.14e-05	-9.42
828	motif_db/HOCOMOCO/H12CORE_meme_format.meme	VSX1.H12CORE.0.SM.B		VSTAATTAGCBH	252	1.29	177	0.91	1.42	14	0.000171	-8.67	0.247	-1.4	8.44e-05	-9.38
829	motif_db/HOCOMOCO/H12CORE_meme_format.meme	STA5A.H12CORE.0.P.B		TTCYRRGAAVH	2586	13.28	2334	11.99	1.11	10	0.000172	-8.67	0.249	-1.39	8.49e-05	-9.37
830	motif_db/HOCOMOCO/H12CORE_meme_format.meme	ZN610.H12CORE.0.P.B		CMGCCGCTCCCCMY	436	2.24	336	1.73	1.3	14	0.00018	-8.62	0.26	-1.35	8.86e-05	-9.33
831	motif_db/HOCOMOCO/H12CORE_meme_format.meme	ZN222.H12CORE.0.P.C		RTSTCAGCCDSM	4214	21.65	3892	19.99	1.08	9.4	0.000181	-8.61	0.262	-1.34	8.91e-05	-9.33
832	motif_db/HOCOMOCO/H12CORE_meme_format.meme	ZN584.H12CORE.0.P.B		ATTTCARAATTGCTATGGACCAG	1046	5.37	889	4.57	1.18	6.3	0.000194	-8.55	0.28	-1.27	9.52e-05	-9.26
833	motif_db/HOCOMOCO/H12CORE_meme_format.meme	SRY.H12CORE.1.S.B		AACAATAHCATTGTTYN	4765	24.48	4430	22.76	1.08	5.4	0.000247	-8.3	0.357	-1.03	0.000121	-9.02
834	motif_db/HOCOMOCO/H12CORE_meme_format.meme	NPAS4.H12CORE.0.P.B		RVDTCGTGAYY	1336	6.86	1161	5.96	1.15	12	0.000248	-8.3	0.357	-1.03	0.000121	-9.02
835	motif_db/HOCOMOCO/H12CORE_meme_format.meme	SRY.H12CORE.0.S.B		NTMTCATTSTYN	2076	10.66	1857	9.54	1.12	11	0.000254	-8.28	0.366	-1.01	0.000124	-9
836	motif_db/HOCOMOCO/H12CORE_meme_format.meme	MAFK.H12CORE.0.PS.A		RWWWHTGCTGASTCAGCA	823	4.23	687	3.53	1.2	11	0.000254	-8.28	0.367	-1	0.000124	-8.99
837	motif_db/HOCOMOCO/H12CORE_meme_format.meme	IRX3.H12CORE.2.S.C		DWACAWGNWAWWACATGTAMH	1334	6.85	1160	5.96	1.15	10	0.000265	-8.24	0.382	-0.96	0.000129	-8.95
838	motif_db/HOCOMOCO/H12CORE_meme_format.meme	RARA.H12CORE.0.PSM.A		NRAGGTCAHGN	2035	10.45	1819	9.34	1.12	11	0.000266	-8.23	0.384	-0.96	0.00013	-8.95
839	motif_db/HOCOMOCO/H12CORE_meme_format.meme	ESR2.H12CORE.0.P.B		RGGTCASCSTGMCCY	4083	20.97	3775	19.39	1.08	9	0.000266	-8.23	0.384	-0.96	0.00013	-8.95
840	motif_db/HOCOMOCO/H12CORE_meme_format.meme	ZN677.H12CORE.0.P.C		GCTGTTCTTRTYKRGGTYC	9680	49.73	9206	47.29	1.05	4.1	0.000289	-8.15	0.417	-0.88	0.00014	-8.87
841	motif_db/HOCOMOCO/H12CORE_meme_format.meme	ARX.H12CORE.0.S.B		AYTAATYTAATTARYNNN	132	0.68	81	0.42	1.62	14	0.00029	-8.14	0.419	-0.87	0.000141	-8.87
842	motif_db/HOCOMOCO/H12CORE_meme_format.meme	FOXJ3.H12CORE.0.SM.B		DTTGTTTACGTN	870	4.47	732	3.76	1.19	12	0.000308	-8.09	0.444	-0.81	0.000149	-8.81
843	motif_db/HOCOMOCO/H12CORE_meme_format.meme	NR1I2.H12CORE.1.S.C		DBRAGTTCAYKN	543	2.79	435	2.23	1.25	13	0.000308	-8.09	0.444	-0.81	0.000149	-8.81
844	motif_db/HOCOMOCO/H12CORE_meme_format.meme	ISL2.H12CORE.0.SM.B		NVYTAAKKGVN	637	3.27	520	2.67	1.22	12	0.000321	-8.04	0.464	-0.77	0.000155	-8.77
845	motif_db/HOCOMOCO/H12CORE_meme_format.meme	ZN429.H12CORE.0.P.C		MARCCCATTKBRNCCTMTGCCTV	6849	35.18	6456	33.16	1.06	6.2	0.000339	-7.99	0.489	-0.72	0.000164	-8.72
846	motif_db/HOCOMOCO/H12CORE_meme_format.meme	ZN716.H12CORE.1.P.C		RCAGGAAAKAK	1565	8.04	1380	7.09	1.13	11	0.000347	-7.96	0.501	-0.69	0.000168	-8.69
847	motif_db/HOCOMOCO/H12CORE_meme_format.meme	PRDM4.H12CORE.0.PSM.A		WRRCAGTTTCWAGKNHCCCM	596	3.06	484	2.49	1.23	12	0.000362	-7.92	0.522	-0.65	0.000174	-8.65
848	motif_db/HOCOMOCO/H12CORE_meme_format.meme	HOMEZ.H12CORE.0.S.B		AWAATCGTTTTN	962	4.94	819	4.21	1.17	10	0.000381	-7.87	0.549	-0.6	0.000183	-8.6
849	motif_db/HOCOMOCO/H12CORE_meme_format.meme	ZBT26.H12CORE.1.SM.B		DTTYYWRRANYDTTCTAGAWHNNN	742	3.81	617	3.17	1.2	8.1	0.000382	-7.87	0.551	-0.6	0.000184	-8.6
850	motif_db/HOCOMOCO/H12CORE_meme_format.meme	ZNF35.H12CORE.1.P.C		WRYAAASAGC	1241	6.37	1078	5.54	1.15	12	0.000382	-7.87	0.552	-0.59	0.000184	-8.6
851	motif_db/HOCOMOCO/H12CORE_meme_format.meme	TGIF1.H12CORE.0.PSM.A		TGACAGBN	5115	26.28	4781	24.56	1.07	9.8	0.000407	-7.81	0.588	-0.53	0.000195	-8.54
852	motif_db/HOCOMOCO/H12CORE_meme_format.meme	RARA.H12CORE.2.P.B		MMAGGTCABNVTGMCCY	1335	6.86	1167	5.99	1.14	11	0.000419	-7.78	0.605	-0.5	0.000201	-8.51
853	motif_db/HOCOMOCO/H12CORE_meme_format.meme	GLI4.H12CORE.0.P.C		TKNBSHTKSCATTCMAGKCCYYB	1415	7.27	1243	6.39	1.14	11	0.000454	-7.7	0.655	-0.42	0.000217	-8.44
854	motif_db/HOCOMOCO/H12CORE_meme_format.meme	ZSCA4.H12CORE.0.SM.B		DTTTTCAGBGTGTGCRB	716	3.68	595	3.06	1.2	6.9	0.000456	-7.69	0.658	-0.42	0.000218	-8.43
855	motif_db/HOCOMOCO/H12CORE_meme_format.meme	NR1D1.H12CORE.0.P.B		AASTRGGTCASTRGG	40	0.21	15	0.08	2.56	16	0.000508	-7.59	0.733	-0.31	0.000243	-8.32
856	motif_db/HOCOMOCO/H12CORE_meme_format.meme	RARB.H12CORE.1.P.B		SARAGGTCARRG	1057	5.43	911	4.68	1.16	11	0.000538	-7.53	0.776	-0.25	0.000257	-8.27
857	motif_db/HOCOMOCO/H12CORE_meme_format.meme	BARH2.H12CORE.0.SM.B		NRNCRWTTARBN	11863	60.94	11369	58.4	1.04	5.8	0.000609	-7.4	0.879	-0.13	0.00029	-8.15
858	motif_db/HOCOMOCO/H12CORE_meme_format.meme	SOX2.H12CORE.2.S.B		ATWNCATTVW	5396	27.72	5068	26.03	1.06	9.6	0.000695	-7.27	1	0	0.00033	-8.01
859	motif_db/HOCOMOCO/H12CORE_meme_format.meme	HXC8.H12CORE.0.SM.B		NCVTTAATKACSN	79	0.41	43	0.22	1.82	15	0.000714	-7.24	1.03	0.03	0.000339	-7.99
860	motif_db/HOCOMOCO/H12CORE_meme_format.meme	RUNX3.H12CORE.1.S.B		NYTTGCGGTTTKBGSGKTT	5099	26.19	4782	24.56	1.07	0.032	0.000738	-7.21	1.07	0.06	0.000351	-7.96
861	motif_db/HOCOMOCO/H12CORE_meme_format.meme	ZN135.H12CORE.0.P.C		AGCCTCGACCTCCTGRGCTCAAG	953	4.9	821	4.22	1.16	6.1	0.000931	-6.98	1.34	0.29	0.000441	-7.73
862	motif_db/HOCOMOCO/H12CORE_meme_format.meme	NOTO.H12CORE.0.SM.B		NSCTMATTARSBN	6253	32.12	5910	30.36	1.06	8.5	0.000964	-6.94	1.39	0.33	0.000456	-7.69
863	motif_db/HOCOMOCO/H12CORE_meme_format.meme	ZN260.H12CORE.0.P.C		TTTWTATGGCTGCATAGTATTCC	701	3.6	589	3.03	1.19	0.6	0.000993	-6.91	1.43	0.36	0.00047	-7.66
864	motif_db/HOCOMOCO/H12CORE_meme_format.meme	HXB8.H12CORE.0.PSM.A		NCVTTAATKRCN	175	0.9	121	0.62	1.44	14	0.00101	-6.9	1.45	0.37	0.000476	-7.65
865	motif_db/HOCOMOCO/H12CORE_meme_format.meme	ZN205.H12CORE.0.P.C		TGAGCRCYAASTAYVKSCNAGGC	3326	17.09	3079	15.82	1.08	9.2	0.00106	-6.85	1.52	0.42	0.000498	-7.61
866	motif_db/HOCOMOCO/H12CORE_meme_format.meme	ETS2.H12CORE.0.S.C		NACCGGAAGYRCDTCCGSN	11975	61.51	11503	59.09	1.04	2.9	0.00106	-6.85	1.52	0.42	0.000498	-7.61
867	motif_db/HOCOMOCO/H12CORE_meme_format.meme	CDX1.H12CORE.1.S.B		NNTTTATKRCNBN	50	0.26	23	0.12	2.12	15	0.00106	-6.85	1.53	0.42	0.000499	-7.6
868	motif_db/HOCOMOCO/H12CORE_meme_format.meme	ZN224.H12CORE.0.P.B		AGCYMAGKRAGTCAWRTGSMHYC	2114	10.86	1920	9.86	1.1	10	0.00119	-6.74	1.71	0.54	0.000558	-7.49
869	motif_db/HOCOMOCO/H12CORE_meme_format.meme	ZN766.H12CORE.1.P.B		AAKAAACCYCH	8663	44.5	8267	42.47	1.05	5.5	0.0012	-6.73	1.73	0.55	0.000563	-7.48
870	motif_db/HOCOMOCO/H12CORE_meme_format.meme	ZN682.H12CORE.1.P.B		GGCYMAGCCCC	5383	27.65	5073	26.06	1.06	8.9	0.00126	-6.68	1.81	0.59	0.000589	-7.44
871	motif_db/HOCOMOCO/H12CORE_meme_format.meme	RXRB.H12CORE.1.SM.B		NRRGGTCAAAGGTCAHR	203	1.04	146	0.75	1.39	14	0.00133	-6.62	1.93	0.66	0.000626	-7.38
872	motif_db/HOCOMOCO/H12CORE_meme_format.meme	ZN436.H12CORE.0.P.C		GGARGGCTTCCTGGAGGAGGTGR	1275	6.55	1127	5.79	1.13	2.5	0.00135	-6.61	1.95	0.67	0.000632	-7.37
873	motif_db/HOCOMOCO/H12CORE_meme_format.meme	MAFB.H12CORE.1.P.B		WNTGCTGAST	440	2.26	355	1.82	1.24	13	0.00143	-6.55	2.07	0.73	0.00067	-7.31
874	motif_db/HOCOMOCO/H12CORE_meme_format.meme	VSX2.H12CORE.0.PSM.A		VCTAATTAGCYN	199	1.02	143	0.73	1.39	14	0.00144	-6.54	2.08	0.73	0.000674	-7.3
875	motif_db/HOCOMOCO/H12CORE_meme_format.meme	LHX1.H12CORE.1.M.C		NSBTAACGAN	2175	11.17	1982	10.18	1.1	11	0.00145	-6.54	2.09	0.74	0.000676	-7.3
876	motif_db/HOCOMOCO/H12CORE_meme_format.meme	NR2F6.H12CORE.0.P.C		RRGGYCARAGGTCA	1099	5.65	963	4.95	1.14	12	0.00147	-6.52	2.12	0.75	0.000685	-7.29
877	motif_db/HOCOMOCO/H12CORE_meme_format.meme	STAT4.H12CORE.0.P.B		YTTCCYRGAAR	5200	26.71	4902	25.18	1.06	9.1	0.00156	-6.46	2.25	0.81	0.000727	-7.23
878	motif_db/HOCOMOCO/H12CORE_meme_format.meme	ZN554.H12CORE.0.P.C		DGCWGAGYCABSTRGKKKRCT	5172	26.57	4875	25.04	1.06	8.5	0.00157	-6.46	2.27	0.82	0.000731	-7.22
879	motif_db/HOCOMOCO/H12CORE_meme_format.meme	NKX61.H12CORE.1.P.B		TTAATGAS	6614	33.98	6278	32.25	1.05	8.8	0.00159	-6.45	2.29	0.83	0.000737	-7.21
880	motif_db/HOCOMOCO/H12CORE_meme_format.meme	MAFK.H12CORE.2.S.B		DWDTGCTGACTN	212	1.09	155	0.8	1.37	14	0.0017	-6.37	2.46	0.9	0.000791	-7.14
881	motif_db/HOCOMOCO/H12CORE_meme_format.meme	SOX12.H12CORE.0.SM.B		NBYATTGTTCGBNN	6496	33.37	6167	31.68	1.05	7.5	0.00178	-6.33	2.57	0.94	0.000824	-7.1
882	motif_db/HOCOMOCO/H12CORE_meme_format.meme	RXRG.H12CORE.0.P.B		RAGGTCARGG	359	1.84	285	1.46	1.26	13	0.00199	-6.22	2.88	1.06	0.000922	-6.99
883	motif_db/HOCOMOCO/H12CORE_meme_format.meme	LHX8.H12CORE.0.S.B		NVRYTAATTASBN	160	0.82	112	0.58	1.42	15	0.00214	-6.14	3.09	1.13	0.000992	-6.92
884	motif_db/HOCOMOCO/H12CORE_meme_format.meme	COT2.H12CORE.0.P.B		RRGGBCARAGGTCA	1109	5.7	978	5.02	1.13	11	0.00221	-6.11	3.19	1.16	0.00102	-6.89
885	motif_db/HOCOMOCO/H12CORE_meme_format.meme	NFAT5.H12CORE.1.PS.A		HRTGGAAAATTHCN	56	0.29	29	0.15	1.9	17	0.00226	-6.09	3.26	1.18	0.00104	-6.87
886	motif_db/HOCOMOCO/H12CORE_meme_format.meme	SRBP2.H12CORE.0.S.B		KRTSGCGTGATN	72	0.37	41	0.21	1.74	16	0.00228	-6.08	3.29	1.19	0.00105	-6.86
887	motif_db/HOCOMOCO/H12CORE_meme_format.meme	E2F4.H12CORE.1.P.B		SNDGGCGGGAAAN	2441	12.54	2246	11.54	1.09	10	0.0023	-6.08	3.32	1.2	0.00106	-6.85
888	motif_db/HOCOMOCO/H12CORE_meme_format.meme	ZFP3.H12CORE.0.P.C		ACTCCTAYTCATCCTTCAAARCC	121	0.62	80	0.41	1.51	11	0.00233	-6.06	3.36	1.21	0.00107	-6.84
889	motif_db/HOCOMOCO/H12CORE_meme_format.meme	ZN184.H12CORE.0.P.B		CCTCWCCARCACYTGTTRTTKYCTGWCTTTT	211	1.08	156	0.8	1.35	0.77	0.00238	-6.04	3.43	1.23	0.00109	-6.82
890	motif_db/HOCOMOCO/H12CORE_meme_format.meme	NR2C1.H12CORE.0.S.C		NRAGGTCAHRGB	1690	8.68	1530	7.86	1.1	12	0.00254	-5.98	3.66	1.3	0.00116	-6.76
891	motif_db/HOCOMOCO/H12CORE_meme_format.meme	RXRA.H12CORE.0.PS.A		SARAGGTCA	1321	6.79	1180	6.06	1.12	12	0.00255	-5.97	3.69	1.3	0.00117	-6.75
892	motif_db/HOCOMOCO/H12CORE_meme_format.meme	CEBPD.H12CORE.0.P.B		DATTGCAYAAY	2110	10.84	1932	9.92	1.09	10	0.00268	-5.92	3.87	1.35	0.00123	-6.7
893	motif_db/HOCOMOCO/H12CORE_meme_format.meme	TEAD3.H12CORE.0.PS.A		YYRCATTCCWGVS	130	0.67	88	0.45	1.47	14	0.00268	-5.92	3.87	1.35	0.00123	-6.7
894	motif_db/HOCOMOCO/H12CORE_meme_format.meme	SOX10.H12CORE.1.PSM.A		NCCATTGTTYN	10746	55.2	10343	53.13	1.04	4.2	0.00282	-5.87	4.07	1.4	0.00129	-6.66
895	motif_db/HOCOMOCO/H12CORE_meme_format.meme	IRF5.H12CORE.0.SM.B		VNYGAAACCGAAACYRV	3463	17.79	3236	16.62	1.07	6.9	0.00288	-5.85	4.15	1.42	0.00131	-6.64
896	motif_db/HOCOMOCO/H12CORE_meme_format.meme	MAFG.H12CORE.1.PSM.A		WWWTGCTGACTHDDV	94	0.48	59	0.3	1.58	15	0.0029	-5.84	4.19	1.43	0.00132	-6.63
897	motif_db/HOCOMOCO/H12CORE_meme_format.meme	IRF4.H12CORE.1.S.B		SGRAACCGAAACYN	10186	52.32	9796	50.32	1.04	6.3	0.00296	-5.82	4.27	1.45	0.00135	-6.61
898	motif_db/HOCOMOCO/H12CORE_meme_format.meme	RXRA.H12CORE.2.SM.B		RRGGTCAAAGGTCAH	269	1.38	208	1.07	1.29	14	0.00298	-5.82	4.29	1.46	0.00135	-6.61
899	motif_db/HOCOMOCO/H12CORE_meme_format.meme	NFIX.H12CORE.1.S.B		GTGCCAAV	4441	22.81	4185	21.5	1.06	10	0.00302	-5.8	4.36	1.47	0.00137	-6.59
900	motif_db/HOCOMOCO/H12CORE_meme_format.meme	ZN304.H12CORE.0.P.C		CCHKCCCCAGTYRAGCCTTCAGATGASASCA	5158	26.5	4883	25.08	1.06	0.32	0.00312	-5.77	4.51	1.51	0.00142	-6.56
901	motif_db/HOCOMOCO/H12CORE_meme_format.meme	GLI2.H12CORE.0.PSM.A		CDWCGTGGGTGGTCBN	1256	6.45	1122	5.76	1.12	7.1	0.00319	-5.75	4.6	1.53	0.00144	-6.54
902	motif_db/HOCOMOCO/H12CORE_meme_format.meme	SOX1.H12CORE.1.S.B		NCATTCHYH	555	2.85	467	2.4	1.19	12	0.00324	-5.73	4.67	1.54	0.00146	-6.53
903	motif_db/HOCOMOCO/H12CORE_meme_format.meme	TEAD1.H12CORE.0.PSM.A		YYRCATTCCWGSV	103	0.53	67	0.34	1.53	15	0.00354	-5.64	5.11	1.63	0.0016	-6.44
904	motif_db/HOCOMOCO/H12CORE_meme_format.meme	ZN136.H12CORE.0.P.B		TTTGCTGGRTATAGWATTCTTGG	4034	20.72	3795	19.49	1.06	0.55	0.00357	-5.63	5.16	1.64	0.00161	-6.43
905	motif_db/HOCOMOCO/H12CORE_meme_format.meme	PBX1.H12CORE.2.P.B		ANTGACAGVH	1238	6.36	1107	5.69	1.12	11	0.00362	-5.62	5.23	1.65	0.00163	-6.42
906	motif_db/HOCOMOCO/H12CORE_meme_format.meme	PKNX2.H12CORE.1.SM.B		NTGACAGSTGN	3406	17.5	3187	16.37	1.07	10	0.00363	-5.62	5.23	1.65	0.00163	-6.42
907	motif_db/HOCOMOCO/H12CORE_meme_format.meme	NR1I3.H12CORE.1.PSM.A		NBAAAGTTCATBNAMNT	2435	12.51	2251	11.56	1.08	7.8	0.00375	-5.59	5.41	1.69	0.00169	-6.38
908	motif_db/HOCOMOCO/H12CORE_meme_format.meme	DMRT1.H12CORE.0.PS.A		NTTGYWACAWTGTWKC	1896	9.74	1734	8.91	1.09	9.5	0.00376	-5.58	5.43	1.69	0.00169	-6.38
909	motif_db/HOCOMOCO/H12CORE_meme_format.meme	NR2F6.H12CORE.2.SM.B		NRGGTCAAAGGTCAHKGV	127	0.65	87	0.45	1.45	15	0.00377	-5.58	5.43	1.69	0.00169	-6.38
910	motif_db/HOCOMOCO/H12CORE_meme_format.meme	ZN285.H12CORE.0.P.C		GCCMATTYCYRTGGTGTAAATAC	4383	22.52	4137	21.25	1.06	3.1	0.00397	-5.53	5.73	1.75	0.00178	-6.33
911	motif_db/HOCOMOCO/H12CORE_meme_format.meme	ZN250.H12CORE.0.P.C		CAGTACCATRCTGTTTTGRTTAC	43	0.22	21	0.11	2	13	0.00407	-5.5	5.88	1.77	0.00183	-6.31
912	motif_db/HOCOMOCO/H12CORE_meme_format.meme	SPDEF.H12CORE.0.PSM.A		NWMCCGGATGYN	739	3.8	640	3.29	1.15	12	0.00415	-5.49	5.98	1.79	0.00186	-6.29
913	motif_db/HOCOMOCO/H12CORE_meme_format.meme	TF2LY.H12CORE.0.SM.B		NDTGACAGCTGDCN	4117	21.15	3880	19.93	1.06	8.8	0.00415	-5.48	6	1.79	0.00186	-6.29
914	motif_db/HOCOMOCO/H12CORE_meme_format.meme	SMAD3.H12CORE.1.P.B		BCCAGACAG	12266	63.01	11856	60.9	1.03	7.1	0.00423	-5.47	6.1	1.81	0.00189	-6.27
915	motif_db/HOCOMOCO/H12CORE_meme_format.meme	ZN563.H12CORE.0.P.C		RGGNTCCTBDCYGGCARCTGY	2456	12.62	2274	11.68	1.08	10	0.00424	-5.46	6.12	1.81	0.00189	-6.27
916	motif_db/HOCOMOCO/H12CORE_meme_format.meme	HNF6.H12CORE.2.S.B		VAWWATCGATYGATDVHBDN	1857	9.54	1700	8.73	1.09	0.33	0.00445	-5.42	6.42	1.86	0.00198	-6.22
917	motif_db/HOCOMOCO/H12CORE_meme_format.meme	ZN112.H12CORE.0.P.C		TGCCAATTTCYRTGGTGTAAATAC	37	0.19	17	0.09	2.11	7.7	0.00454	-5.4	6.55	1.88	0.00202	-6.2
918	motif_db/HOCOMOCO/H12CORE_meme_format.meme	ZEB1.H12CORE.0.P.B		SSVCAGGTGAG	269	1.38	211	1.08	1.27	14	0.0046	-5.38	6.64	1.89	0.00205	-6.19
919	motif_db/HOCOMOCO/H12CORE_meme_format.meme	SOX17.H12CORE.2.S.C		NAACAATWDCATTGTTNN	1150	5.91	1028	5.28	1.12	0.67	0.00475	-5.35	6.86	1.93	0.00211	-6.16
920	motif_db/HOCOMOCO/H12CORE_meme_format.meme	GCR.H12CORE.0.PS.A		NAGDACAYNRTGTWCCNKN	332	1.71	268	1.38	1.24	12	0.00503	-5.29	7.25	1.98	0.00223	-6.11
921	motif_db/HOCOMOCO/H12CORE_meme_format.meme	KAISO.H12CORE.0.P.B		YMTCGCGAGAN	89	0.46	57	0.29	1.55	16	0.00503	-5.29	7.26	1.98	0.00223	-6.11
922	motif_db/HOCOMOCO/H12CORE_meme_format.meme	OSR2.H12CORE.0.PSM.A		NHGCTACYGY	2580	13.25	2399	12.32	1.08	11	0.00537	-5.23	7.75	2.05	0.00238	-6.04
923	motif_db/HOCOMOCO/H12CORE_meme_format.meme	HAND1.H12CORE.1.P.B		RGGYCTGGHTT	10716	55.05	10345	53.14	1.04	7.7	0.00539	-5.22	7.78	2.05	0.00239	-6.04
924	motif_db/HOCOMOCO/H12CORE_meme_format.meme	HXC10.H12CORE.1.S.B		NTTTWATGRSBB	132	0.68	93	0.48	1.41	15	0.00557	-5.19	8.03	2.08	0.00246	-6.01
925	motif_db/HOCOMOCO/H12CORE_meme_format.meme	ZNF12.H12CORE.2.S.C		SMTRTAACAARHAGSHCM	9787	50.27	9436	48.47	1.04	5.7	0.00579	-5.15	8.36	2.12	0.00256	-5.97
926	motif_db/HOCOMOCO/H12CORE_meme_format.meme	SMAD3.H12CORE.0.S.B		GTCTAGACAKN	140	0.72	100	0.51	1.4	15	0.00583	-5.14	8.42	2.13	0.00257	-5.96
927	motif_db/HOCOMOCO/H12CORE_meme_format.meme	TEAD1.H12CORE.1.P.C		RCATTCCWKRMAT	1519	7.8	1384	7.11	1.1	11	0.00643	-5.05	9.28	2.23	0.00283	-5.87
