# Supplementary material for: Auricular malformations are driven by copy number variations in a hierarchical enhancer cluster and a dominant enhancer recapitulates human pathogenesis
Source: Nat Commun. 2025 May 17;16:4598. doi: 10.1038/s41467-025-59735-w (PMC12085581; doi:10.1038/s41467-025-59735-w)
Supplement: Supplementary file 9 — Supplementary Data 7 [file 41467_2025_59735_MOESM9_ESM.xlsx]

## Sheet: Supplementary Data 7
ID		Description	GeneRatio	BgRatio	pvalue	p.adjust	qvalue	geneID	Count
GO:0055001	GO:0055001	muscle cell development	25/272	234/22777	8.82813e-17	2.84089e-13	2.26e-13	Casq1/Tnnt3/Comp/Ttn/Acta1/Myf6/Myl2/Pdlim5/Ldb3/Myom2/Lmod2/Lmna/Cavin4/Nrap/Csrp3/Col14a1/Tmod3/Neb/Sypl2/Myoz1/Cav2/Myh7/Plec/Nr3c1/Ramp2	25
GO:0030239	GO:0030239	myofibril assembly	16/272	72/22777	2.48748e-16	3.38104e-13	2.6897e-13	Casq1/Tnnt3/Ttn/Acta1/Myl2/Ldb3/Myom2/Lmod2/Cavin4/Nrap/Csrp3/Tmod3/Neb/Myoz1/Myh7/Plec	16
GO:0055002	GO:0055002	striated muscle cell development	16/272	73/22777	3.152e-16	3.38104e-13	2.6897e-13	Casq1/Tnnt3/Ttn/Acta1/Myl2/Ldb3/Myom2/Lmod2/Cavin4/Nrap/Csrp3/Tmod3/Neb/Myoz1/Myh7/Plec	16
GO:0030216	GO:0030216	keratinocyte differentiation	20/272	158/22777	4.36402e-15	3.51085e-12	2.79297e-12	Abca12/Krt10/Anxa1/Krt1/Krt4/Txnip/Tgm3/Sfn/Pou2f3/Cers3/Krt5/Scel/Dsp/Ppl/Krt77/Krt14/Fosl2/Plec/Evpl/Grhl1	20
GO:0008544	GO:0008544	epidermis development	28/272	388/22777	2.97773e-14	1.91647e-11	1.5246e-11	Abca12/Krt10/Anxa1/Krt1/Krtdap/Krt4/Alox12/Txnip/Tgm3/Sfn/Pou2f3/Cers3/Zfp750/Krt5/Svep1/Elovl1/Scel/Dsp/Ppl/Krt77/Krt14/Fosl2/Jag2/Plec/Evpl/Cldn1/Grhl1/Klf7	28
GO:0042692	GO:0042692	muscle cell differentiation	30/272	458/22777	4.40219e-14	2.36104e-11	1.87827e-11	Ccn3/Casq1/Tnnt3/Comp/Ttn/Cd9/Acta1/Myf6/Myl2/Pdlim5/Ldb3/Myom2/Lmod2/Mamstr/Lama2/Lmna/Cavin4/Nrap/Csrp3/Col14a1/Tmod3/Neb/Sypl2/Myoz1/Cav2/Syne1/Myh7/Plec/Nr3c1/Ramp2	30
GO:0009913	GO:0009913	epidermal cell differentiation	22/272	244/22777	2.22932e-13	1.02485e-10	8.15295e-11	Abca12/Krt10/Anxa1/Krt1/Krt4/Txnip/Tgm3/Sfn/Pou2f3/Cers3/Krt5/Scel/Dsp/Ppl/Krt77/Krt14/Fosl2/Jag2/Plec/Evpl/Grhl1/Klf7	22
GO:0043588	GO:0043588	skin development	25/272	331/22777	2.75335e-13	1.10754e-10	8.81074e-11	Abca12/Krt10/Comp/Anxa1/Krt1/Krt4/Alox12/Txnip/Tgm3/Sfn/Pou2f3/Asprv1/Cers3/Krt5/Elovl1/Scel/Dsp/Ppl/Krt77/Krt14/Fosl2/Plec/Evpl/Cldn1/Grhl1	25
GO:0010927	GO:0010927	cellular component assembly involved in morphogenesis	17/272	132/22777	3.89917e-13	1.39417e-10	1.1091e-10	Casq1/Tnnt3/Ttn/Cd9/Acta1/Myl2/Ldb3/Myom2/Lmod2/Cavin4/Nrap/Csrp3/Tmod3/Neb/Myoz1/Myh7/Plec	17
GO:0051146	GO:0051146	striated muscle cell differentiation	25/272	340/22777	5.02067e-13	1.61565e-10	1.28529e-10	Ccn3/Casq1/Tnnt3/Ttn/Cd9/Acta1/Myf6/Myl2/Pdlim5/Ldb3/Myom2/Lmod2/Mamstr/Lmna/Cavin4/Nrap/Csrp3/Col14a1/Tmod3/Neb/Myoz1/Cav2/Myh7/Plec/Nr3c1	25
GO:0003012	GO:0003012	muscle system process	27/272	435/22777	3.10728e-12	9.0902e-10	7.23148e-10	Mybpc1/Casq1/Tnnt3/Comp/Ttn/Tnni2/Cav1/Myh8/Myl2/Pdlim5/Myl3/Aldoa/Myom2/Lmod2/Ace2/Lmna/Csrp3/Cacna2d1/Col14a1/Tmod3/Pgam2/Myh3/Myoz1/Dsp/Myh7/Myom1/Nr3c1	27
GO:0045214	GO:0045214	sarcomere organization	11/272	50/22777	1.42361e-11	3.81765e-09	3.03703e-09	Casq1/Tnnt3/Ttn/Ldb3/Myom2/Lmod2/Csrp3/Neb/Myoz1/Myh7/Plec	11
GO:0006936	GO:0006936	muscle contraction	22/272	318/22777	4.35231e-11	1.07736e-08	8.5707e-09	Mybpc1/Casq1/Tnnt3/Comp/Ttn/Tnni2/Cav1/Myh8/Myl2/Myl3/Aldoa/Myom2/Lmod2/Ace2/Csrp3/Cacna2d1/Tmod3/Pgam2/Myh3/Dsp/Myh7/Myom1	22
GO:0031032	GO:0031032	actomyosin structure organization	18/272	212/22777	9.75858e-11	2.24308e-08	1.78443e-08	Casq1/Tnnt3/Ttn/Acta1/Tacstd2/Myl2/Ldb3/Myom2/Lmod2/Cavin4/Nrap/Csrp3/Tmod3/Neb/Myoz1/Myh7/Plec/Tac1	18
GO:0006941	GO:0006941	striated muscle contraction	16/272	173/22777	3.10327e-10	6.65754e-08	5.29624e-08	Casq1/Tnnt3/Ttn/Tnni2/Cav1/Myh8/Myl2/Myl3/Aldoa/Ace2/Csrp3/Cacna2d1/Pgam2/Myh3/Dsp/Myh7	16
GO:0045104	GO:0045104	intermediate filament cytoskeleton organization	12/272	95/22777	1.49709e-09	3.01103e-07	2.39535e-07	Krt10/Krt1/Krt4/Pkp1/Krt5/Dsp/Ppl/Krt77/Tchh/Krt14/Plec/Evpl	12
GO:0045103	GO:0045103	intermediate filament-based process	12/272	96/22777	1.69297e-09	3.20468e-07	2.54941e-07	Krt10/Krt1/Krt4/Pkp1/Krt5/Dsp/Ppl/Krt77/Tchh/Krt14/Plec/Evpl	12
GO:0045229	GO:0045229	external encapsulating structure organization	20/272	324/22777	2.48913e-09	4.45001e-07	3.5401e-07	Cma1/Comp/P4ha1/Dpt/Lum/Cav1/Adamts14/Aebp1/Col5a3/Col22a1/Tgm3/Col16a1/Lama2/Col14a1/Cav2/Adamts12/Matn2/Lgals3/Aplp2/Ramp2	20
GO:0031424	GO:0031424	keratinization	10/272	61/22777	2.63836e-09	4.46855e-07	3.55484e-07	Abca12/Krt1/Krt4/Tgm3/Sfn/Cers3/Krt5/Ppl/Krt77/Evpl	10
GO:0030198	GO:0030198	extracellular matrix organization	19/272	322/22777	1.3107e-08	2.10892e-06	1.6777e-06	Cma1/Comp/P4ha1/Dpt/Lum/Cav1/Adamts14/Aebp1/Col5a3/Col22a1/Col16a1/Lama2/Col14a1/Cav2/Adamts12/Matn2/Lgals3/Aplp2/Ramp2	19
GO:0043062	GO:0043062	extracellular structure organization	19/272	324/22777	1.44819e-08	2.21918e-06	1.76542e-06	Cma1/Comp/P4ha1/Dpt/Lum/Cav1/Adamts14/Aebp1/Col5a3/Col22a1/Col16a1/Lama2/Col14a1/Cav2/Adamts12/Matn2/Lgals3/Aplp2/Ramp2	19
GO:0061436	GO:0061436	establishment of skin barrier	8/272	40/22777	2.06146e-08	2.92997e-06	2.33087e-06	Abca12/Krt1/Alox12/Sfn/Elovl1/Plec/Cldn1/Grhl1	8
GO:0045109	GO:0045109	intermediate filament organization	10/272	75/22777	2.09414e-08	2.92997e-06	2.33087e-06	Krt10/Krt1/Krt4/Pkp1/Krt5/Dsp/Krt77/Tchh/Krt14/Plec	10
GO:0055003	GO:0055003	cardiac myofibril assembly	6/272	19/22777	6.53632e-08	8.76412e-06	6.97208e-06	Ttn/Myl2/Cavin4/Nrap/Csrp3/Neb	6
GO:0055013	GO:0055013	cardiac muscle cell development	11/272	110/22777	8.63468e-08	1.11146e-05	8.84192e-06	Ttn/Myl2/Pdlim5/Lmna/Cavin4/Nrap/Csrp3/Col14a1/Neb/Plec/Nr3c1	11
GO:0007009	GO:0007009	plasma membrane organization	13/272	168/22777	1.23274e-07	1.52575e-05	1.21377e-05	Dmkn/Cd9/Cav1/Ndrg1/Sptbn1/Ahnak/Atp8b1/Emp2/Csrp3/Sypl2/Cav2/Plec/Atp10a	13
GO:0055006	GO:0055006	cardiac cell development	11/272	119/22777	1.94234e-07	2.31498e-05	1.84162e-05	Ttn/Myl2/Pdlim5/Lmna/Cavin4/Nrap/Csrp3/Col14a1/Neb/Plec/Nr3c1	11
GO:0042060	GO:0042060	wound healing	19/272	392/22777	2.88102e-07	3.31112e-05	2.63408e-05	Comp/Cd9/Anxa1/Cav1/Alox12/Ahnak/Anxa8/Aqp1/Pou2f3/Myoz1/Dsp/Ppl/Cd36/Cdkn1a/Plec/Evpl/C1qtnf1/Cd44/Cldn1	19
GO:0030199	GO:0030199	collagen fibril organization	8/272	61/22777	6.35596e-07	7.05292e-05	5.61078e-05	Comp/P4ha1/Dpt/Lum/Adamts14/Aebp1/Col14a1/Adamts12	8
GO:0018149	GO:0018149	peptide cross-linking	7/272	44/22777	8.42259e-07	9.03463e-05	7.18728e-05	Krt10/Anxa1/Krt1/Tgm3/Dsp/Evpl/Bgn	7
GO:0003334	GO:0003334	keratinocyte development	5/272	17/22777	1.28809e-06	0.000133712	0.000106371	Abca12/Krt10/Sfn/Fosl2/Plec	5
GO:0060537	GO:0060537	muscle tissue development	20/272	500/22777	2.774e-06	0.000278118	0.000221249	Ttn/Acta1/Cav1/Myf6/Myl2/Pdlim5/Myl3/Sema3c/Lmna/Cavin4/Nrap/Csrp3/Col14a1/Neb/Myoz1/Cav2/Dsp/Myh7/Plec/Nr3c1	20
GO:0055007	GO:0055007	cardiac muscle cell differentiation	11/272	156/22777	2.9043e-06	0.000278118	0.000221249	Ttn/Myl2/Pdlim5/Lmna/Cavin4/Nrap/Csrp3/Col14a1/Neb/Plec/Nr3c1	11
GO:0014706	GO:0014706	striated muscle tissue development	15/272	295/22777	2.93847e-06	0.000278118	0.000221249	Ttn/Myl2/Pdlim5/Myl3/Sema3c/Lmna/Cavin4/Nrap/Csrp3/Col14a1/Neb/Dsp/Myh7/Plec/Nr3c1	15
GO:0120162	GO:0120162	positive regulation of cold-induced thermogenesis	9/272	100/22777	3.19038e-06	0.000293332	0.000233353	Cav1/Fabp4/Zbtb7b/Fabp5/Cd36/Acsl1/Dync1h1/Lepr/Stat6	9
GO:0002934	GO:0002934	desmosome organization	4/272	10/22777	3.94799e-06	0.000352906	0.000280746	Perp/Pkp3/Dsp/Grhl1	4
GO:0045216	GO:0045216	cell-cell junction organization	13/272	229/22777	4.12682e-06	0.000358922	0.000285531	Cd9/Cav1/Pof1b/Ace2/Perp/Pkp3/Pkp1/Svep1/Dsp/Plec/Ramp2/Cldn1/Grhl1	13
GO:0035051	GO:0035051	cardiocyte differentiation	12/272	195/22777	4.25831e-06	0.000360612	0.000286876	Ttn/Myl2/Pdlim5/Sema3c/Lmna/Cavin4/Nrap/Csrp3/Col14a1/Neb/Plec/Nr3c1	12
GO:0140694	GO:0140694	non-membrane-bounded organelle assembly	17/272	391/22777	5.30912e-06	0.00043807	0.000348496	Casq1/Tnnt3/Ttn/Acta1/Myl2/Ldb3/Myom2/Lmod2/Cavin4/Nrap/Csrp3/Tmod3/Neb/Myoz1/Myh7/Dync1h1/Plec	17
GO:0048738	GO:0048738	cardiac muscle tissue development	14/272	275/22777	6.21787e-06	0.000500228	0.000397944	Ttn/Myl2/Pdlim5/Myl3/Lmna/Cavin4/Nrap/Csrp3/Col14a1/Neb/Dsp/Myh7/Plec/Nr3c1	14
GO:0050881	GO:0050881	musculoskeletal movement	7/272	59/22777	6.43676e-06	0.000505207	0.000401905	Casq1/Tnnt3/Comp/Tnni2/Myh8/Myh3/Myh7	7
GO:0050879	GO:0050879	multicellular organismal movement	7/272	60/22777	7.21321e-06	0.000552669	0.000439662	Casq1/Tnnt3/Comp/Tnni2/Myh8/Myh3/Myh7	7
GO:0003009	GO:0003009	skeletal muscle contraction	6/272	42/22777	1.00363e-05	0.00075109	0.000597511	Casq1/Tnnt3/Tnni2/Myh8/Myh3/Myh7	6
GO:0001667	GO:0001667	ameboidal-type cell migration	18/272	468/22777	1.49478e-05	0.00109323	0.00086969	Ccn3/Anxa1/Sema6d/Tacstd2/Sema3d/Hspb1/Sema3c/Rab25/Alox12/Sparc/Aqp1/Iqgap1/Emp2/Fat2/Cd63/Plec/Tac1/Fgfbp1	18
GO:0060048	GO:0060048	cardiac muscle contraction	9/272	131/22777	2.87537e-05	0.0020262	0.00161189	Ttn/Cav1/Myl2/Myl3/Ace2/Csrp3/Cacna2d1/Dsp/Myh7	9
GO:0006869	GO:0006869	lipid transport	17/272	446/22777	2.89637e-05	0.0020262	0.00161189	Ecrg4/Abca12/Anxa1/Cav1/Gltp/Abca9/Fabp4/Pla2g2f/Atp8b1/Fabp5/Abcc1/Slc27a6/Cd36/Acsl1/Tac1/C1qtnf1/Atp10a	17
GO:0002026	GO:0002026	regulation of the force of heart contraction	5/272	31/22777	3.08457e-05	0.00211195	0.00168011	Cav1/Myl2/Myl3/Csrp3/Myh7	5
GO:0044320	GO:0044320	cellular response to leptin stimulus	4/272	16/22777	3.23337e-05	0.00216771	0.00172446	Inhbb/Stat3/Lepr/Pid1	4
GO:0010876	GO:0010876	lipid localization	18/272	499/22777	3.4813e-05	0.00228629	0.0018188	Ecrg4/Abca12/Anxa1/Cav1/Gltp/Abca9/Fabp4/Dgat2/Pla2g2f/Atp8b1/Fabp5/Abcc1/Slc27a6/Cd36/Acsl1/Tac1/C1qtnf1/Atp10a	18
GO:0046942	GO:0046942	carboxylic acid transport	15/272	367/22777	3.8942e-05	0.0025063	0.00199383	Anxa1/Fabp4/Ace2/Pla2g2f/Atp8b1/Fabp5/Slc16a3/Abcc1/Slc1a2/Slc27a6/Cd36/Acsl1/Nr3c1/Slc7a1/Arl6ip5	15
GO:0015849	GO:0015849	organic acid transport	15/272	369/22777	4.14296e-05	0.00259211	0.00206209	Anxa1/Fabp4/Ace2/Pla2g2f/Atp8b1/Fabp5/Slc16a3/Abcc1/Slc1a2/Slc27a6/Cd36/Acsl1/Nr3c1/Slc7a1/Arl6ip5	15
GO:0090136	GO:0090136	epithelial cell-cell adhesion	4/272	17/22777	4.18862e-05	0.00259211	0.00206209	Ccn3/Svep1/Dsp/Serpinb8	4
GO:0007517	GO:0007517	muscle organ development	15/272	375/22777	4.97516e-05	0.00302077	0.0024031	Ttn/Acta1/Cav1/Myf6/Fhl1/Myl2/Myl3/Lmna/Cavin4/Csrp3/Myoz1/Cav2/Dsp/Myh7/Plec	15
GO:0034329	GO:0034329	cell junction assembly	17/272	475/22777	6.32987e-05	0.00377214	0.00300083	Cd9/Cav1/Gria1/Pdlim5/Pof1b/Thbs2/Thy1/Reln/Ace2/Col16a1/Iqgap1/Pkp3/Pkp1/Plec/Psd/Ramp2/Cldn1	17
GO:0071711	GO:0071711	basement membrane organization	5/272	36/22777	6.51832e-05	0.00381381	0.00303398	Cma1/Cav1/Lama2/Cav2/Ramp2	5
GO:0044321	GO:0044321	response to leptin	4/272	19/22777	6.69425e-05	0.00384681	0.00306023	Inhbb/Stat3/Lepr/Pid1	4
GO:0050886	GO:0050886	endocrine process	8/272	114/22777	6.88976e-05	0.00388969	0.00309435	Ecrg4/Cpa3/Ace2/Aqp1/Nr3c2/Inhbb/Tac1/C1qtnf1	8
GO:0090257	GO:0090257	regulation of muscle system process	12/272	261/22777	7.68203e-05	0.0042622	0.00339069	Casq1/Tnnt3/Ttn/Tnni2/Cav1/Myl3/Ace2/Lmna/Cacna2d1/Dsp/Myh7/Nr3c1	12
GO:0120161	GO:0120161	regulation of cold-induced thermogenesis	9/272	149/22777	7.87255e-05	0.00429388	0.00341589	Cav1/Fabp4/Zbtb7b/Fabp5/Cd36/Acsl1/Dync1h1/Lepr/Stat6	9
GO:0006942	GO:0006942	regulation of striated muscle contraction	7/272	87/22777	8.29901e-05	0.00445104	0.00354091	Casq1/Tnnt3/Cav1/Myl3/Ace2/Dsp/Myh7	7
GO:0015718	GO:0015718	monocarboxylic acid transport	10/272	186/22777	8.46278e-05	0.00446446	0.00355159	Anxa1/Fabp4/Pla2g2f/Atp8b1/Fabp5/Slc16a3/Abcc1/Slc27a6/Cd36/Acsl1	10
GO:0106106	GO:0106106	cold-induced thermogenesis	9/272	152/22777	9.17748e-05	0.00476341	0.00378941	Cav1/Fabp4/Zbtb7b/Fabp5/Cd36/Acsl1/Dync1h1/Lepr/Stat6	9
GO:0015908	GO:0015908	fatty acid transport	8/272	120/22777	9.89238e-05	0.00505296	0.00401976	Anxa1/Fabp4/Pla2g2f/Fabp5/Abcc1/Slc27a6/Cd36/Acsl1	8
GO:0050878	GO:0050878	regulation of body fluid levels	14/272	355/22777	0.000102816	0.00516973	0.00411265	Comp/Cd9/Cav1/Aqp3/Ano1/Alox12/Zbtb7b/Anxa8/Aqp1/Nr3c2/Emp2/Cd36/Tac1/C1qtnf1	14
GO:0051693	GO:0051693	actin filament capping	5/272	40/22777	0.000109426	0.00536708	0.00426965	Sptbn1/Lmod2/Capg/Tmod3/Sptan1	5
GO:0001659	GO:0001659	temperature homeostasis	10/272	192/22777	0.000110077	0.00536708	0.00426965	Cav1/Fabp4/Zbtb7b/Fabp5/Stat3/Cd36/Acsl1/Dync1h1/Lepr/Stat6	10
GO:0006907	GO:0006907	pinocytosis	4/272	22/22777	0.000122823	0.00589919	0.00469295	Cav1/Mapkapk3/Ehd4/Prom2	4
GO:0031099	GO:0031099	regeneration	9/272	159/22777	0.000129423	0.00608208	0.00483845	Ccn3/Cd9/Anxa1/Myf6/Thy1/Kremen1/Myoz1/Matn2/Cdkn1a	9
GO:0006631	GO:0006631	fatty acid metabolic process	16/272	456/22777	0.000130411	0.00608208	0.00483845	Anxa1/Cav1/Fabp4/Dgat2/Mgll/Fmo1/Alox12/Slc45a3/Pla2g2f/Fabp5/Hacd4/Elovl4/Ephx1/Elovl1/Slc27a6/Acsl1	16
GO:0007015	GO:0007015	actin filament organization	16/272	457/22777	0.000133718	0.00614719	0.00489024	Ttn/Acta1/Tacstd2/Pof1b/Sptbn1/Lmod2/Capg/Gas7/Capn1/Nrap/Emp2/Tmod3/Neb/Sptan1/Plec/Tac1	16
GO:0015909	GO:0015909	long-chain fatty acid transport	6/272	67/22777	0.000148792	0.0066502	0.0052904	Anxa1/Fabp4/Pla2g2f/Abcc1/Cd36/Acsl1	6
GO:0030837	GO:0030837	negative regulation of actin filament polymerization	6/272	67/22777	0.000148792	0.0066502	0.0052904	Sptbn1/Lmod2/Capg/Capn1/Tmod3/Sptan1	6
GO:0010631	GO:0010631	epithelial cell migration	13/272	326/22777	0.000162424	0.00716	0.00569596	Ccn3/Anxa1/Tacstd2/Hspb1/Rab25/Alox12/Sparc/Aqp1/Emp2/Fat2/Cd63/Tac1/Fgfbp1	13
GO:0090132	GO:0090132	epithelium migration	13/272	328/22777	0.00017246	0.00741889	0.00590191	Ccn3/Anxa1/Tacstd2/Hspb1/Rab25/Alox12/Sparc/Aqp1/Emp2/Fat2/Cd63/Tac1/Fgfbp1	13
GO:0006007	GO:0006007	glucose catabolic process	4/272	24/22777	0.000175096	0.00741889	0.00590191	Aldoa/Pgam2/Eno3/Ldha	4
GO:0042246	GO:0042246	tissue regeneration	6/272	69/22777	0.000175213	0.00741889	0.00590191	Ccn3/Cd9/Anxa1/Myf6/Myoz1/Cdkn1a	6
GO:0090130	GO:0090130	tissue migration	13/272	330/22777	0.000183025	0.007649	0.00608498	Ccn3/Anxa1/Tacstd2/Hspb1/Rab25/Alox12/Sparc/Aqp1/Emp2/Fat2/Cd63/Tac1/Fgfbp1	13
GO:0044857	GO:0044857	plasma membrane raft organization	3/272	10/22777	0.000189953	0.00783677	0.00623435	Cav1/Emp2/Cav2	3
GO:0006937	GO:0006937	regulation of muscle contraction	9/272	168/22777	0.000196043	0.00788582	0.00627337	Casq1/Tnnt3/Tnni2/Cav1/Myl3/Ace2/Cacna2d1/Dsp/Myh7	9
GO:1990845	GO:1990845	adaptive thermogenesis	9/272	168/22777	0.000196043	0.00788582	0.00627337	Cav1/Fabp4/Zbtb7b/Fabp5/Cd36/Acsl1/Dync1h1/Lepr/Stat6	9
GO:1901653	GO:1901653	cellular response to peptide	13/272	334/22777	0.000205832	0.00816627	0.00649647	Cav1/Ano1/Zbtb7b/Nr3c2/Csrp3/Cacna2d1/Inhbb/Stat3/Abcc1/Cav2/Cd36/Stat6/Pid1	13
GO:0010632	GO:0010632	regulation of epithelial cell migration	11/272	248/22777	0.00020809	0.00816627	0.00649647	Anxa1/Tacstd2/Hspb1/Rab25/Alox12/Sparc/Aqp1/Emp2/Cd63/Tac1/Fgfbp1	11
GO:0030835	GO:0030835	negative regulation of actin filament depolymerization	5/272	46/22777	0.000215035	0.00833714	0.0066324	Sptbn1/Lmod2/Capg/Tmod3/Sptan1	5
GO:0098739	GO:0098739	import across plasma membrane	10/272	210/22777	0.000228388	0.00871805	0.00693543	Cav1/Slc15a2/Ace2/Abcc1/Slc1a2/Cd36/Acsl1/Slc24a2/Slc7a1/Arl6ip5	10
GO:0042886	GO:0042886	amide transport	15/272	431/22777	0.000230278	0.00871805	0.00693543	Ccn3/Ecrg4/Abca12/Anxa1/Aqp3/Ano1/Gltp/Slc15a2/Aqp1/Inhbb/Slc1a2/Nr3c1/Lepr/Arl6ip5/Klf7	15
GO:0061041	GO:0061041	regulation of wound healing	8/272	136/22777	0.000235236	0.00874379	0.0069559	Cd9/Anxa1/Cav1/Alox12/Myoz1/Cd36/C1qtnf1/Cldn1	8
GO:0022408	GO:0022408	negative regulation of cell-cell adhesion	10/272	211/22777	0.000237275	0.00874379	0.0069559	Abca12/Cd9/Anxa1/Hspb1/Alox12/Zbtb7b/Pla2g2f/Lgals3/C1qtnf1/Cd44	10
GO:1900046	GO:1900046	regulation of hemostasis	6/272	73/22777	0.000239109	0.00874379	0.0069559	Comp/Cd9/Cav1/Alox12/Cd36/C1qtnf1	6
GO:0015711	GO:0015711	organic anion transport	15/272	437/22777	0.000266836	0.00964808	0.00767529	Anxa1/Fabp4/Ace2/Pla2g2f/Atp8b1/Fabp5/Slc16a3/Abcc1/Slc1a2/Slc27a6/Cd36/Acsl1/Nr3c1/Slc7a1/Arl6ip5	15
GO:1903034	GO:1903034	regulation of response to wounding	9/272	176/22777	0.000277165	0.0099102	0.00788381	Cd9/Anxa1/Cav1/Alox12/Kremen1/Myoz1/Cd36/C1qtnf1/Cldn1	9
GO:0014902	GO:0014902	myotube differentiation	8/272	143/22777	0.000330653	0.0114546	0.0091124	Ccn3/Cd9/Acta1/Myf6/Mamstr/Csrp3/Cav2/Plec	8
GO:1905039	GO:1905039	carboxylic acid transmembrane transport	8/272	143/22777	0.000330653	0.0114546	0.0091124	Ace2/Slc16a3/Abcc1/Slc1a2/Cd36/Acsl1/Slc7a1/Arl6ip5	8
GO:1901652	GO:1901652	response to peptide	15/272	446/22777	0.000331036	0.0114546	0.0091124	Anxa1/Cav1/Ano1/Zbtb7b/Capn1/Nr3c2/Csrp3/Cacna2d1/Inhbb/Stat3/Abcc1/Cav2/Cd36/Stat6/Pid1	15
GO:0015911	GO:0015911	long-chain fatty acid import across plasma membrane	3/272	12/22777	0.00034213	0.0117125	0.00931758	Abcc1/Cd36/Acsl1	3
GO:1903825	GO:1903825	organic acid transmembrane transport	8/272	144/22777	0.000346548	0.0117388	0.00933855	Ace2/Slc16a3/Abcc1/Slc1a2/Cd36/Acsl1/Slc7a1/Arl6ip5	8
GO:0006006	GO:0006006	glucose metabolic process	10/272	222/22777	0.000355729	0.0118842	0.00945415	Dgat2/Aldoa/Slc45a3/Fabp5/Pgam2/Eno3/Ldha/Nr3c1/Lepr/C1qtnf1	10
GO:0003300	GO:0003300	cardiac muscle hypertrophy	7/272	110/22777	0.000358223	0.0118842	0.00945415	Ttn/Pdlim5/Lmna/Csrp3/Col14a1/Myh7/Nr3c1	7
GO:0042761	GO:0042761	very long-chain fatty acid biosynthetic process	3/272	13/22777	0.000440849	0.0143165	0.0113891	Hacd4/Elovl4/Elovl1	3
GO:0071493	GO:0071493	cellular response to UV-B	3/272	13/22777	0.000440849	0.0143165	0.0113891	Crip1/Map3k20/Cdkn1a	3
GO:0014897	GO:0014897	striated muscle hypertrophy	7/272	114/22777	0.000444888	0.0143165	0.0113891	Ttn/Pdlim5/Lmna/Csrp3/Col14a1/Myh7/Nr3c1	7
GO:0071709	GO:0071709	membrane assembly	5/272	54/22777	0.000459051	0.014626	0.0116353	Dmkn/Cav1/Sptbn1/Emp2/Cav2	5
GO:0032272	GO:0032272	negative regulation of protein polymerization	6/272	83/22777	0.000480068	0.0151457	0.0120488	Sptbn1/Lmod2/Capg/Capn1/Tmod3/Sptan1	6
GO:0014896	GO:0014896	muscle hypertrophy	7/272	116/22777	0.000494086	0.0154366	0.0122802	Ttn/Pdlim5/Lmna/Csrp3/Col14a1/Myh7/Nr3c1	7
GO:0030834	GO:0030834	regulation of actin filament depolymerization	5/272	55/22777	0.000500085	0.0154738	0.0123098	Sptbn1/Lmod2/Capg/Tmod3/Sptan1	5
GO:0030497	GO:0030497	fatty acid elongation	3/272	14/22777	0.000556138	0.0168383	0.0133953	Hacd4/Elovl4/Elovl1	3
GO:0090331	GO:0090331	negative regulation of platelet aggregation	3/272	14/22777	0.000556138	0.0168383	0.0133953	Cd9/Alox12/C1qtnf1	3
GO:0050727	GO:0050727	regulation of inflammatory response	13/272	371/22777	0.000559882	0.0168383	0.0133953	Ccn3/Cma1/Anxa1/Krt1/Fabp4/Cebpa/Mgll/Abcc1/Adamts12/Il1rl1/Nt5e/Tac1/Cd44	13
GO:0007160	GO:0007160	cell-matrix adhesion	10/272	236/22777	0.000574205	0.0171092	0.0136108	Col5a3/Thy1/Col16a1/Iqgap1/Emp2/Lypd3/Adamts12/Cd63/Cd36/Itga10	10
GO:0006633	GO:0006633	fatty acid biosynthetic process	8/272	157/22777	0.000616194	0.0180591	0.0143665	Anxa1/Mgll/Alox12/Slc45a3/Fabp5/Hacd4/Elovl4/Elovl1	8
GO:0060415	GO:0060415	muscle tissue morphogenesis	6/272	87/22777	0.000617309	0.0180591	0.0143665	Ttn/Myf6/Myl2/Myl3/Dsp/Myh7	6
GO:0042063	GO:0042063	gliogenesis	13/272	377/22777	0.000649824	0.018839	0.0149869	Cd9/Anxa1/Ano1/Ndrg1/Reln/Slc45a3/Mal/Stat3/Matn2/Plec/Nr3c1/Lepr/Gpr157	13
GO:0098773	GO:0098773	skin epidermis development	8/272	159/22777	0.00066966	0.018974	0.0150943	Abca12/Krt1/Alox12/Sfn/Elovl1/Plec/Cldn1/Grhl1	8
GO:2001046	GO:2001046	positive regulation of integrin-mediated signaling pathway	3/272	15/22777	0.000689052	0.018974	0.0150943	Lama2/Emp2/Cd63	3
GO:0030042	GO:0030042	actin filament depolymerization	5/272	59/22777	0.000692334	0.018974	0.0150943	Sptbn1/Lmod2/Capg/Tmod3/Sptan1	5
GO:0035924	GO:0035924	cellular response to vascular endothelial growth factor stimulus	5/272	59/22777	0.000692334	0.018974	0.0150943	Anxa1/Hspb1/Adamts12/Cd63/Ramp2	5
GO:0000038	GO:0000038	very long-chain fatty acid metabolic process	4/272	34/22777	0.000695814	0.018974	0.0150943	Hacd4/Elovl4/Elovl1/Acsl1	4
GO:0007097	GO:0007097	nuclear migration	4/272	34/22777	0.000695814	0.018974	0.0150943	Lmna/Syne1/Dync1h1/Tacc1	4
GO:0060047	GO:0060047	heart contraction	10/272	242/22777	0.000696993	0.018974	0.0150943	Ttn/Cav1/Myl2/Myl3/Ace2/Csrp3/Cacna2d1/Dsp/Myh7/Tac1	10
GO:0008016	GO:0008016	regulation of heart contraction	9/272	200/22777	0.000701647	0.018974	0.0150943	Cav1/Myl2/Myl3/Ace2/Csrp3/Cacna2d1/Dsp/Myh7/Tac1	9
GO:0070663	GO:0070663	regulation of leukocyte proliferation	11/272	287/22777	0.000712604	0.0191097	0.0152022	Anxa1/Zbtb7b/Pla2g2f/Vav3/Lgals3/Cd55/Cdkn1a/Stat6/Tac1/Cd44/Slc7a1	11
GO:0002064	GO:0002064	epithelial cell development	10/272	243/22777	0.000719421	0.019133	0.0152208	Abca12/Krt10/Pof1b/Cebpa/Rab25/Tnmd/Sfn/Fosl2/Plec/Cldn1	10
GO:0010634	GO:0010634	positive regulation of epithelial cell migration	8/272	162/22777	0.000756816	0.0199626	0.0158807	Anxa1/Hspb1/Rab25/Alox12/Sparc/Aqp1/Tac1/Fgfbp1	8
GO:0044091	GO:0044091	membrane biogenesis	5/272	61/22777	0.000806937	0.0211116	0.0167948	Dmkn/Cav1/Sptbn1/Emp2/Cav2	5
GO:2000833	GO:2000833	positive regulation of steroid hormone secretion	3/272	16/22777	0.000840603	0.021815	0.0173544	Ecrg4/Tac1/C1qtnf1	3
GO:1901890	GO:1901890	positive regulation of cell junction assembly	7/272	127/22777	0.000847605	0.0218208	0.017359	Cav1/Thbs2/Thy1/Ace2/Col16a1/Iqgap1/Cldn1	7
GO:0019320	GO:0019320	hexose catabolic process	4/272	36/22777	0.00086742	0.0219792	0.017485	Aldoa/Pgam2/Eno3/Ldha	4
GO:0042908	GO:0042908	xenobiotic transport	4/272	36/22777	0.00086742	0.0219792	0.017485	Slc15a2/Atp8b1/Abcc1/Cldn1	4
GO:0007043	GO:0007043	cell-cell junction assembly	8/272	167/22777	0.000922182	0.0231842	0.0184436	Cd9/Cav1/Pof1b/Ace2/Pkp3/Pkp1/Ramp2/Cldn1	8
GO:0045682	GO:0045682	regulation of epidermis development	5/272	63/22777	0.00093512	0.0233273	0.0185574	Abca12/Krt10/Sfn/Grhl1/Klf7	5
GO:0048644	GO:0048644	muscle organ morphogenesis	6/272	95/22777	0.000981536	0.0242968	0.0193287	Ttn/Myf6/Myl2/Myl3/Dsp/Myh7	6
GO:0006735	GO:0006735	NADH regeneration	3/272	17/22777	0.00101176	0.0242973	0.0193291	Aldoa/Pgam2/Eno3	3
GO:0061621	GO:0061621	canonical glycolysis	3/272	17/22777	0.00101176	0.0242973	0.0193291	Aldoa/Pgam2/Eno3	3
GO:0061718	GO:0061718	glucose catabolic process to pyruvate	3/272	17/22777	0.00101176	0.0242973	0.0193291	Aldoa/Pgam2/Eno3	3
GO:1902001	GO:1902001	fatty acid transmembrane transport	3/272	17/22777	0.00101176	0.0242973	0.0193291	Abcc1/Cd36/Acsl1	3
GO:0003015	GO:0003015	heart process	10/272	255/22777	0.00103823	0.0247482	0.0196878	Ttn/Cav1/Myl2/Myl3/Ace2/Csrp3/Cacna2d1/Dsp/Myh7/Tac1	10
GO:0019318	GO:0019318	hexose metabolic process	10/272	256/22777	0.00106932	0.025302	0.0201283	Dgat2/Aldoa/Slc45a3/Fabp5/Pgam2/Eno3/Ldha/Nr3c1/Lepr/C1qtnf1	10
GO:0003229	GO:0003229	ventricular cardiac muscle tissue development	5/272	66/22777	0.00115499	0.0268295	0.0213436	Myl2/Myl3/Col14a1/Dsp/Myh7	5
GO:1905954	GO:1905954	positive regulation of lipid localization	7/272	134/22777	0.00116045	0.0268295	0.0213436	Ecrg4/Abca12/Cav1/Cd36/Acsl1/Tac1/C1qtnf1	7
GO:0015850	GO:0015850	organic hydroxy compound transport	11/272	305/22777	0.00116723	0.0268295	0.0213436	Ecrg4/Abca12/Cav1/Aqp3/Aqp1/Atp8b1/Slc16a3/Lgals3/Cd36/Tac1/C1qtnf1	11
GO:0045765	GO:0045765	regulation of angiogenesis	11/272	305/22777	0.00116723	0.0268295	0.0213436	Cma1/Hspb1/Thbs2/Tnmd/Sparc/Aqp1/Emp2/Stat3/Lgals3/Hhip/Ramp2	11
GO:0050670	GO:0050670	regulation of lymphocyte proliferation	10/272	260/22777	0.0012014	0.0273419	0.0217512	Anxa1/Zbtb7b/Pla2g2f/Vav3/Lgals3/Cd55/Cdkn1a/Tac1/Cd44/Slc7a1	10
GO:0072330	GO:0072330	monocarboxylic acid biosynthetic process	9/272	216/22777	0.00120651	0.0273419	0.0217512	Anxa1/Mgll/Alox12/Slc45a3/Fabp5/Hacd4/Elovl4/Ldha/Elovl1	9
GO:0070252	GO:0070252	actin-mediated cell contraction	6/272	99/22777	0.00121641	0.0273735	0.0217763	Cav1/Myh8/Emp2/Cacna2d1/Dsp/Myh7	6
GO:0072659	GO:0072659	protein localization to plasma membrane	11/272	307/22777	0.00122991	0.0274337	0.0218242	Abca12/Sptbn1/Tmbim1/Emp2/Pkp3/Csrp3/Ehd4/Lgals3/Ramp2/Pid1/Arl6ip5	11
GO:0001954	GO:0001954	positive regulation of cell-matrix adhesion	5/272	67/22777	0.00123613	0.0274337	0.0218242	Thy1/Col16a1/Iqgap1/Emp2/Cd36	5
GO:1901342	GO:1901342	regulation of vasculature development	11/272	309/22777	0.00129533	0.0283804	0.0225774	Cma1/Hspb1/Thbs2/Tnmd/Sparc/Aqp1/Emp2/Stat3/Lgals3/Hhip/Ramp2	11
GO:0051647	GO:0051647	nucleus localization	4/272	40/22777	0.00129643	0.0283804	0.0225774	Lmna/Syne1/Dync1h1/Tacc1	4
GO:0032944	GO:0032944	regulation of mononuclear cell proliferation	10/272	264/22777	0.00134652	0.0292777	0.0232912	Anxa1/Zbtb7b/Pla2g2f/Vav3/Lgals3/Cd55/Cdkn1a/Tac1/Cd44/Slc7a1	10
GO:0010544	GO:0010544	negative regulation of platelet activation	3/272	19/22777	0.00141653	0.0295694	0.0235232	Cd9/Alox12/C1qtnf1	3
GO:0034111	GO:0034111	negative regulation of homotypic cell-cell adhesion	3/272	19/22777	0.00141653	0.0295694	0.0235232	Cd9/Alox12/C1qtnf1	3
GO:0044539	GO:0044539	long-chain fatty acid import into cell	3/272	19/22777	0.00141653	0.0295694	0.0235232	Abcc1/Cd36/Acsl1	3
GO:1903729	GO:1903729	regulation of plasma membrane organization	3/272	19/22777	0.00141653	0.0295694	0.0235232	Ahnak/Atp8b1/Atp10a	3
GO:1904177	GO:1904177	regulation of adipose tissue development	3/272	19/22777	0.00141653	0.0295694	0.0235232	Lmna/Plaat3/Klf7	3
GO:0007229	GO:0007229	integrin-mediated signaling pathway	6/272	102/22777	0.00141909	0.0295694	0.0235232	Thy1/Lama2/Emp2/Vav3/Cd63/Itga10	6
GO:0098657	GO:0098657	import into cell	10/272	266/22777	0.00142426	0.0295694	0.0235232	Cav1/Slc15a2/Ace2/Abcc1/Slc1a2/Cd36/Acsl1/Slc24a2/Slc7a1/Arl6ip5	10
GO:0032970	GO:0032970	regulation of actin filament-based process	13/272	412/22777	0.00145337	0.0299805	0.0238502	Cav1/Tacstd2/Sptbn1/Lmod2/Capg/Capn1/Iqgap1/Csrp3/Tmod3/Neb/Dsp/Sptan1/Tac1	13
GO:0001558	GO:0001558	regulation of cell growth	14/272	464/22777	0.00147221	0.0301755	0.0240054	Ccn3/Igfbp7/Sema6d/Fhl1/Sema3d/Myl2/Sema3c/Mgll/Cdkn2c/Sfn/Col14a1/Cdkn1a/Nr3c1/Cd44	14
GO:1903522	GO:1903522	regulation of blood circulation	10/272	270/22777	0.00159069	0.0322477	0.0256539	Cav1/Myl2/Myl3/Mgll/Ace2/Csrp3/Cacna2d1/Dsp/Myh7/Tac1	10
GO:0030193	GO:0030193	regulation of blood coagulation	5/272	71/22777	0.00160337	0.0322477	0.0256539	Cd9/Cav1/Alox12/Cd36/C1qtnf1	5
GO:0098900	GO:0098900	regulation of action potential	5/272	71/22777	0.00160337	0.0322477	0.0256539	Cav1/Cacna2d1/Dsp/Cd36/Tac1	5
GO:0007162	GO:0007162	negative regulation of cell adhesion	11/272	318/22777	0.00162619	0.0324131	0.0257854	Abca12/Cd9/Anxa1/Tacstd2/Hspb1/Alox12/Zbtb7b/Pla2g2f/Lgals3/C1qtnf1/Cd44	11
GO:0050866	GO:0050866	negative regulation of cell activation	9/272	226/22777	0.00164885	0.0324131	0.0257854	Cd9/Anxa1/Hspb1/Alox12/Zbtb7b/Pla2g2f/Lgals3/C1qtnf1/Cd44	9
GO:0061620	GO:0061620	glycolytic process through glucose-6-phosphate	3/272	20/22777	0.00165188	0.0324131	0.0257854	Aldoa/Pgam2/Eno3	3
GO:2000846	GO:2000846	regulation of corticosteroid hormone secretion	3/272	20/22777	0.00165188	0.0324131	0.0257854	Ecrg4/Tac1/C1qtnf1	3
GO:0046365	GO:0046365	monosaccharide catabolic process	4/272	43/22777	0.00170235	0.0328829	0.0261592	Aldoa/Pgam2/Eno3/Ldha	4
GO:0031589	GO:0031589	cell-substrate adhesion	12/272	369/22777	0.0017062	0.0328829	0.0261592	Tacstd2/Col5a3/Thy1/Col16a1/Iqgap1/Emp2/Fat2/Lypd3/Adamts12/Cd63/Cd36/Itga10	12
GO:0060986	GO:0060986	endocrine hormone secretion	5/272	72/22777	0.00170648	0.0328829	0.0261592	Ecrg4/Aqp1/Inhbb/Tac1/C1qtnf1	5
GO:0048662	GO:0048662	negative regulation of smooth muscle cell proliferation	5/272	73/22777	0.00181437	0.0345483	0.027484	Cav1/Ace2/Ogn/Rgs5/Cdkn1a	5
GO:0055008	GO:0055008	cardiac muscle tissue morphogenesis	5/272	73/22777	0.00181437	0.0345483	0.027484	Ttn/Myl2/Myl3/Dsp/Myh7	5
GO:0046034	GO:0046034	ATP metabolic process	9/272	230/22777	0.00185862	0.0351826	0.0279887	Myh8/Aldoa/Stat3/Pgam2/Myh3/Eno3/Nt5e/Myh7/Pid1	9
GO:0019217	GO:0019217	regulation of fatty acid metabolic process	6/272	108/22777	0.00190069	0.0357685	0.0284548	Anxa1/Cav1/Dgat2/Fmo1/Slc45a3/Fabp5	6
GO:0006665	GO:0006665	sphingolipid metabolic process	7/272	147/22777	0.00197549	0.0368345	0.0293027	Abca12/Cyp4f39/Serinc5/Hacd4/Cers3/Elovl4/Elovl1	7
GO:0032102	GO:0032102	negative regulation of response to external stimulus	13/272	427/22777	0.00199063	0.0368345	0.0293027	Ccn3/Htra1/Cd9/Sema6d/Krt1/Sema3d/Sema3c/Alox12/Kremen1/Myoz1/Nt5e/C1qtnf1/Cd44	13
GO:0007156	GO:0007156	homophilic cell adhesion via plasma membrane adhesion molecules	6/272	109/22777	0.00199167	0.0368345	0.0293027	Dsg1a/Dsc3/Fat2/Nectin4/Dsg3/Dsg1b	6
GO:0010830	GO:0010830	regulation of myotube differentiation	4/272	45/22777	0.00201733	0.0370959	0.0295107	Ccn3/Myf6/Mamstr/Csrp3	4
GO:0050818	GO:0050818	regulation of coagulation	5/272	75/22777	0.00204503	0.0373915	0.0297459	Cd9/Cav1/Alox12/Cd36/C1qtnf1	5
GO:0032370	GO:0032370	positive regulation of lipid transport	6/272	111/22777	0.00218347	0.0387666	0.0308398	Ecrg4/Abca12/Cav1/Acsl1/Tac1/C1qtnf1	6
GO:0005996	GO:0005996	monosaccharide metabolic process	10/272	282/22777	0.00218685	0.0387666	0.0308398	Dgat2/Aldoa/Slc45a3/Fabp5/Pgam2/Eno3/Ldha/Nr3c1/Lepr/C1qtnf1	10
GO:0051258	GO:0051258	protein polymerization	10/272	282/22777	0.00218685	0.0387666	0.0308398	Casq1/Cav1/Sptbn1/Lmod2/Capg/Gas7/Capn1/Tmod3/Krt5/Sptan1	10
GO:0001937	GO:0001937	negative regulation of endothelial cell proliferation	4/272	46/22777	0.00218898	0.0387666	0.0308398	Cav1/Tnmd/Sparc/Cav2	4
GO:0010224	GO:0010224	response to UV-B	3/272	22/22777	0.00219251	0.0387666	0.0308398	Crip1/Map3k20/Cdkn1a	3
GO:0031579	GO:0031579	membrane raft organization	3/272	22/22777	0.00219251	0.0387666	0.0308398	Cav1/Emp2/Cav2	3
GO:0050900	GO:0050900	leukocyte migration	12/272	383/22777	0.00232058	0.0408068	0.0324628	Ccn3/Cd9/Anxa1/Camk1d/Thy1/Capn1/Emp2/S100a14/Il17rc/Vav3/Lgals3/Plec	12
GO:0043403	GO:0043403	skeletal muscle tissue regeneration	4/272	47/22777	0.00237044	0.0412328	0.0328018	Cd9/Anxa1/Myf6/Myoz1	4
GO:0048741	GO:0048741	skeletal muscle fiber development	4/272	47/22777	0.00237044	0.0412328	0.0328018	Acta1/Myf6/Cav2/Plec	4
GO:0097529	GO:0097529	myeloid leukocyte migration	9/272	239/22777	0.00240897	0.0416778	0.0331558	Ccn3/Cd9/Anxa1/Camk1d/Emp2/S100a14/Il17rc/Vav3/Lgals3	9
GO:0035930	GO:0035930	corticosteroid hormone secretion	3/272	23/22777	0.0024993	0.0425542	0.0338529	Ecrg4/Tac1/C1qtnf1	3
GO:0140354	GO:0140354	lipid import into cell	3/272	23/22777	0.0024993	0.0425542	0.0338529	Abcc1/Cd36/Acsl1	3
GO:2001044	GO:2001044	regulation of integrin-mediated signaling pathway	3/272	23/22777	0.0024993	0.0425542	0.0338529	Lama2/Emp2/Cd63	3
GO:0003018	GO:0003018	vascular process in circulatory system	9/272	241/22777	0.00254727	0.0431427	0.0343211	Comp/Cav1/Mgll/Capn1/Abcc1/Cd36/Plec/Nr3c1/Ramp2	9
GO:0043114	GO:0043114	regulation of vascular permeability	4/272	48/22777	0.00256198	0.0431647	0.0343386	Capn1/Plec/Nr3c1/Ramp2	4
GO:1990778	GO:1990778	protein localization to cell periphery	12/272	388/22777	0.00257958	0.0432349	0.0343944	Abca12/Sptbn1/Mal/Tmbim1/Emp2/Pkp3/Csrp3/Ehd4/Lgals3/Ramp2/Pid1/Arl6ip5	12
GO:0050905	GO:0050905	neuromuscular process	8/272	197/22777	0.00261775	0.0434387	0.0345565	Casq1/Tnnt3/Comp/Tnni2/Myh8/Myh3/Myh7/Aplp2	8
GO:1901888	GO:1901888	regulation of cell junction assembly	9/272	242/22777	0.00261874	0.0434387	0.0345565	Cav1/Pdlim5/Thbs2/Thy1/Ace2/Col16a1/Iqgap1/Psd/Cldn1	9
GO:1902074	GO:1902074	response to salt	11/272	340/22777	0.00273264	0.0450956	0.0358747	Krt10/Ttn/Cav1/Fabp4/Cebpa/Itpr3/Iqgap1/Slc1a2/Nt5e/Cd36/Plec	11
GO:0051149	GO:0051149	positive regulation of muscle cell differentiation	5/272	81/22777	0.00286545	0.0468072	0.0372363	Myf6/Mamstr/Lama2/Csrp3/Nr3c1	5
GO:1901880	GO:1901880	negative regulation of protein depolymerization	5/272	81/22777	0.00286545	0.0468072	0.0372363	Sptbn1/Lmod2/Capg/Tmod3/Sptan1	5
GO:0070661	GO:0070661	leukocyte proliferation	12/272	395/22777	0.0029813	0.0484537	0.0385461	Anxa1/Zbtb7b/Pla2g2f/Emp2/Vav3/Lgals3/Cd55/Cdkn1a/Stat6/Tac1/Cd44/Slc7a1	12
GO:0097530	GO:0097530	granulocyte migration	7/272	159/22777	0.00306816	0.0496147	0.0394698	Anxa1/Camk1d/Emp2/S100a14/Il17rc/Vav3/Lgals3	7
GO:0003208	GO:0003208	cardiac ventricle morphogenesis	5/272	83/22777	0.00318528	0.0512511	0.0407715	Myl2/Myl3/Sema3c/Dsp/Myh7	5
GO:0006469	GO:0006469	negative regulation of protein kinase activity	8/272	205/22777	0.00333826	0.0534454	0.0425171	Sfrp5/Cav1/Hspb1/Fabp4/Thy1/Cdkn2c/Cdkn1a/Plec	8
GO:1900047	GO:1900047	negative regulation of hemostasis	4/272	52/22777	0.00343447	0.0547134	0.0435259	Comp/Cd9/Alox12/C1qtnf1	4
GO:0009205	GO:0009205	purine ribonucleoside triphosphate metabolic process	9/272	253/22777	0.00351469	0.0552895	0.0439842	Myh8/Aldoa/Stat3/Pgam2/Myh3/Eno3/Nt5e/Myh7/Pid1	9
GO:0071900	GO:0071900	regulation of protein serine/threonine kinase activity	11/272	352/22777	0.0035542	0.0552895	0.0439842	Sfrp5/Cav1/Thy1/Cdkn2c/Sfn/Iqgap1/Irgm2/Higd1a/Acsl1/Cdkn1a/Ccng1	11
GO:0002696	GO:0002696	positive regulation of leukocyte activation	12/272	404/22777	0.00357092	0.0552895	0.0439842	Anxa1/Cav1/Thy1/Cebpa/Zbtb7b/Il1rl1/Vav3/Cd55/Cdkn1a/Stat6/Tac1/Slc7a1	12
GO:0061615	GO:0061615	glycolytic process through fructose-6-phosphate	3/272	26/22777	0.00357371	0.0552895	0.0439842	Aldoa/Pgam2/Eno3	3
GO:1990776	GO:1990776	response to angiotensin	3/272	26/22777	0.00357371	0.0552895	0.0439842	Cav1/Capn1/Nr3c2	3
GO:2000647	GO:2000647	negative regulation of stem cell proliferation	3/272	26/22777	0.00357371	0.0552895	0.0439842	Cebpa/Cdkn2c/Sfn	3
GO:0046651	GO:0046651	lymphocyte proliferation	11/272	353/22777	0.00363073	0.0553276	0.0440145	Anxa1/Zbtb7b/Pla2g2f/Emp2/Vav3/Lgals3/Cd55/Cdkn1a/Tac1/Cd44/Slc7a1	11
GO:0016052	GO:0016052	carbohydrate catabolic process	7/272	164/22777	0.00363996	0.0553276	0.0440145	Ppp1r3c/Aldoa/Stat3/Pgam2/Pygm/Eno3/Ldha	7
GO:0032535	GO:0032535	regulation of cellular component size	12/272	405/22777	0.00364186	0.0553276	0.0440145	Sema6d/Sema3d/Sema3c/Mgll/Sptbn1/Lmod2/Capg/Aqp1/Capn1/Tmod3/Neb/Sptan1	12
GO:0030308	GO:0030308	negative regulation of cell growth	8/272	208/22777	0.00364495	0.0553276	0.0440145	Ccn3/Sema6d/Fhl1/Sema3d/Myl2/Sema3c/Cdkn2c/Cdkn1a	8
GO:0014904	GO:0014904	myotube cell development	4/272	53/22777	0.0036805	0.055345	0.0440284	Acta1/Myf6/Cav2/Plec	4
GO:0071384	GO:0071384	cellular response to corticosteroid stimulus	4/272	53/22777	0.0036805	0.055345	0.0440284	Anxa1/Aqp1/Nr3c2/Nr3c1	4
GO:0060326	GO:0060326	cell chemotaxis	10/272	306/22777	0.00391518	0.0584017	0.04646	Ccn3/Anxa1/Camk1d/Hspb1/S100a14/Il17rc/Abcc1/Vav3/Lgals3/Plec	10
GO:0002920	GO:0002920	regulation of humoral immune response	4/272	54/22777	0.00393821	0.0584017	0.04646	Svep1/Ppl/Cd55/Evpl	4
GO:0045581	GO:0045581	negative regulation of T cell differentiation	4/272	54/22777	0.00393821	0.0584017	0.04646	Anxa1/Hspb1/Zbtb7b/Cd44	4
GO:0048843	GO:0048843	negative regulation of axon extension involved in axon guidance	3/272	27/22777	0.00398528	0.0588005	0.0467772	Sema6d/Sema3d/Sema3c	3
GO:0030041	GO:0030041	actin filament polymerization	7/272	167/22777	0.00401992	0.0588005	0.0467772	Sptbn1/Lmod2/Capg/Gas7/Capn1/Tmod3/Sptan1	7
GO:0030832	GO:0030832	regulation of actin filament length	7/272	167/22777	0.00401992	0.0588005	0.0467772	Sptbn1/Lmod2/Capg/Capn1/Tmod3/Neb/Sptan1	7
GO:0009144	GO:0009144	purine nucleoside triphosphate metabolic process	9/272	259/22777	0.00409601	0.0596424	0.047447	Myh8/Aldoa/Stat3/Pgam2/Myh3/Eno3/Nt5e/Myh7/Pid1	9
GO:0032943	GO:0032943	mononuclear cell proliferation	11/272	359/22777	0.00411809	0.0596938	0.0474879	Anxa1/Zbtb7b/Pla2g2f/Emp2/Vav3/Lgals3/Cd55/Cdkn1a/Tac1/Cd44/Slc7a1	11
GO:0010038	GO:0010038	response to metal ion	10/272	309/22777	0.00419138	0.0603346	0.0479977	Krt10/Ttn/Cav1/Fabp4/Cebpa/Aqp1/Itpr3/Iqgap1/Pgam2/Crip1	10
GO:0009199	GO:0009199	ribonucleoside triphosphate metabolic process	9/272	260/22777	0.0041998	0.0603346	0.0479977	Myh8/Aldoa/Stat3/Pgam2/Myh3/Eno3/Nt5e/Myh7/Pid1	9
GO:0046716	GO:0046716	muscle cell cellular homeostasis	3/272	28/22777	0.00442452	0.0625302	0.0497443	Cav1/Aldoa/Csrp3	3
GO:0030048	GO:0030048	actin filament-based movement	6/272	128/22777	0.00442479	0.0625302	0.0497443	Cav1/Myh8/Emp2/Cacna2d1/Dsp/Myh7	6
GO:0035710	GO:0035710	CD4-positive, alpha-beta T cell activation	6/272	128/22777	0.00442479	0.0625302	0.0497443	Anxa1/Zbtb7b/Stat3/Cd55/Stat6/Cd44	6
GO:0016053	GO:0016053	organic acid biosynthetic process	10/272	312/22777	0.00448275	0.0625302	0.0497443	Anxa1/Mgll/Fmo1/Alox12/Slc45a3/Fabp5/Hacd4/Elovl4/Ldha/Elovl1	10
GO:0045604	GO:0045604	regulation of epidermal cell differentiation	4/272	56/22777	0.00448972	0.0625302	0.0497443	Abca12/Sfn/Grhl1/Klf7	4
GO:0055010	GO:0055010	ventricular cardiac muscle tissue morphogenesis	4/272	56/22777	0.00448972	0.0625302	0.0497443	Myl2/Myl3/Dsp/Myh7	4
GO:0089718	GO:0089718	amino acid import across plasma membrane	4/272	56/22777	0.00448972	0.0625302	0.0497443	Ace2/Slc1a2/Slc7a1/Arl6ip5	4
GO:0034109	GO:0034109	homotypic cell-cell adhesion	5/272	90/22777	0.00450808	0.0625302	0.0497443	Comp/Cd9/Alox12/Dsp/C1qtnf1	5
GO:0001676	GO:0001676	long-chain fatty acid metabolic process	6/272	129/22777	0.0045953	0.0631952	0.0502734	Mgll/Alox12/Pla2g2f/Ephx1/Slc27a6/Acsl1	6
GO:0071621	GO:0071621	granulocyte chemotaxis	6/272	129/22777	0.0045953	0.0631952	0.0502734	Anxa1/Camk1d/S100a14/Il17rc/Vav3/Lgals3	6
GO:0007159	GO:0007159	leukocyte cell-cell adhesion	12/272	418/22777	0.00467206	0.0639774	0.0508957	Anxa1/Cav1/Hspb1/Thy1/Zbtb7b/Pla2g2f/Capn1/Lgals3/Nt5e/Cd55/Cd44/Slc7a1	12
GO:0043242	GO:0043242	negative regulation of protein-containing complex disassembly	5/272	91/22777	0.00472464	0.0644233	0.0512504	Sptbn1/Lmod2/Capg/Tmod3/Sptan1	5
GO:0006090	GO:0006090	pyruvate metabolic process	6/272	130/22777	0.00477061	0.0646846	0.0514582	Aldoa/Slc16a3/Stat3/Pgam2/Eno3/Ldha	6
GO:0034113	GO:0034113	heterotypic cell-cell adhesion	4/272	57/22777	0.00478401	0.0646846	0.0514582	Thy1/Perp/Dsp/Cd44	4
GO:0090330	GO:0090330	regulation of platelet aggregation	3/272	29/22777	0.00489196	0.065593	0.0521809	Cd9/Alox12/C1qtnf1	3
GO:2000831	GO:2000831	regulation of steroid hormone secretion	3/272	29/22777	0.00489196	0.065593	0.0521809	Ecrg4/Tac1/C1qtnf1	3
GO:0007204	GO:0007204	positive regulation of cytosolic calcium ion concentration	8/272	219/22777	0.00495981	0.0662269	0.0526852	Cav1/Itpr3/Cacna2d1/Cd36/Cd55/Tac1/C1qtnf1/Gpr157	8
GO:0045926	GO:0045926	negative regulation of growth	9/272	267/22777	0.0049851	0.0662894	0.0527349	Ccn3/Sema6d/Fhl1/Sema3d/Myl2/Sema3c/Cdkn2c/Myoz1/Cdkn1a	9
GO:0043536	GO:0043536	positive regulation of blood vessel endothelial cell migration	4/272	58/22777	0.00509099	0.0665228	0.0529206	Anxa1/Hspb1/Alox12/Fgfbp1	4
GO:0044060	GO:0044060	regulation of endocrine process	4/272	58/22777	0.00509099	0.0665228	0.0529206	Ecrg4/Inhbb/Tac1/C1qtnf1	4
GO:0050922	GO:0050922	negative regulation of chemotaxis	4/272	58/22777	0.00509099	0.0665228	0.0529206	Ccn3/Sema6d/Sema3d/Sema3c	4
GO:0051155	GO:0051155	positive regulation of striated muscle cell differentiation	4/272	58/22777	0.00509099	0.0665228	0.0529206	Myf6/Mamstr/Csrp3/Nr3c1	4
GO:0050730	GO:0050730	regulation of peptidyl-tyrosine phosphorylation	9/272	268/22777	0.00510601	0.0665228	0.0529206	Cav1/Thy1/Reln/Iqgap1/Ehd4/Cav2/Cd36/Aplp2/Cd44	9
GO:0030512	GO:0030512	negative regulation of transforming growth factor beta receptor signaling pathway	5/272	93/22777	0.00517977	0.0666822	0.0530473	Htra1/Cav1/Aspn/Htra3/Cav2	5
GO:1903035	GO:1903035	negative regulation of response to wounding	5/272	93/22777	0.00517977	0.0666822	0.0530473	Cd9/Alox12/Kremen1/Myoz1/C1qtnf1	5
GO:0010675	GO:0010675	regulation of cellular carbohydrate metabolic process	7/272	175/22777	0.0051804	0.0666822	0.0530473	Ppp1r3c/Dgat2/Slc45a3/Stat3/Nr3c1/Lepr/C1qtnf1	7
GO:0043244	GO:0043244	regulation of protein-containing complex disassembly	6/272	133/22777	0.00532607	0.0677911	0.0539295	Sptbn1/Lmod2/Capg/Irgm2/Tmod3/Sptan1	6
GO:0090287	GO:0090287	regulation of cellular response to growth factor stimulus	10/272	320/22777	0.00533825	0.0677911	0.0539295	Sfrp5/Htra1/Cav1/Aspn/Htra3/Cav2/Adamts12/Cd63/Hhip/Fgfbp1	10
GO:0051494	GO:0051494	negative regulation of cytoskeleton organization	7/272	176/22777	0.00534146	0.0677911	0.0539295	Tacstd2/Sptbn1/Lmod2/Capg/Capn1/Tmod3/Sptan1	7
GO:0051894	GO:0051894	positive regulation of focal adhesion assembly	3/272	30/22777	0.00538808	0.0677911	0.0539295	Thy1/Col16a1/Iqgap1	3
GO:0070293	GO:0070293	renal absorption	3/272	30/22777	0.00538808	0.0677911	0.0539295	Aqp3/Slc15a2/Aqp1	3
GO:0002548	GO:0002548	monocyte chemotaxis	4/272	59/22777	0.00541089	0.0677911	0.0539295	Ccn3/Anxa1/S100a14/Lgals3	4
GO:0050867	GO:0050867	positive regulation of cell activation	12/272	426/22777	0.00541402	0.0677911	0.0539295	Anxa1/Cav1/Thy1/Cebpa/Zbtb7b/Il1rl1/Vav3/Cd55/Cdkn1a/Stat6/Tac1/Slc7a1	12
GO:0033002	GO:0033002	muscle cell proliferation	9/272	272/22777	0.00561256	0.0700048	0.0556906	Ccn3/Cav1/Ace2/Alox12/Stat3/Ogn/Cav2/Rgs5/Cdkn1a	9
GO:1901879	GO:1901879	regulation of protein depolymerization	5/272	95/22777	0.0056651	0.0702368	0.0558751	Sptbn1/Lmod2/Capg/Tmod3/Sptan1	5
GO:1902904	GO:1902904	negative regulation of supramolecular fiber organization	7/272	178/22777	0.00567482	0.0702368	0.0558751	Tacstd2/Sptbn1/Lmod2/Capg/Capn1/Tmod3/Sptan1	7
GO:0051930	GO:0051930	regulation of sensory perception of pain	4/272	60/22777	0.00574395	0.0702952	0.0559216	Ccn3/Mgll/Fabp5/Tac1	4
GO:0060443	GO:0060443	mammary gland morphogenesis	4/272	60/22777	0.00574395	0.0702952	0.0559216	Cav1/Capn1/Nr3c1/Stat6	4
GO:0010001	GO:0010001	glial cell differentiation	9/272	273/22777	0.00574507	0.0702952	0.0559216	Ano1/Ndrg1/Reln/Slc45a3/Mal/Stat3/Plec/Nr3c1/Gpr157	9
GO:0062012	GO:0062012	regulation of small molecule metabolic process	11/272	377/22777	0.00589976	0.0707498	0.0562833	Anxa1/Cav1/Dgat2/Fmo1/Slc45a3/Fabp5/Stat3/Nr3c1/Lepr/C1qtnf1/Pid1	11
GO:0071354	GO:0071354	cellular response to interleukin-6	3/272	31/22777	0.00591335	0.0707498	0.0562833	Cebpa/Stat3/Pid1	3
GO:0003014	GO:0003014	renal system process	6/272	136/22777	0.0059275	0.0707498	0.0562833	Aqp3/Slc15a2/Aqp1/Nr3c2/Emp2/Tac1	6
GO:0050868	GO:0050868	negative regulation of T cell activation	6/272	136/22777	0.0059275	0.0707498	0.0562833	Anxa1/Hspb1/Zbtb7b/Pla2g2f/Lgals3/Cd44	6
GO:0002784	GO:0002784	regulation of antimicrobial peptide production	2/272	10/22777	0.00600208	0.0707498	0.0562833	Ppl/Evpl	2
GO:0030049	GO:0030049	muscle filament sliding	2/272	10/22777	0.00600208	0.0707498	0.0562833	Myh8/Myh7	2
GO:0033034	GO:0033034	positive regulation of myeloid cell apoptotic process	2/272	10/22777	0.00600208	0.0707498	0.0562833	Anxa1/Cd44	2
GO:0046877	GO:0046877	regulation of saliva secretion	2/272	10/22777	0.00600208	0.0707498	0.0562833	Aqp1/Tac1	2
GO:0075509	GO:0075509	endocytosis involved in viral entry into host cell	2/272	10/22777	0.00600208	0.0707498	0.0562833	Cav1/Cav2	2
GO:1903596	GO:1903596	regulation of gap junction assembly	2/272	10/22777	0.00600208	0.0707498	0.0562833	Cav1/Ace2	2
GO:0009150	GO:0009150	purine ribonucleotide metabolic process	12/272	432/22777	0.00602978	0.0708169	0.0563366	Myh8/Dgat2/Aldoa/Ampd1/Stat3/Pgam2/Myh3/Eno3/Nt5e/Myh7/Acsl1/Pid1	12
GO:0051931	GO:0051931	regulation of sensory perception	4/272	61/22777	0.00609041	0.0712688	0.0566962	Ccn3/Mgll/Fabp5/Tac1	4
GO:1903037	GO:1903037	regulation of leukocyte cell-cell adhesion	11/272	379/22777	0.00613028	0.0714755	0.0568606	Anxa1/Cav1/Hspb1/Thy1/Zbtb7b/Pla2g2f/Capn1/Lgals3/Cd55/Cd44/Slc7a1	11
GO:0045766	GO:0045766	positive regulation of angiogenesis	7/272	181/22777	0.00620374	0.0716706	0.0570158	Cma1/Hspb1/Aqp1/Emp2/Stat3/Lgals3/Ramp2	7
GO:1904018	GO:1904018	positive regulation of vasculature development	7/272	181/22777	0.00620374	0.0716706	0.0570158	Cma1/Hspb1/Aqp1/Emp2/Stat3/Lgals3/Ramp2	7
GO:0042391	GO:0042391	regulation of membrane potential	13/272	489/22777	0.00621383	0.0716706	0.0570158	Cav1/Ano1/Gria1/Fhl1/Reln/Alox12/Nr3c2/Cacna2d1/Dsp/Cd36/Tac1/Pid1/Arl6ip5	13
GO:0030595	GO:0030595	leukocyte chemotaxis	8/272	228/22777	0.00628339	0.072141	0.05739	Ccn3/Anxa1/Camk1d/S100a14/Il17rc/Vav3/Lgals3/Plec	8
GO:0009141	GO:0009141	nucleoside triphosphate metabolic process	9/272	277/22777	0.00629945	0.072141	0.05739	Myh8/Aldoa/Stat3/Pgam2/Myh3/Eno3/Nt5e/Myh7/Pid1	9
GO:0033673	GO:0033673	negative regulation of kinase activity	8/272	229/22777	0.00644553	0.0733486	0.0583507	Sfrp5/Cav1/Hspb1/Fabp4/Thy1/Cdkn2c/Cdkn1a/Plec	8
GO:0070527	GO:0070527	platelet aggregation	4/272	62/22777	0.00645049	0.0733486	0.0583507	Comp/Cd9/Alox12/C1qtnf1	4
GO:0007219	GO:0007219	Notch signaling pathway	7/272	183/22777	0.00657623	0.0742625	0.0590777	Ccn3/Cebpa/Perp/Stat3/Pgam2/Ripply1/Jag2	7
GO:0033559	GO:0033559	unsaturated fatty acid metabolic process	6/272	139/22777	0.00657701	0.0742625	0.0590777	Anxa1/Mgll/Alox12/Pla2g2f/Fabp5/Ephx1	6
GO:0030148	GO:0030148	sphingolipid biosynthetic process	5/272	99/22777	0.00673044	0.0754654	0.0600346	Cyp4f39/Hacd4/Cers3/Elovl4/Elovl1	5
GO:0120193	GO:0120193	tight junction organization	5/272	99/22777	0.00673044	0.0754654	0.0600346	Pof1b/Svep1/Plec/Ramp2/Cldn1	5
GO:0007596	GO:0007596	blood coagulation	7/272	184/22777	0.0067686	0.0756297	0.0601653	Comp/Cd9/Cav1/Alox12/Anxa8/Cd36/C1qtnf1	7
GO:0045620	GO:0045620	negative regulation of lymphocyte differentiation	4/272	63/22777	0.00682441	0.0759894	0.0604515	Anxa1/Hspb1/Zbtb7b/Cd44	4
GO:0043434	GO:0043434	response to peptide hormone	11/272	385/22777	0.0068646	0.0761734	0.0605979	Anxa1/Cav1/Zbtb7b/Capn1/Nr3c2/Csrp3/Inhbb/Stat3/Cav2/Stat6/Pid1	11
GO:0048841	GO:0048841	regulation of axon extension involved in axon guidance	3/272	33/22777	0.00705305	0.0774632	0.061624	Sema6d/Sema3d/Sema3c	3
GO:0070741	GO:0070741	response to interleukin-6	3/272	33/22777	0.00705305	0.0774632	0.061624	Cebpa/Stat3/Pid1	3
GO:1904646	GO:1904646	cellular response to amyloid-beta	3/272	33/22777	0.00705305	0.0774632	0.061624	Cacna2d1/Abcc1/Cd36	3
GO:0002778	GO:0002778	antibacterial peptide production	2/272	11/22777	0.00727835	0.0780724	0.0621086	Ppl/Evpl	2
GO:0015801	GO:0015801	aromatic amino acid transport	2/272	11/22777	0.00727835	0.0780724	0.0621086	Ace2/Slc7a1	2
GO:0018401	GO:0018401	peptidyl-proline hydroxylation to 4-hydroxy-L-proline	2/272	11/22777	0.00727835	0.0780724	0.0621086	P4ha1/P4ha2	2
GO:0033210	GO:0033210	leptin-mediated signaling pathway	2/272	11/22777	0.00727835	0.0780724	0.0621086	Stat3/Lepr	2
GO:0035336	GO:0035336	long-chain fatty-acyl-CoA metabolic process	2/272	11/22777	0.00727835	0.0780724	0.0621086	Dgat2/Acsl1	2
GO:0051458	GO:0051458	corticotropin secretion	2/272	11/22777	0.00727835	0.0780724	0.0621086	Ecrg4/Aqp1	2
GO:0060056	GO:0060056	mammary gland involution	2/272	11/22777	0.00727835	0.0780724	0.0621086	Cav1/Capn1	2
GO:0007599	GO:0007599	hemostasis	7/272	187/22777	0.00737083	0.0785408	0.0624812	Comp/Cd9/Cav1/Alox12/Anxa8/Cd36/C1qtnf1	7
GO:0050817	GO:0050817	coagulation	7/272	187/22777	0.00737083	0.0785408	0.0624812	Comp/Cd9/Cav1/Alox12/Anxa8/Cd36/C1qtnf1	7
GO:0002685	GO:0002685	regulation of leukocyte migration	8/272	235/22777	0.00748595	0.0795043	0.0632476	Ccn3/Cd9/Anxa1/Camk1d/Thy1/Capn1/S100a14/Lgals3	8
GO:0046883	GO:0046883	regulation of hormone secretion	10/272	337/22777	0.00757862	0.0802237	0.06382	Ccn3/Ecrg4/Abca12/Anxa1/Ano1/Inhbb/Lepr/Tac1/C1qtnf1/Klf7	10
GO:0035929	GO:0035929	steroid hormone secretion	3/272	34/22777	0.00766827	0.0806421	0.0641529	Ecrg4/Tac1/C1qtnf1	3
GO:1904706	GO:1904706	negative regulation of vascular associated smooth muscle cell proliferation	3/272	34/22777	0.00766827	0.0806421	0.0641529	Cav1/Rgs5/Cdkn1a	3
GO:0030833	GO:0030833	regulation of actin filament polymerization	6/272	144/22777	0.0077721	0.0814678	0.0648097	Sptbn1/Lmod2/Capg/Capn1/Tmod3/Sptan1	6
GO:0051251	GO:0051251	positive regulation of lymphocyte activation	10/272	340/22777	0.00803989	0.0840012	0.066825	Anxa1/Cav1/Thy1/Zbtb7b/Vav3/Cd55/Cdkn1a/Stat6/Tac1/Slc7a1	10
GO:0071375	GO:0071375	cellular response to peptide hormone stimulus	9/272	289/22777	0.00821182	0.0854783	0.0680002	Cav1/Zbtb7b/Nr3c2/Csrp3/Inhbb/Stat3/Cav2/Stat6/Pid1	9
GO:0006643	GO:0006643	membrane lipid metabolic process	7/272	191/22777	0.0082344	0.0854783	0.0680002	Abca12/Cyp4f39/Serinc5/Hacd4/Cers3/Elovl4/Elovl1	7
GO:0150117	GO:0150117	positive regulation of cell-substrate junction organization	3/272	35/22777	0.00831421	0.0857536	0.0682191	Thy1/Col16a1/Iqgap1	3
GO:2000515	GO:2000515	negative regulation of CD4-positive, alpha-beta T cell activation	3/272	35/22777	0.00831421	0.0857536	0.0682191	Anxa1/Zbtb7b/Cd44	3
GO:0009259	GO:0009259	ribonucleotide metabolic process	12/272	451/22777	0.00835337	0.085811	0.0682648	Myh8/Dgat2/Aldoa/Ampd1/Stat3/Pgam2/Myh3/Eno3/Nt5e/Myh7/Acsl1/Pid1	12
GO:0002819	GO:0002819	regulation of adaptive immune response	8/272	240/22777	0.00844568	0.085811	0.0682648	Anxa1/Zbtb7b/Svep1/Il1rl1/H2-K1/Cd55/Stat6/Cd44	8
GO:0015833	GO:0015833	peptide transport	10/272	343/22777	0.0085225	0.085811	0.0682648	Ccn3/Ecrg4/Abca12/Anxa1/Ano1/Slc15a2/Aqp1/Inhbb/Lepr/Klf7	10
GO:0006690	GO:0006690	icosanoid metabolic process	6/272	147/22777	0.0085601	0.085811	0.0682648	Anxa1/Mgll/Alox12/Pla2g2f/Fabp5/Ephx1	6
GO:0090101	GO:0090101	negative regulation of transmembrane receptor protein serine/threonine kinase signaling pathway	6/272	147/22777	0.0085601	0.085811	0.0682648	Ccn3/Htra1/Cav1/Aspn/Htra3/Cav2	6
GO:0001781	GO:0001781	neutrophil apoptotic process	2/272	12/22777	0.0086656	0.085811	0.0682648	Anxa1/Cd44	2
GO:0031392	GO:0031392	regulation of prostaglandin biosynthetic process	2/272	12/22777	0.0086656	0.085811	0.0682648	Anxa1/Fabp5	2
GO:0032224	GO:0032224	positive regulation of synaptic transmission, cholinergic	2/272	12/22777	0.0086656	0.085811	0.0682648	Lama2/Tac1	2
GO:0033275	GO:0033275	actin-myosin filament sliding	2/272	12/22777	0.0086656	0.085811	0.0682648	Myh8/Myh7	2
GO:0046689	GO:0046689	response to mercury ion	2/272	12/22777	0.0086656	0.085811	0.0682648	Aqp1/Pgam2	2
GO:0072584	GO:0072584	caveolin-mediated endocytosis	2/272	12/22777	0.0086656	0.085811	0.0682648	Cav1/Prom2	2
GO:0098911	GO:0098911	regulation of ventricular cardiac muscle cell action potential	2/272	12/22777	0.0086656	0.085811	0.0682648	Cav1/Dsp	2
GO:0071772	GO:0071772	response to BMP	7/272	193/22777	0.0086931	0.085811	0.0682648	Sfrp5/Htra1/Comp/Cav1/Htra3/Inhbb/Adamts12	7
GO:0071773	GO:0071773	cellular response to BMP stimulus	7/272	193/22777	0.0086931	0.085811	0.0682648	Sfrp5/Htra1/Comp/Cav1/Htra3/Inhbb/Adamts12	7
GO:0060612	GO:0060612	adipose tissue development	4/272	68/22777	0.0089092	0.0875074	0.0696143	Dgat2/Lmna/Plaat3/Klf7	4
GO:0051153	GO:0051153	regulation of striated muscle cell differentiation	5/272	106/22777	0.00891934	0.0875074	0.0696143	Ccn3/Myf6/Mamstr/Csrp3/Nr3c1	5
GO:0070542	GO:0070542	response to fatty acid	3/272	36/22777	0.00899119	0.0879442	0.0699618	Dgat2/Cd36/Pid1	3
GO:0046031	GO:0046031	ADP metabolic process	5/272	107/22777	0.00926769	0.0903741	0.0718948	Aldoa/Stat3/Pgam2/Eno3/Nt5e	5
GO:1902475	GO:1902475	L-alpha-amino acid transmembrane transport	4/272	69/22777	0.00937063	0.0911018	0.0724738	Ace2/Slc1a2/Slc7a1/Arl6ip5	4
GO:1905952	GO:1905952	regulation of lipid localization	7/272	196/22777	0.00941599	0.091267	0.0726052	Ecrg4/Abca12/Cav1/Cd36/Acsl1/Tac1/C1qtnf1	7
GO:0046879	GO:0046879	hormone secretion	11/272	403/22777	0.00948667	0.091676	0.0729306	Ccn3/Ecrg4/Abca12/Anxa1/Ano1/Aqp1/Inhbb/Lepr/Tac1/C1qtnf1/Klf7	11
GO:0008154	GO:0008154	actin polymerization or depolymerization	7/272	197/22777	0.00966645	0.0923462	0.0734638	Sptbn1/Lmod2/Capg/Gas7/Capn1/Tmod3/Sptan1	7
GO:1903038	GO:1903038	negative regulation of leukocyte cell-cell adhesion	6/272	151/22777	0.00969783	0.0923462	0.0734638	Anxa1/Hspb1/Zbtb7b/Pla2g2f/Lgals3/Cd44	6
GO:0046825	GO:0046825	regulation of protein export from nucleus	3/272	37/22777	0.00969951	0.0923462	0.0734638	Sfn/Uhmk1/Ifi27	3
GO:0048846	GO:0048846	axon extension involved in axon guidance	3/272	37/22777	0.00969951	0.0923462	0.0734638	Sema6d/Sema3d/Sema3c	3
GO:1902284	GO:1902284	neuron projection extension involved in neuron projection guidance	3/272	37/22777	0.00969951	0.0923462	0.0734638	Sema6d/Sema3d/Sema3c	3
GO:0050771	GO:0050771	negative regulation of axonogenesis	4/272	70/22777	0.00984734	0.0932022	0.0741447	Sema6d/Sema3d/Sema3c/Thy1	4
GO:0061337	GO:0061337	cardiac conduction	4/272	70/22777	0.00984734	0.0932022	0.0741447	Cav1/Ace2/Cacna2d1/Dsp	4
GO:0019693	GO:0019693	ribose phosphate metabolic process	12/272	462/22777	0.00998836	0.0936156	0.0744736	Myh8/Dgat2/Aldoa/Ampd1/Stat3/Pgam2/Myh3/Eno3/Nt5e/Myh7/Acsl1/Pid1	12
GO:0019233	GO:0019233	sensory perception of pain	6/272	152/22777	0.00999831	0.0936156	0.0744736	Ccn3/Ano1/Mgll/Aqp1/Fabp5/Tac1	6
GO:0031623	GO:0031623	receptor internalization	6/272	152/22777	0.00999831	0.0936156	0.0744736	Cd9/Cav1/Gria1/Cd63/Cd36/Ramp2	6
GO:0002759	GO:0002759	regulation of antimicrobial humoral response	2/272	13/22777	0.010161	0.0936156	0.0744736	Ppl/Evpl	2
GO:0002775	GO:0002775	antimicrobial peptide production	2/272	13/22777	0.010161	0.0936156	0.0744736	Ppl/Evpl	2
GO:0046462	GO:0046462	monoacylglycerol metabolic process	2/272	13/22777	0.010161	0.0936156	0.0744736	Dgat2/Mgll	2
GO:0048548	GO:0048548	regulation of pinocytosis	2/272	13/22777	0.010161	0.0936156	0.0744736	Cav1/Prom2	2
GO:1902170	GO:1902170	cellular response to reactive nitrogen species	2/272	13/22777	0.010161	0.0936156	0.0744736	Aqp1/Stat6	2
GO:2000849	GO:2000849	regulation of glucocorticoid secretion	2/272	13/22777	0.010161	0.0936156	0.0744736	Ecrg4/Tac1	2
GO:0048659	GO:0048659	smooth muscle cell proliferation	7/272	199/22777	0.0101819	0.0936156	0.0744736	Ccn3/Cav1/Ace2/Alox12/Ogn/Rgs5/Cdkn1a	7
GO:0001936	GO:0001936	regulation of endothelial cell proliferation	6/272	153/22777	0.0103054	0.0942566	0.0749835	Cav1/Tnmd/Sparc/Stat3/Cav2/Fgfbp1	6
GO:0010761	GO:0010761	fibroblast migration	4/272	71/22777	0.0103395	0.0942566	0.0749835	Ccn3/Aqp1/Iqgap1/Plec	4
GO:0042093	GO:0042093	T-helper cell differentiation	4/272	71/22777	0.0103395	0.0942566	0.0749835	Anxa1/Zbtb7b/Stat3/Stat6	4
GO:0021591	GO:0021591	ventricular system development	3/272	38/22777	0.0104395	0.0948988	0.0754944	Ttn/Sema6d/Aqp1	3
GO:0001508	GO:0001508	action potential	6/272	154/22777	0.010619	0.0957201	0.0761477	Cav1/Gria1/Cacna2d1/Dsp/Cd36/Tac1	6
GO:0008643	GO:0008643	carbohydrate transport	6/272	154/22777	0.010619	0.0957201	0.0761477	Aqp3/Slc45a3/Aqp1/Fabp5/Slc1a2/Pid1	6
GO:0031333	GO:0031333	negative regulation of protein-containing complex assembly	6/272	154/22777	0.010619	0.0957201	0.0761477	Sptbn1/Lmod2/Capg/Capn1/Tmod3/Sptan1	6
GO:0042129	GO:0042129	regulation of T cell proliferation	7/272	201/22777	0.0107172	0.0963348	0.0766368	Anxa1/Zbtb7b/Pla2g2f/Lgals3/Cd55/Cd44/Slc7a1	7
GO:0010595	GO:0010595	positive regulation of endothelial cell migration	5/272	111/22777	0.0107549	0.0964048	0.0766924	Anxa1/Hspb1/Alox12/Sparc/Fgfbp1	5
GO:0002294	GO:0002294	CD4-positive, alpha-beta T cell differentiation involved in immune response	4/272	72/22777	0.0108473	0.0969632	0.0771367	Anxa1/Zbtb7b/Stat3/Stat6	4
GO:0007178	GO:0007178	transmembrane receptor protein serine/threonine kinase signaling pathway	11/272	412/22777	0.0110585	0.0983045	0.0782037	Sfrp5/Ccn3/Htra1/Comp/Cav1/Aspn/Sptbn1/Htra3/Inhbb/Stat3/Cav2	11
GO:0009914	GO:0009914	hormone transport	11/272	412/22777	0.0110585	0.0983045	0.0782037	Ccn3/Ecrg4/Abca12/Anxa1/Ano1/Aqp1/Inhbb/Lepr/Tac1/C1qtnf1/Klf7	11
GO:0009135	GO:0009135	purine nucleoside diphosphate metabolic process	5/272	112/22777	0.0111507	0.0983048	0.0782039	Aldoa/Stat3/Pgam2/Eno3/Nt5e	5
GO:0009179	GO:0009179	purine ribonucleoside diphosphate metabolic process	5/272	112/22777	0.0111507	0.0983048	0.0782039	Aldoa/Stat3/Pgam2/Eno3/Nt5e	5
GO:0062014	GO:0062014	negative regulation of small molecule metabolic process	5/272	112/22777	0.0111507	0.0983048	0.0782039	Dgat2/Fmo1/Stat3/Lepr/Pid1	5
GO:0086091	GO:0086091	regulation of heart rate by cardiac conduction	3/272	39/22777	0.0112113	0.0983048	0.0782039	Cav1/Cacna2d1/Dsp	3
GO:1904645	GO:1904645	response to amyloid-beta	3/272	39/22777	0.0112113	0.0983048	0.0782039	Cacna2d1/Abcc1/Cd36	3
GO:0002293	GO:0002293	alpha-beta T cell differentiation involved in immune response	4/272	73/22777	0.011371	0.0991684	0.078891	Anxa1/Zbtb7b/Stat3/Stat6	4
GO:0007411	GO:0007411	axon guidance	8/272	253/22777	0.0113714	0.0991684	0.078891	Sema6d/Sema3d/Sema3c/Reln/Lama2/Ablim1/Matn2/Klf7	8
GO:0002027	GO:0002027	regulation of heart rate	5/272	113/22777	0.0115564	0.099604	0.0792375	Cav1/Cacna2d1/Dsp/Myh7/Tac1	5
GO:0022612	GO:0022612	gland morphogenesis	6/272	157/22777	0.0116007	0.099604	0.0792375	Cav1/Sema3c/Capn1/Nr3c1/Stat6/Cd44	6
GO:0050671	GO:0050671	positive regulation of lymphocyte proliferation	6/272	157/22777	0.0116007	0.099604	0.0792375	Anxa1/Vav3/Cd55/Cdkn1a/Tac1/Slc7a1	6
GO:0097485	GO:0097485	neuron projection guidance	8/272	254/22777	0.0116239	0.099604	0.0792375	Sema6d/Sema3d/Sema3c/Reln/Lama2/Ablim1/Matn2/Klf7	8
GO:0002829	GO:0002829	negative regulation of type 2 immune response	2/272	14/22777	0.0117618	0.099604	0.0792375	Anxa1/Stat6	2
GO:0015670	GO:0015670	carbon dioxide transport	2/272	14/22777	0.0117618	0.099604	0.0792375	Car12/Aqp1	2
GO:0019511	GO:0019511	peptidyl-proline hydroxylation	2/272	14/22777	0.0117618	0.099604	0.0792375	P4ha1/P4ha2	2
GO:0034116	GO:0034116	positive regulation of heterotypic cell-cell adhesion	2/272	14/22777	0.0117618	0.099604	0.0792375	Thy1/Cd44	2
GO:0070207	GO:0070207	protein homotrimerization	2/272	14/22777	0.0117618	0.099604	0.0792375	Scara5/Slc1a2	2
GO:0086069	GO:0086069	bundle of His cell to Purkinje myocyte communication	2/272	14/22777	0.0117618	0.099604	0.0792375	Cacna2d1/Dsp	2
GO:2001279	GO:2001279	regulation of unsaturated fatty acid biosynthetic process	2/272	14/22777	0.0117618	0.099604	0.0792375	Anxa1/Fabp5	2
GO:0061448	GO:0061448	connective tissue development	9/272	307/22777	0.0118708	0.100074	0.0796116	Ccn3/Comp/Dgat2/Lmna/Ogn/Plaat3/Adamts12/Bgn/Klf7	9
GO:0000079	GO:0000079	regulation of cyclin-dependent protein serine/threonine kinase activity	4/272	74/22777	0.0119106	0.100074	0.0796116	Cdkn2c/Sfn/Cdkn1a/Ccng1	4
GO:0002287	GO:0002287	alpha-beta T cell activation involved in immune response	4/272	74/22777	0.0119106	0.100074	0.0796116	Anxa1/Zbtb7b/Stat3/Stat6	4
GO:0034110	GO:0034110	regulation of homotypic cell-cell adhesion	3/272	40/22777	0.0120152	0.100428	0.0798931	Cd9/Alox12/C1qtnf1	3
GO:0060292	GO:0060292	long-term synaptic depression	3/272	40/22777	0.0120152	0.100428	0.0798931	Gria1/Mgll/Slc24a2	3
GO:0032271	GO:0032271	regulation of protein polymerization	7/272	206/22777	0.0121444	0.101246	0.0805434	Cav1/Sptbn1/Lmod2/Capg/Capn1/Tmod3/Sptan1	7
GO:0032956	GO:0032956	regulation of actin cytoskeleton organization	10/272	363/22777	0.0123319	0.102363	0.0814327	Tacstd2/Sptbn1/Lmod2/Capg/Capn1/Iqgap1/Tmod3/Neb/Sptan1/Tac1	10
GO:0046394	GO:0046394	carboxylic acid biosynthetic process	9/272	309/22777	0.0123421	0.102363	0.0814327	Anxa1/Mgll/Alox12/Slc45a3/Fabp5/Hacd4/Elovl4/Ldha/Elovl1	9
GO:0006109	GO:0006109	regulation of carbohydrate metabolic process	7/272	207/22777	0.0124456	0.102601	0.0816218	Ppp1r3c/Dgat2/Slc45a3/Stat3/Nr3c1/Lepr/C1qtnf1	7
GO:0050777	GO:0050777	negative regulation of immune response	7/272	207/22777	0.0124456	0.102601	0.0816218	Anxa1/Zbtb7b/Svep1/Il1rl1/Lgals3/Cd55/Stat6	7
GO:0061045	GO:0061045	negative regulation of wound healing	4/272	75/22777	0.0124665	0.102601	0.0816218	Cd9/Alox12/Myoz1/C1qtnf1	4
GO:0010565	GO:0010565	regulation of cellular ketone metabolic process	6/272	160/22777	0.0126447	0.103538	0.0823674	Anxa1/Cav1/Dgat2/Fmo1/Slc45a3/Fabp5	6
GO:0032946	GO:0032946	positive regulation of mononuclear cell proliferation	6/272	160/22777	0.0126447	0.103538	0.0823674	Anxa1/Vav3/Cd55/Cdkn1a/Tac1/Slc7a1	6
GO:0002253	GO:0002253	activation of immune response	12/272	478/22777	0.0127978	0.104171	0.0828703	Cav1/Krt1/Thy1/Slc15a2/S100a14/Irgm2/Mapkapk3/Svep1/Vav3/Lgals3/Cd36/Cd55	12
GO:0006636	GO:0006636	unsaturated fatty acid biosynthetic process	3/272	41/22777	0.0128514	0.104171	0.0828703	Anxa1/Alox12/Fabp5	3
GO:0010737	GO:0010737	protein kinase A signaling	3/272	41/22777	0.0128514	0.104171	0.0828703	Ttn/Sfn/Myom1	3
GO:0019755	GO:0019755	one-carbon compound transport	3/272	41/22777	0.0128514	0.104171	0.0828703	Aqp3/Car12/Aqp1	3
GO:0051147	GO:0051147	regulation of muscle cell differentiation	6/272	161/22777	0.0130069	0.105166	0.0836623	Ccn3/Myf6/Mamstr/Lama2/Csrp3/Nr3c1	6
GO:1903076	GO:1903076	regulation of protein localization to plasma membrane	5/272	117/22777	0.0132793	0.105429	0.0838716	Sptbn1/Tmbim1/Csrp3/Lgals3/Pid1	5
GO:0050678	GO:0050678	regulation of epithelial cell proliferation	11/272	424/22777	0.0134559	0.105429	0.0838716	Htra1/Cav1/Tacstd2/Krt4/Tnmd/Sparc/Sfn/Stat3/Cav2/Cldn1/Fgfbp1	11
GO:0010831	GO:0010831	positive regulation of myotube differentiation	2/272	15/22777	0.0134653	0.105429	0.0838716	Mamstr/Csrp3	2
GO:0014819	GO:0014819	regulation of skeletal muscle contraction	2/272	15/22777	0.0134653	0.105429	0.0838716	Casq1/Myh7	2
GO:0032429	GO:0032429	regulation of phospholipase A2 activity	2/272	15/22777	0.0134653	0.105429	0.0838716	Anxa1/Anxa8	2
GO:0035627	GO:0035627	ceramide transport	2/272	15/22777	0.0134653	0.105429	0.0838716	Abca12/Gltp	2
GO:0035933	GO:0035933	glucocorticoid secretion	2/272	15/22777	0.0134653	0.105429	0.0838716	Ecrg4/Tac1	2
GO:0045916	GO:0045916	negative regulation of complement activation	2/272	15/22777	0.0134653	0.105429	0.0838716	Svep1/Cd55	2
GO:0046794	GO:0046794	transport of virus	2/272	15/22777	0.0134653	0.105429	0.0838716	Cav1/Cav2	2
GO:0051290	GO:0051290	protein heterotetramerization	2/272	15/22777	0.0134653	0.105429	0.0838716	Krt10/Krt1	2
GO:0071285	GO:0071285	cellular response to lithium ion	2/272	15/22777	0.0134653	0.105429	0.0838716	Fabp4/Cebpa	2
GO:0097084	GO:0097084	vascular associated smooth muscle cell development	2/272	15/22777	0.0134653	0.105429	0.0838716	Comp/Ramp2	2
GO:2000095	GO:2000095	regulation of Wnt signaling pathway, planar cell polarity pathway	2/272	15/22777	0.0134653	0.105429	0.0838716	Sfrp5/Plekha4	2
GO:0001756	GO:0001756	somitogenesis	4/272	77/22777	0.0136272	0.10618	0.0844688	Ttn/Myf6/Sema3c/Ripply1	4
GO:2000514	GO:2000514	regulation of CD4-positive, alpha-beta T cell activation	4/272	77/22777	0.0136272	0.10618	0.0844688	Anxa1/Zbtb7b/Cd55/Cd44	4
GO:0046890	GO:0046890	regulation of lipid biosynthetic process	7/272	211/22777	0.0137041	0.106253	0.0845271	Igfbp7/Anxa1/Dgat2/Ccdc3/Slc45a3/Fabp5/Nr3c1	7
GO:0098742	GO:0098742	cell-cell adhesion via plasma-membrane adhesion molecules	7/272	211/22777	0.0137041	0.106253	0.0845271	Dsg1a/Dsc3/Fat2/Nectin4/Dsg3/Dsg1b/Cldn1	7
GO:0010906	GO:0010906	regulation of glucose metabolic process	5/272	118/22777	0.0137356	0.106253	0.0845271	Dgat2/Slc45a3/Nr3c1/Lepr/C1qtnf1	5
GO:0010721	GO:0010721	negative regulation of cell development	9/272	316/22777	0.0141024	0.108828	0.0865758	Anxa1/Sema6d/Sema3d/Hspb1/Sema3c/Thy1/Cebpa/Zbtb7b/Cd44	9
GO:0008064	GO:0008064	regulation of actin polymerization or depolymerization	6/272	164/22777	0.014137	0.108835	0.0865808	Sptbn1/Lmod2/Capg/Capn1/Tmod3/Sptan1	6
GO:0061097	GO:0061097	regulation of protein tyrosine kinase activity	4/272	78/22777	0.0142324	0.109308	0.0869572	Cav1/Thy1/Reln/Aplp2	4
GO:0010977	GO:0010977	negative regulation of neuron projection development	6/272	165/22777	0.0145285	0.11071	0.0880724	Sema6d/Sema3d/Sema3c/Thy1/Kremen1/H2-K1	6
GO:0007616	GO:0007616	long-term memory	3/272	43/22777	0.0146214	0.11071	0.0880724	Gria1/Reln/Tac1	3
GO:0050919	GO:0050919	negative chemotaxis	3/272	43/22777	0.0146214	0.11071	0.0880724	Sema6d/Sema3d/Sema3c	3
GO:0086002	GO:0086002	cardiac muscle cell action potential involved in contraction	3/272	43/22777	0.0146214	0.11071	0.0880724	Cav1/Cacna2d1/Dsp	3
GO:0086065	GO:0086065	cell communication involved in cardiac conduction	3/272	43/22777	0.0146214	0.11071	0.0880724	Cav1/Cacna2d1/Dsp	3
GO:2000516	GO:2000516	positive regulation of CD4-positive, alpha-beta T cell activation	3/272	43/22777	0.0146214	0.11071	0.0880724	Anxa1/Zbtb7b/Cd55	3
GO:0015807	GO:0015807	L-amino acid transport	4/272	79/22777	0.0148545	0.111165	0.088435	Ace2/Slc1a2/Slc7a1/Arl6ip5	4
GO:0019369	GO:0019369	arachidonic acid metabolic process	4/272	79/22777	0.0148545	0.111165	0.088435	Mgll/Alox12/Pla2g2f/Ephx1	4
GO:1904029	GO:1904029	regulation of cyclin-dependent protein kinase activity	4/272	79/22777	0.0148545	0.111165	0.088435	Cdkn2c/Sfn/Cdkn1a/Ccng1	4
GO:0032368	GO:0032368	regulation of lipid transport	6/272	166/22777	0.0149274	0.111165	0.088435	Ecrg4/Abca12/Cav1/Acsl1/Tac1/C1qtnf1	6
GO:0050680	GO:0050680	negative regulation of epithelial cell proliferation	6/272	166/22777	0.0149274	0.111165	0.088435	Cav1/Krt4/Tnmd/Sparc/Sfn/Cav2	6
GO:0007589	GO:0007589	body fluid secretion	5/272	121/22777	0.0151677	0.111165	0.088435	Cav1/Ano1/Zbtb7b/Aqp1/Tac1	5
GO:0001977	GO:0001977	renal system process involved in regulation of blood volume	2/272	16/22777	0.0152688	0.111165	0.088435	Nr3c2/Emp2	2
GO:0003091	GO:0003091	renal water homeostasis	2/272	16/22777	0.0152688	0.111165	0.088435	Aqp3/Aqp1	2
GO:0007512	GO:0007512	adult heart development	2/272	16/22777	0.0152688	0.111165	0.088435	Ttn/Myh7	2
GO:0014857	GO:0014857	regulation of skeletal muscle cell proliferation	2/272	16/22777	0.0152688	0.111165	0.088435	Stat3/Cav2	2
GO:0033700	GO:0033700	phospholipid efflux	2/272	16/22777	0.0152688	0.111165	0.088435	Abca12/Abcc1	2
GO:0046541	GO:0046541	saliva secretion	2/272	16/22777	0.0152688	0.111165	0.088435	Aqp1/Tac1	2
GO:0046642	GO:0046642	negative regulation of alpha-beta T cell proliferation	2/272	16/22777	0.0152688	0.111165	0.088435	Zbtb7b/Cd44	2
GO:0051014	GO:0051014	actin filament severing	2/272	16/22777	0.0152688	0.111165	0.088435	Capg/Csrp3	2
GO:0060396	GO:0060396	growth hormone receptor signaling pathway	2/272	16/22777	0.0152688	0.111165	0.088435	Stat3/Stat6	2
GO:0071378	GO:0071378	cellular response to growth hormone stimulus	2/272	16/22777	0.0152688	0.111165	0.088435	Stat3/Stat6	2
GO:2001212	GO:2001212	regulation of vasculogenesis	2/272	16/22777	0.0152688	0.111165	0.088435	Emp2/Ramp2	2
GO:0030072	GO:0030072	peptide hormone secretion	9/272	321/22777	0.0154689	0.112292	0.0893314	Ccn3/Ecrg4/Abca12/Anxa1/Ano1/Aqp1/Inhbb/Lepr/Klf7	9
GO:0002292	GO:0002292	T cell differentiation involved in immune response	4/272	80/22777	0.0154934	0.112292	0.0893314	Anxa1/Zbtb7b/Stat3/Stat6	4
GO:0045747	GO:0045747	positive regulation of Notch signaling pathway	3/272	44/22777	0.0155555	0.112489	0.0894878	Ccn3/Stat3/Jag2	3
GO:0051348	GO:0051348	negative regulation of transferase activity	8/272	268/22777	0.0156079	0.112615	0.089588	Sfrp5/Cav1/Hspb1/Fabp4/Thy1/Cdkn2c/Cdkn1a/Plec	8
GO:0018108	GO:0018108	peptidyl-tyrosine phosphorylation	9/272	323/22777	0.016042	0.115488	0.0918735	Cav1/Thy1/Reln/Iqgap1/Ehd4/Cav2/Cd36/Aplp2/Cd44	9
GO:0031345	GO:0031345	negative regulation of cell projection organization	7/272	218/22777	0.016122	0.115676	0.0920234	Sema6d/Tacstd2/Sema3d/Sema3c/Thy1/Kremen1/H2-K1	7
GO:2001236	GO:2001236	regulation of extrinsic apoptotic signaling pathway	6/272	169/22777	0.0161698	0.115676	0.0920234	Cav1/Srpx/Mal/Lmna/Tmbim1/Lgals3	6
GO:0009185	GO:0009185	ribonucleoside diphosphate metabolic process	5/272	123/22777	0.016176	0.115676	0.0920234	Aldoa/Stat3/Pgam2/Eno3/Nt5e	5
GO:0046636	GO:0046636	negative regulation of alpha-beta T cell activation	3/272	45/22777	0.0165225	0.117631	0.0935788	Anxa1/Zbtb7b/Cd44	3
GO:1901568	GO:1901568	fatty acid derivative metabolic process	3/272	45/22777	0.0165225	0.117631	0.0935788	Dgat2/Alox12/Acsl1	3
GO:0001935	GO:0001935	endothelial cell proliferation	6/272	170/22777	0.0165993	0.117802	0.0937147	Cav1/Tnmd/Sparc/Stat3/Cav2/Fgfbp1	6
GO:0018212	GO:0018212	peptidyl-tyrosine modification	9/272	325/22777	0.0166305	0.117802	0.0937147	Cav1/Thy1/Reln/Iqgap1/Ehd4/Cav2/Cd36/Aplp2/Cd44	9
GO:0051261	GO:0051261	protein depolymerization	5/272	124/22777	0.0166965	0.117802	0.0937147	Sptbn1/Lmod2/Capg/Tmod3/Sptan1	5
GO:1903707	GO:1903707	negative regulation of hemopoiesis	5/272	124/22777	0.0166965	0.117802	0.0937147	Anxa1/Hspb1/Cebpa/Zbtb7b/Cd44	5
GO:0009306	GO:0009306	protein secretion	11/272	438/22777	0.0167295	0.117802	0.0937147	Ccn3/Abca12/Comp/Ttn/Anxa1/Ano1/Cavin1/Inhbb/Myom1/Lepr/Klf7	11
GO:0035592	GO:0035592	establishment of protein localization to extracellular region	11/272	439/22777	0.0169843	0.118507	0.0942749	Ccn3/Abca12/Comp/Ttn/Anxa1/Ano1/Cavin1/Inhbb/Myom1/Lepr/Klf7	11
GO:0050863	GO:0050863	regulation of T cell activation	10/272	382/22777	0.0170259	0.118507	0.0942749	Anxa1/Cav1/Hspb1/Thy1/Zbtb7b/Pla2g2f/Lgals3/Cd55/Cd44/Slc7a1	10
GO:0002295	GO:0002295	T-helper cell lineage commitment	2/272	17/22777	0.0171698	0.118507	0.0942749	Stat3/Stat6	2
GO:0010226	GO:0010226	response to lithium ion	2/272	17/22777	0.0171698	0.118507	0.0942749	Fabp4/Cebpa	2
GO:0016264	GO:0016264	gap junction assembly	2/272	17/22777	0.0171698	0.118507	0.0942749	Cav1/Ace2	2
GO:0032222	GO:0032222	regulation of synaptic transmission, cholinergic	2/272	17/22777	0.0171698	0.118507	0.0942749	Lama2/Tac1	2
GO:0038166	GO:0038166	angiotensin-activated signaling pathway	2/272	17/22777	0.0171698	0.118507	0.0942749	Cav1/Nr3c2	2
GO:0070206	GO:0070206	protein trimerization	2/272	17/22777	0.0171698	0.118507	0.0942749	Scara5/Slc1a2	2
GO:2001171	GO:2001171	positive regulation of ATP biosynthetic process	2/272	17/22777	0.0171698	0.118507	0.0942749	Stat3/Pid1	2
GO:0043534	GO:0043534	blood vessel endothelial cell migration	5/272	125/22777	0.0172279	0.118507	0.0942749	Anxa1/Hspb1/Alox12/Emp2/Fgfbp1	5
GO:0071496	GO:0071496	cellular response to external stimulus	9/272	327/22777	0.0172346	0.118507	0.0942749	Cav1/Aqp3/Aqp1/Inhbb/Slc1a2/Ldha/Higd1a/Cdkn1a/Plec	9
GO:0051250	GO:0051250	negative regulation of lymphocyte activation	6/272	172/22777	0.0174819	0.119719	0.0952392	Anxa1/Hspb1/Zbtb7b/Pla2g2f/Lgals3/Cd44	6
GO:0001990	GO:0001990	regulation of systemic arterial blood pressure by hormone	3/272	46/22777	0.0175225	0.119719	0.0952392	Cpa3/Ace2/Nr3c2	3
GO:0003382	GO:0003382	epithelial cell morphogenesis	3/272	46/22777	0.0175225	0.119719	0.0952392	Pof1b/Rab25/Tnmd	3
GO:0006898	GO:0006898	receptor-mediated endocytosis	8/272	274/22777	0.0175874	0.119907	0.0953892	Cd9/Cav1/Gria1/Cav2/Cd63/Cd36/Cd44/Ramp2	8
GO:0002790	GO:0002790	peptide secretion	9/272	329/22777	0.0178547	0.121472	0.0966343	Ccn3/Ecrg4/Abca12/Anxa1/Ano1/Aqp1/Inhbb/Lepr/Klf7	9
GO:0090092	GO:0090092	regulation of transmembrane receptor protein serine/threonine kinase signaling pathway	8/272	275/22777	0.0179341	0.121755	0.096859	Sfrp5/Ccn3/Htra1/Cav1/Aspn/Htra3/Inhbb/Cav2	8
GO:0002822	GO:0002822	regulation of adaptive immune response based on somatic recombination of immune receptors built from immunoglobulin superfamily domains	7/272	223/22777	0.0180246	0.122112	0.0971429	Anxa1/Zbtb7b/Svep1/Il1rl1/H2-K1/Cd55/Stat6	7
GO:0002286	GO:0002286	T cell activation involved in immune response	5/272	127/22777	0.0183242	0.123621	0.0983439	Anxa1/Zbtb7b/Stat3/Lgals3/Stat6	5
GO:0003073	GO:0003073	regulation of systemic arterial blood pressure	5/272	127/22777	0.0183242	0.123621	0.0983439	Cpa3/Ace2/Nr3c2/Emp2/Tac1	5
GO:1903532	GO:1903532	positive regulation of secretion by cell	10/272	387/22777	0.0184558	0.124248	0.0988425	Ecrg4/Ttn/Ano1/Inhbb/Lgals3/Myom1/Nr3c1/Lepr/Tac1/C1qtnf1	10
GO:0071692	GO:0071692	protein localization to extracellular region	11/272	445/22777	0.0185743	0.12472	0.0992176	Ccn3/Abca12/Comp/Ttn/Anxa1/Ano1/Cavin1/Inhbb/Myom1/Lepr/Klf7	11
GO:0034764	GO:0034764	positive regulation of transmembrane transport	8/272	277/22777	0.0186421	0.12472	0.0992176	Casq1/Cav1/Thy1/Reln/Ace2/Cacna2d1/Slc1a2/Acsl1	8
GO:1903039	GO:1903039	positive regulation of leukocyte cell-cell adhesion	8/272	277/22777	0.0186421	0.12472	0.0992176	Anxa1/Cav1/Thy1/Zbtb7b/Capn1/Cd55/Cd44/Slc7a1	8
GO:0014812	GO:0014812	muscle cell migration	5/272	128/22777	0.0188893	0.124848	0.0993196	Ccn3/Anxa1/Cav1/Sema6d/Iqgap1	5
GO:0034219	GO:0034219	carbohydrate transmembrane transport	5/272	128/22777	0.0188893	0.124848	0.0993196	Aqp3/Aqp1/Fabp5/Slc1a2/Pid1	5
GO:0031349	GO:0031349	positive regulation of defense response	11/272	447/22777	0.0191281	0.124848	0.0993196	Cav1/Fabp4/Cebpa/Slc15a2/S100a14/Irgm2/Mapkapk3/Abcc1/Il1rl1/Cd36/Tac1	11
GO:0015669	GO:0015669	gas transport	2/272	18/22777	0.0191656	0.124848	0.0993196	Car12/Aqp1	2
GO:0032793	GO:0032793	positive regulation of CREB transcription factor activity	2/272	18/22777	0.0191656	0.124848	0.0993196	Camk1d/Reln	2
GO:0035337	GO:0035337	fatty-acyl-CoA metabolic process	2/272	18/22777	0.0191656	0.124848	0.0993196	Dgat2/Acsl1	2
GO:0043217	GO:0043217	myelin maintenance	2/272	18/22777	0.0191656	0.124848	0.0993196	Ndrg1/Plec	2
GO:0046322	GO:0046322	negative regulation of fatty acid oxidation	2/272	18/22777	0.0191656	0.124848	0.0993196	Dgat2/Fmo1	2
GO:0060192	GO:0060192	negative regulation of lipase activity	2/272	18/22777	0.0191656	0.124848	0.0993196	Anxa1/Anxa8	2
GO:0060416	GO:0060416	response to growth hormone	2/272	18/22777	0.0191656	0.124848	0.0993196	Stat3/Stat6	2
GO:0070102	GO:0070102	interleukin-6-mediated signaling pathway	2/272	18/22777	0.0191656	0.124848	0.0993196	Cebpa/Stat3	2
GO:0070571	GO:0070571	negative regulation of neuron projection regeneration	2/272	18/22777	0.0191656	0.124848	0.0993196	Thy1/Kremen1	2
GO:0098712	GO:0098712	L-glutamate import across plasma membrane	2/272	18/22777	0.0191656	0.124848	0.0993196	Slc1a2/Arl6ip5	2
GO:0070665	GO:0070665	positive regulation of leukocyte proliferation	6/272	176/22777	0.0193427	0.125747	0.100035	Anxa1/Vav3/Cd55/Cdkn1a/Tac1/Slc7a1	6
GO:0048640	GO:0048640	negative regulation of developmental growth	5/272	129/22777	0.0194656	0.126034	0.100263	Sema6d/Sema3d/Sema3c/Myoz1/Cdkn1a	5
GO:0003298	GO:0003298	physiological muscle hypertrophy	3/272	48/22777	0.0196219	0.126034	0.100263	Pdlim5/Col14a1/Nr3c1	3
GO:0003301	GO:0003301	physiological cardiac muscle hypertrophy	3/272	48/22777	0.0196219	0.126034	0.100263	Pdlim5/Col14a1/Nr3c1	3
GO:0030517	GO:0030517	negative regulation of axon extension	3/272	48/22777	0.0196219	0.126034	0.100263	Sema6d/Sema3d/Sema3c	3
GO:0061049	GO:0061049	cell growth involved in cardiac muscle cell development	3/272	48/22777	0.0196219	0.126034	0.100263	Pdlim5/Col14a1/Nr3c1	3
GO:0071385	GO:0071385	cellular response to glucocorticoid stimulus	3/272	48/22777	0.0196219	0.126034	0.100263	Anxa1/Aqp1/Nr3c1	3
GO:0010594	GO:0010594	regulation of endothelial cell migration	6/272	177/22777	0.0198282	0.127106	0.101116	Anxa1/Hspb1/Alox12/Sparc/Emp2/Fgfbp1	6
GO:0001952	GO:0001952	regulation of cell-matrix adhesion	5/272	130/22777	0.0200534	0.128294	0.102061	Thy1/Col16a1/Iqgap1/Emp2/Cd36	5
GO:0110053	GO:0110053	regulation of actin filament organization	8/272	281/22777	0.0201178	0.128422	0.102163	Tacstd2/Sptbn1/Lmod2/Capg/Capn1/Tmod3/Sptan1/Tac1	8
GO:0050708	GO:0050708	regulation of protein secretion	9/272	336/22777	0.0201533	0.128422	0.102163	Ccn3/Abca12/Ttn/Anxa1/Ano1/Inhbb/Myom1/Lepr/Klf7	9
GO:0051047	GO:0051047	positive regulation of secretion	11/272	451/22777	0.0202724	0.128759	0.102431	Ecrg4/Ttn/Ano1/Aqp1/Inhbb/Lgals3/Myom1/Nr3c1/Lepr/Tac1/C1qtnf1	11
GO:0019216	GO:0019216	regulation of lipid metabolic process	10/272	393/22777	0.0202861	0.128759	0.102431	Igfbp7/Anxa1/Cav1/Dgat2/Fmo1/Ccdc3/Slc45a3/Fabp5/Vav3/Nr3c1	10
GO:0010543	GO:0010543	regulation of platelet activation	3/272	49/22777	0.0207213	0.131004	0.104217	Cd9/Alox12/C1qtnf1	3
GO:0042304	GO:0042304	regulation of fatty acid biosynthetic process	3/272	49/22777	0.0207213	0.131004	0.104217	Anxa1/Slc45a3/Fabp5	3
GO:1902903	GO:1902903	regulation of supramolecular fiber organization	10/272	395/22777	0.0209248	0.131908	0.104936	Cav1/Tacstd2/Aebp1/Sptbn1/Lmod2/Capg/Capn1/Tmod3/Sptan1/Tac1	10
GO:0043542	GO:0043542	endothelial cell migration	7/272	230/22777	0.0209462	0.131908	0.104936	Ccn3/Anxa1/Hspb1/Alox12/Sparc/Emp2/Fgfbp1	7
GO:0097009	GO:0097009	energy homeostasis	4/272	88/22777	0.0212293	0.132186	0.105157	Fmo1/Stat3/Cd36/Lepr	4
GO:0002921	GO:0002921	negative regulation of humoral immune response	2/272	19/22777	0.0212537	0.132186	0.105157	Svep1/Cd55	2
GO:0006833	GO:0006833	water transport	2/272	19/22777	0.0212537	0.132186	0.105157	Aqp3/Aqp1	2
GO:0060019	GO:0060019	radial glial cell differentiation	2/272	19/22777	0.0212537	0.132186	0.105157	Stat3/Gpr157	2
GO:0086011	GO:0086011	membrane repolarization during action potential	2/272	19/22777	0.0212537	0.132186	0.105157	Cav1/Cacna2d1	2
GO:1901570	GO:1901570	fatty acid derivative biosynthetic process	2/272	19/22777	0.0212537	0.132186	0.105157	Alox12/Acsl1	2
GO:0016485	GO:0016485	protein processing	8/272	284/22777	0.0212779	0.132186	0.105157	Cma1/Comp/Clec3b/Aebp1/Perp/Capn1/Asprv1/Prss12	8
GO:0050920	GO:0050920	regulation of chemotaxis	7/272	232/22777	0.0218381	0.134467	0.106972	Ccn3/Camk1d/Sema6d/Sema3d/Hspb1/Sema3c/S100a14	7
GO:0030509	GO:0030509	BMP signaling pathway	6/272	181/22777	0.021853	0.134467	0.106972	Sfrp5/Htra1/Comp/Cav1/Htra3/Inhbb	6
GO:0014888	GO:0014888	striated muscle adaptation	3/272	50/22777	0.0218539	0.134467	0.106972	Lmna/Myoz1/Myh7	3
GO:0045806	GO:0045806	negative regulation of endocytosis	3/272	50/22777	0.0218539	0.134467	0.106972	Cav1/Lgals3/Prom2	3
GO:0071526	GO:0071526	semaphorin-plexin signaling pathway	3/272	50/22777	0.0218539	0.134467	0.106972	Sema6d/Sema3d/Sema3c	3
GO:0055088	GO:0055088	lipid homeostasis	6/272	182/22777	0.0223803	0.137442	0.109339	Abca12/Cav1/Tlcd3a/Fabp4/Cebpa/Dgat2	6
GO:0048588	GO:0048588	developmental cell growth	8/272	287/22777	0.0224846	0.13782	0.109639	Sema6d/Sema3d/Pdlim5/Sema3c/Mgll/Iqgap1/Col14a1/Nr3c1	8
GO:0061178	GO:0061178	regulation of insulin secretion involved in cellular response to glucose stimulus	4/272	90/22777	0.0228408	0.13912	0.110674	Abca12/Ano1/Lepr/Klf7	4
GO:0030195	GO:0030195	negative regulation of blood coagulation	3/272	51/22777	0.0230198	0.13912	0.110674	Cd9/Alox12/C1qtnf1	3
GO:0032355	GO:0032355	response to estradiol	3/272	51/22777	0.0230198	0.13912	0.110674	Anxa1/Stat3/Fosl2	3
GO:0042088	GO:0042088	T-helper 1 type immune response	3/272	51/22777	0.0230198	0.13912	0.110674	Anxa1/Il1rl1/Stat6	3
GO:0046640	GO:0046640	regulation of alpha-beta T cell proliferation	3/272	51/22777	0.0230198	0.13912	0.110674	Zbtb7b/Cd55/Cd44	3
GO:1902041	GO:1902041	regulation of extrinsic apoptotic signaling pathway via death domain receptors	3/272	51/22777	0.0230198	0.13912	0.110674	Mal/Tmbim1/Lgals3	3
GO:0010563	GO:0010563	negative regulation of phosphorus metabolic process	11/272	461/22777	0.0233539	0.13912	0.110674	Sfrp5/Cav1/Hspb1/Fabp4/Thy1/Cdkn2c/Iqgap1/Stat3/Cdkn1a/Plec/Pid1	11
GO:0045936	GO:0045936	negative regulation of phosphate metabolic process	11/272	461/22777	0.0233539	0.13912	0.110674	Sfrp5/Cav1/Hspb1/Fabp4/Thy1/Cdkn2c/Iqgap1/Stat3/Cdkn1a/Plec/Pid1	11
GO:0002923	GO:0002923	regulation of humoral immune response mediated by circulating immunoglobulin	2/272	20/22777	0.0234317	0.13912	0.110674	Svep1/Cd55	2
GO:0003159	GO:0003159	morphogenesis of an endothelium	2/272	20/22777	0.0234317	0.13912	0.110674	Alox12/Adamts12	2
GO:0014856	GO:0014856	skeletal muscle cell proliferation	2/272	20/22777	0.0234317	0.13912	0.110674	Stat3/Cav2	2
GO:0032011	GO:0032011	ARF protein signal transduction	2/272	20/22777	0.0234317	0.13912	0.110674	Psd/Arfgef2	2
GO:0032012	GO:0032012	regulation of ARF protein signal transduction	2/272	20/22777	0.0234317	0.13912	0.110674	Psd/Arfgef2	2
GO:0043373	GO:0043373	CD4-positive, alpha-beta T cell lineage commitment	2/272	20/22777	0.0234317	0.13912	0.110674	Stat3/Stat6	2
GO:0044241	GO:0044241	lipid digestion	2/272	20/22777	0.0234317	0.13912	0.110674	Aqp1/Cd36	2
GO:0045623	GO:0045623	negative regulation of T-helper cell differentiation	2/272	20/22777	0.0234317	0.13912	0.110674	Anxa1/Zbtb7b	2
GO:0061154	GO:0061154	endothelial tube morphogenesis	2/272	20/22777	0.0234317	0.13912	0.110674	Alox12/Adamts12	2
GO:0097581	GO:0097581	lamellipodium organization	4/272	91/22777	0.0236738	0.140197	0.111531	Aqp1/Vav3/Ablim1/Cd44	4
GO:1903828	GO:1903828	negative regulation of protein localization	7/272	236/22777	0.0237002	0.140197	0.111531	Ccn3/Anxa1/Tmbim1/Inhbb/Cd36/Pid1/Klf7	7
GO:0046467	GO:0046467	membrane lipid biosynthetic process	5/272	136/22777	0.0238246	0.140674	0.11191	Cyp4f39/Hacd4/Cers3/Elovl4/Elovl1	5
GO:0055074	GO:0055074	calcium ion homeostasis	9/272	347/22777	0.0241867	0.142263	0.113173	Casq1/Cav1/Thy1/Csrp3/Sypl2/Pygm/Cav2/Nt5e/Slc24a2	9
GO:0045332	GO:0045332	phospholipid translocation	3/272	52/22777	0.0242189	0.142263	0.113173	Atp8b1/Abcc1/Atp10a	3
GO:0042326	GO:0042326	negative regulation of phosphorylation	10/272	405/22777	0.02434	0.142263	0.113173	Sfrp5/Cav1/Hspb1/Fabp4/Thy1/Cdkn2c/Stat3/Cdkn1a/Plec/Pid1	10
GO:0052547	GO:0052547	regulation of peptidase activity	11/272	464/22777	0.0243418	0.142263	0.113173	Cav1/Alox12/Perp/Anxa8/Aqp1/Sfn/Stat3/Itih5/Serpinb8/Cd44/Arl6ip5	11
GO:0009636	GO:0009636	response to toxic substance	5/272	137/22777	0.0244945	0.142263	0.113173	Gria1/Ephx1/Abcc1/Cd36/Pon2	5
GO:0017015	GO:0017015	regulation of transforming growth factor beta receptor signaling pathway	5/272	137/22777	0.0244945	0.142263	0.113173	Htra1/Cav1/Aspn/Htra3/Cav2	5
GO:0051592	GO:0051592	response to calcium ion	5/272	137/22777	0.0244945	0.142263	0.113173	Krt10/Ttn/Cav1/Itpr3/Iqgap1	5
GO:0015914	GO:0015914	phospholipid transport	4/272	92/22777	0.0245249	0.142263	0.113173	Abca12/Atp8b1/Abcc1/Atp10a	4
GO:0050709	GO:0050709	negative regulation of protein secretion	4/272	92/22777	0.0245249	0.142263	0.113173	Ccn3/Anxa1/Inhbb/Klf7	4
GO:0009612	GO:0009612	response to mechanical stimulus	6/272	186/22777	0.0245748	0.142263	0.113173	Ttn/Cav1/Aqp1/Csrp3/Krt5/Plec	6
GO:0062197	GO:0062197	cellular response to chemical stress	9/272	348/22777	0.0245799	0.142263	0.113173	Anxa1/Cav1/Hspb1/Aqp1/Capn1/Cd36/Plec/Stat6/Arl6ip5	9
GO:0006913	GO:0006913	nucleocytoplasmic transport	9/272	350/22777	0.0253799	0.145331	0.115614	Nup210/Txnip/Lmna/Sfn/Stat3/Uhmk1/Cd36/Cdkn1a/Ifi27	9
GO:0051169	GO:0051169	nuclear transport	9/272	350/22777	0.0253799	0.145331	0.115614	Nup210/Txnip/Lmna/Sfn/Stat3/Uhmk1/Cd36/Cdkn1a/Ifi27	9
GO:0070301	GO:0070301	cellular response to hydrogen peroxide	4/272	93/22777	0.0253944	0.145331	0.115614	Anxa1/Aqp1/Capn1/Stat6	4
GO:0002823	GO:0002823	negative regulation of adaptive immune response based on somatic recombination of immune receptors built from immunoglobulin superfamily domains	3/272	53/22777	0.0254512	0.145331	0.115614	Zbtb7b/Svep1/Il1rl1	3
GO:0050819	GO:0050819	negative regulation of coagulation	3/272	53/22777	0.0254512	0.145331	0.115614	Cd9/Alox12/C1qtnf1	3
GO:0010958	GO:0010958	regulation of amino acid import across plasma membrane	2/272	21/22777	0.0256971	0.145331	0.115614	Ace2/Arl6ip5	2
GO:0035994	GO:0035994	response to muscle stretch	2/272	21/22777	0.0256971	0.145331	0.115614	Ttn/Csrp3	2
GO:0043116	GO:0043116	negative regulation of vascular permeability	2/272	21/22777	0.0256971	0.145331	0.115614	Nr3c1/Ramp2	2
GO:0044794	GO:0044794	positive regulation by host of viral process	2/272	21/22777	0.0256971	0.145331	0.115614	Cav2/Igf2r	2
GO:0070423	GO:0070423	nucleotide-binding oligomerization domain containing signaling pathway	2/272	21/22777	0.0256971	0.145331	0.115614	Slc15a2/Irgm2	2
GO:0090050	GO:0090050	positive regulation of cell migration involved in sprouting angiogenesis	2/272	21/22777	0.0256971	0.145331	0.115614	Anxa1/Fgfbp1	2
GO:0150104	GO:0150104	transport across blood-brain barrier	2/272	21/22777	0.0256971	0.145331	0.115614	Abcc1/Cd36	2
GO:1903789	GO:1903789	regulation of amino acid transmembrane transport	2/272	21/22777	0.0256971	0.145331	0.115614	Ace2/Arl6ip5	2
GO:0006094	GO:0006094	gluconeogenesis	4/272	94/22777	0.0262822	0.148028	0.11776	Dgat2/Pgam2/Nr3c1/Lepr	4
GO:0051899	GO:0051899	membrane depolarization	4/272	94/22777	0.0262822	0.148028	0.11776	Cav1/Fhl1/Alox12/Cacna2d1	4
GO:0002221	GO:0002221	pattern recognition receptor signaling pathway	6/272	189/22777	0.026312	0.148028	0.11776	Cav1/Slc15a2/S100a14/Irgm2/Mapkapk3/Cd36	6
GO:0042593	GO:0042593	glucose homeostasis	8/272	296/22777	0.0263936	0.148228	0.117919	Abca12/Ano1/Cebpa/Fabp5/Csrp3/Stat3/Lepr/Klf7	8
GO:0009132	GO:0009132	nucleoside diphosphate metabolic process	5/272	140/22777	0.0265766	0.148736	0.118324	Aldoa/Stat3/Pgam2/Eno3/Nt5e	5
GO:1903844	GO:1903844	regulation of cellular response to transforming growth factor beta stimulus	5/272	140/22777	0.0265766	0.148736	0.118324	Htra1/Cav1/Aspn/Htra3/Cav2	5
GO:0046777	GO:0046777	protein autophosphorylation	7/272	242/22777	0.0266943	0.149002	0.118535	Cav1/Thy1/Iqgap1/Obscn/Mapkapk3/Map3k20/Uhmk1	7
GO:0034204	GO:0034204	lipid translocation	3/272	54/22777	0.0267167	0.149002	0.118535	Atp8b1/Abcc1/Atp10a	3
GO:0033500	GO:0033500	carbohydrate homeostasis	8/272	297/22777	0.0268554	0.149517	0.118944	Abca12/Ano1/Cebpa/Fabp5/Csrp3/Stat3/Lepr/Klf7	8
GO:0050731	GO:0050731	positive regulation of peptidyl-tyrosine phosphorylation	6/272	190/22777	0.0269087	0.149555	0.118975	Reln/Iqgap1/Ehd4/Cav2/Cd36/Cd44	6
GO:0001933	GO:0001933	negative regulation of protein phosphorylation	9/272	354/22777	0.0270351	0.149782	0.119155	Sfrp5/Cav1/Hspb1/Fabp4/Thy1/Cdkn2c/Cdkn1a/Plec/Pid1	9
GO:0046683	GO:0046683	response to organophosphorus	4/272	95/22777	0.0271884	0.149782	0.119155	Aqp1/Itpr3/Pygm/Nt5e	4
GO:0042098	GO:0042098	T cell proliferation	7/272	243/22777	0.0272172	0.149782	0.119155	Anxa1/Zbtb7b/Pla2g2f/Lgals3/Cd55/Cd44/Slc7a1	7
GO:0071560	GO:0071560	cellular response to transforming growth factor beta stimulus	7/272	243/22777	0.0272172	0.149782	0.119155	Htra1/Cav1/Aspn/Htra3/Stat3/Cav2/Nr3c1	7
GO:0090398	GO:0090398	cellular senescence	5/272	141/22777	0.0272949	0.149782	0.119155	Ecrg4/Cav1/Lmna/Cdkn1a/Prelp	5
GO:0046631	GO:0046631	alpha-beta T cell activation	6/272	191/22777	0.0275144	0.149782	0.119155	Anxa1/Zbtb7b/Stat3/Cd55/Stat6/Cd44	6
GO:0048660	GO:0048660	regulation of smooth muscle cell proliferation	6/272	191/22777	0.0275144	0.149782	0.119155	Cav1/Ace2/Alox12/Ogn/Rgs5/Cdkn1a	6
GO:0042180	GO:0042180	cellular ketone metabolic process	7/272	244/22777	0.0277471	0.149782	0.119155	Anxa1/Cav1/Dgat2/Aldoa/Fmo1/Slc45a3/Fabp5	7
GO:0044262	GO:0044262	cellular carbohydrate metabolic process	8/272	299/22777	0.0277957	0.149782	0.119155	Ppp1r3c/Dgat2/Slc45a3/Stat3/Pygm/Nr3c1/Lepr/C1qtnf1	8
GO:0003044	GO:0003044	regulation of systemic arterial blood pressure mediated by a chemical signal	3/272	55/22777	0.0280153	0.149782	0.119155	Cpa3/Ace2/Nr3c2	3
GO:0006639	GO:0006639	acylglycerol metabolic process	5/272	142/22777	0.0280255	0.149782	0.119155	Cav1/Dgat2/Mgll/Plaat3/Acsl1	5
GO:0010811	GO:0010811	positive regulation of cell-substrate adhesion	5/272	142/22777	0.0280255	0.149782	0.119155	Thy1/Col16a1/Iqgap1/Emp2/Cd36	5
GO:0002363	GO:0002363	alpha-beta T cell lineage commitment	2/272	22/22777	0.0280476	0.149782	0.119155	Stat3/Stat6	2
GO:0006658	GO:0006658	phosphatidylserine metabolic process	2/272	22/22777	0.0280476	0.149782	0.119155	Serinc5/Pla2g2f	2
GO:0010232	GO:0010232	vascular transport	2/272	22/22777	0.0280476	0.149782	0.119155	Abcc1/Cd36	2
GO:0030810	GO:0030810	positive regulation of nucleotide biosynthetic process	2/272	22/22777	0.0280476	0.149782	0.119155	Stat3/Pid1	2
GO:0035872	GO:0035872	nucleotide-binding domain, leucine rich repeat containing receptor signaling pathway	2/272	22/22777	0.0280476	0.149782	0.119155	Slc15a2/Irgm2	2
GO:0071398	GO:0071398	cellular response to fatty acid	2/272	22/22777	0.0280476	0.149782	0.119155	Dgat2/Pid1	2
GO:1900373	GO:1900373	positive regulation of purine nucleotide biosynthetic process	2/272	22/22777	0.0280476	0.149782	0.119155	Stat3/Pid1	2
GO:0034644	GO:0034644	cellular response to UV	4/272	96/22777	0.0281132	0.149782	0.119155	Aqp1/Crip1/Map3k20/Cdkn1a	4
GO:0043367	GO:0043367	CD4-positive, alpha-beta T cell differentiation	4/272	96/22777	0.0281132	0.149782	0.119155	Anxa1/Zbtb7b/Stat3/Stat6	4
GO:0043535	GO:0043535	regulation of blood vessel endothelial cell migration	4/272	96/22777	0.0281132	0.149782	0.119155	Anxa1/Hspb1/Alox12/Fgfbp1	4
GO:0044344	GO:0044344	cellular response to fibroblast growth factor stimulus	4/272	96/22777	0.0281132	0.149782	0.119155	Iqgap1/Hhip/Cd44/Fgfbp1	4
GO:0061053	GO:0061053	somite development	4/272	96/22777	0.0281132	0.149782	0.119155	Ttn/Myf6/Sema3c/Ripply1	4
GO:1901379	GO:1901379	regulation of potassium ion transmembrane transport	4/272	96/22777	0.0281132	0.149782	0.119155	Cav1/Fhl1/Nr3c2/Cd63	4
GO:0046887	GO:0046887	positive regulation of hormone secretion	6/272	193/22777	0.0287526	0.152767	0.12153	Ecrg4/Ano1/Inhbb/Lepr/Tac1/C1qtnf1	6
GO:0002698	GO:0002698	negative regulation of immune effector process	5/272	143/22777	0.0287684	0.152767	0.12153	Anxa1/Zbtb7b/Svep1/Lgals3/Cd55	5
GO:0006813	GO:0006813	potassium ion transport	7/272	246/22777	0.0288278	0.15283	0.12158	Atp1b4/Cav1/Fhl1/Aqp1/Nr3c2/Cd63/Slc24a2	7
GO:0046718	GO:0046718	viral entry into host cell	4/272	97/22777	0.0290565	0.153789	0.122343	Cav1/Ace2/Nectin4/Cav2	4
GO:0071559	GO:0071559	response to transforming growth factor beta	7/272	247/22777	0.0293786	0.155239	0.123496	Htra1/Cav1/Aspn/Htra3/Stat3/Cav2/Nr3c1	7
GO:0006638	GO:0006638	neutral lipid metabolic process	5/272	144/22777	0.0295237	0.15575	0.123903	Cav1/Dgat2/Mgll/Plaat3/Acsl1	5
GO:0022898	GO:0022898	regulation of transmembrane transporter activity	8/272	303/22777	0.0297443	0.156657	0.124624	Casq1/Cav1/Fhl1/Reln/Ace2/Ahnak/Nr3c2/Cacna2d1	8
GO:0006096	GO:0006096	glycolytic process	4/272	98/22777	0.0300183	0.157584	0.125362	Aldoa/Stat3/Pgam2/Eno3	4
GO:0019319	GO:0019319	hexose biosynthetic process	4/272	98/22777	0.0300183	0.157584	0.125362	Dgat2/Pgam2/Nr3c1/Lepr	4
GO:0040013	GO:0040013	negative regulation of locomotion	9/272	361/22777	0.0301129	0.157823	0.125552	Ccn3/Cav1/Sema6d/Tacstd2/Sema3d/Sema3c/Thy1/Stat3/Cd63	9
GO:0018904	GO:0018904	ether metabolic process	2/272	23/22777	0.0304807	0.15795	0.125653	Ephx1/Plaat3	2
GO:0043501	GO:0043501	skeletal muscle adaptation	2/272	23/22777	0.0304807	0.15795	0.125653	Myoz1/Myh7	2
GO:0050872	GO:0050872	white fat cell differentiation	2/272	23/22777	0.0304807	0.15795	0.125653	Fabp4/Cebpa	2
GO:0050965	GO:0050965	detection of temperature stimulus involved in sensory perception of pain	2/272	23/22777	0.0304807	0.15795	0.125653	Ano1/Tac1	2
GO:0060456	GO:0060456	positive regulation of digestive system process	2/272	23/22777	0.0304807	0.15795	0.125653	Aqp1/Tac1	2
GO:0090201	GO:0090201	negative regulation of release of cytochrome c from mitochondria	2/272	23/22777	0.0304807	0.15795	0.125653	Lmna/Higd1a	2
GO:1904385	GO:1904385	cellular response to angiotensin	2/272	23/22777	0.0304807	0.15795	0.125653	Cav1/Nr3c2	2
GO:0006956	GO:0006956	complement activation	3/272	57/22777	0.0307115	0.158089	0.125764	Krt1/Svep1/Cd55	3
GO:0030225	GO:0030225	macrophage differentiation	3/272	57/22777	0.0307115	0.158089	0.125764	Cebpa/Il1rl1/Nr3c1	3
GO:0045058	GO:0045058	T cell selection	3/272	57/22777	0.0307115	0.158089	0.125764	Stat3/Jag2/Stat6	3
GO:0046633	GO:0046633	alpha-beta T cell proliferation	3/272	57/22777	0.0307115	0.158089	0.125764	Zbtb7b/Cd55/Cd44	3
GO:0003333	GO:0003333	amino acid transmembrane transport	4/272	99/22777	0.0309989	0.158089	0.125764	Ace2/Slc1a2/Slc7a1/Arl6ip5	4
GO:0006757	GO:0006757	ATP generation from ADP	4/272	99/22777	0.0309989	0.158089	0.125764	Aldoa/Stat3/Pgam2/Eno3	4
GO:0007044	GO:0007044	cell-substrate junction assembly	4/272	99/22777	0.0309989	0.158089	0.125764	Thy1/Col16a1/Iqgap1/Plec	4
GO:0009408	GO:0009408	response to heat	4/272	99/22777	0.0309989	0.158089	0.125764	Casq1/Ano1/Hspb7/Scara5	4
GO:0031960	GO:0031960	response to corticosteroid	4/272	99/22777	0.0309989	0.158089	0.125764	Anxa1/Aqp1/Nr3c2/Nr3c1	4
GO:0071774	GO:0071774	response to fibroblast growth factor	4/272	99/22777	0.0309989	0.158089	0.125764	Iqgap1/Hhip/Cd44/Fgfbp1	4
GO:0034614	GO:0034614	cellular response to reactive oxygen species	5/272	146/22777	0.0310715	0.158209	0.125859	Anxa1/Aqp1/Capn1/Cd36/Stat6	5
GO:1902075	GO:1902075	cellular response to salt	6/272	197/22777	0.031338	0.159314	0.126738	Krt10/Fabp4/Cebpa/Iqgap1/Slc1a2/Plec	6
GO:0002460	GO:0002460	adaptive immune response based on somatic recombination of immune receptors built from immunoglobulin superfamily domains	9/272	364/22777	0.0315041	0.159906	0.127209	Anxa1/Zbtb7b/Emp2/Stat3/Svep1/Il1rl1/H2-K1/Cd55/Stat6	9
GO:0035773	GO:0035773	insulin secretion involved in cellular response to glucose stimulus	4/272	100/22777	0.0319981	0.161196	0.128236	Abca12/Ano1/Lepr/Klf7	4
GO:0002820	GO:0002820	negative regulation of adaptive immune response	3/272	58/22777	0.032109	0.161196	0.128236	Zbtb7b/Svep1/Il1rl1	3
GO:0006111	GO:0006111	regulation of gluconeogenesis	3/272	58/22777	0.032109	0.161196	0.128236	Dgat2/Nr3c1/Lepr	3
GO:0030514	GO:0030514	negative regulation of BMP signaling pathway	3/272	58/22777	0.032109	0.161196	0.128236	Htra1/Cav1/Htra3	3
GO:0032941	GO:0032941	secretion by tissue	3/272	58/22777	0.032109	0.161196	0.128236	Ano1/Aqp1/Tac1	3
GO:0034332	GO:0034332	adherens junction organization	3/272	58/22777	0.032109	0.161196	0.128236	Dsp/Plec/Ramp2	3
GO:0051955	GO:0051955	regulation of amino acid transport	3/272	58/22777	0.032109	0.161196	0.128236	Ace2/Nr3c1/Arl6ip5	3
GO:0051259	GO:0051259	protein complex oligomerization	7/272	252/22777	0.0322398	0.161601	0.128557	Krt10/Comp/Krt1/Scara5/Slc1a2/Ehd4/Cldn1	7
GO:2001233	GO:2001233	regulation of apoptotic signaling pathway	10/272	425/22777	0.0323465	0.161884	0.128782	Cav1/Hspb1/Srpx/Mal/Lmna/Tmbim1/Inhbb/Higd1a/Lgals3/Cd44	10
GO:0050729	GO:0050729	positive regulation of inflammatory response	5/272	148/22777	0.0326694	0.163204	0.129833	Fabp4/Cebpa/Abcc1/Il1rl1/Tac1	5
GO:0052548	GO:0052548	regulation of endopeptidase activity	9/272	367/22777	0.0329394	0.163204	0.129833	Alox12/Perp/Anxa8/Aqp1/Sfn/Stat3/Serpinb8/Cd44/Arl6ip5	9
GO:0034383	GO:0034383	low-density lipoprotein particle clearance	2/272	24/22777	0.0329943	0.163204	0.129833	Dgat2/Cd36	2
GO:0043369	GO:0043369	CD4-positive or CD8-positive, alpha-beta T cell lineage commitment	2/272	24/22777	0.0329943	0.163204	0.129833	Stat3/Stat6	2
GO:0043371	GO:0043371	negative regulation of CD4-positive, alpha-beta T cell differentiation	2/272	24/22777	0.0329943	0.163204	0.129833	Anxa1/Zbtb7b	2
GO:1902547	GO:1902547	regulation of cellular response to vascular endothelial growth factor stimulus	2/272	24/22777	0.0329943	0.163204	0.129833	Adamts12/Cd63	2
GO:0006672	GO:0006672	ceramide metabolic process	4/272	101/22777	0.0330161	0.163204	0.129833	Abca12/Cyp4f39/Cers3/Elovl1	4
GO:0044409	GO:0044409	entry into host	4/272	101/22777	0.0330161	0.163204	0.129833	Cav1/Ace2/Nectin4/Cav2	4
GO:0002758	GO:0002758	innate immune response-activating signaling pathway	6/272	200/22777	0.0333735	0.164718	0.131037	Cav1/Slc15a2/S100a14/Irgm2/Mapkapk3/Cd36	6
GO:1904375	GO:1904375	regulation of protein localization to cell periphery	5/272	149/22777	0.0334872	0.164778	0.131085	Sptbn1/Tmbim1/Csrp3/Lgals3/Pid1	5
GO:0097035	GO:0097035	regulation of membrane lipid distribution	3/272	59/22777	0.0335393	0.164778	0.131085	Atp8b1/Abcc1/Atp10a	3
GO:0140353	GO:0140353	lipid export from cell	3/272	59/22777	0.0335393	0.164778	0.131085	Ecrg4/Tac1/C1qtnf1	3
GO:0030168	GO:0030168	platelet activation	4/272	102/22777	0.0340528	0.167046	0.132889	Comp/Cd9/Alox12/C1qtnf1	4
GO:0051928	GO:0051928	positive regulation of calcium ion transport	5/272	150/22777	0.0343177	0.168089	0.133719	Casq1/Cav1/Thy1/Cacna2d1/Lgals3	5
GO:2001238	GO:2001238	positive regulation of extrinsic apoptotic signaling pathway	3/272	60/22777	0.0350022	0.171181	0.136179	Cav1/Srpx/Mal	3
GO:0051224	GO:0051224	negative regulation of protein transport	5/272	151/22777	0.0351608	0.171696	0.136588	Ccn3/Anxa1/Inhbb/Cd36/Klf7	5
GO:0007179	GO:0007179	transforming growth factor beta receptor signaling pathway	6/272	203/22777	0.035493	0.172204	0.136993	Htra1/Cav1/Aspn/Htra3/Stat3/Cav2	6
GO:0005980	GO:0005980	glycogen catabolic process	2/272	25/22777	0.0355861	0.172204	0.136993	Ppp1r3c/Pygm	2
GO:0034114	GO:0034114	regulation of heterotypic cell-cell adhesion	2/272	25/22777	0.0355861	0.172204	0.136993	Thy1/Cd44	2
GO:0035988	GO:0035988	chondrocyte proliferation	2/272	25/22777	0.0355861	0.172204	0.136993	Ccn3/Comp	2
GO:2000561	GO:2000561	regulation of CD4-positive, alpha-beta T cell proliferation	2/272	25/22777	0.0355861	0.172204	0.136993	Cd55/Cd44	2
GO:2001169	GO:2001169	regulation of ATP biosynthetic process	2/272	25/22777	0.0355861	0.172204	0.136993	Stat3/Pid1	2
GO:0003206	GO:0003206	cardiac chamber morphogenesis	5/272	152/22777	0.0360167	0.174026	0.138442	Myl2/Myl3/Sema3c/Dsp/Myh7	5
GO:0002695	GO:0002695	negative regulation of leukocyte activation	6/272	204/22777	0.0362183	0.174738	0.139009	Anxa1/Hspb1/Zbtb7b/Pla2g2f/Lgals3/Cd44	6
GO:0046676	GO:0046676	negative regulation of insulin secretion	3/272	61/22777	0.0364976	0.17556	0.139662	Ccn3/Inhbb/Klf7	3
GO:0051591	GO:0051591	response to cAMP	3/272	61/22777	0.0364976	0.17556	0.139662	Aqp1/Itpr3/Pygm	3
GO:0006874	GO:0006874	intracellular calcium ion homeostasis	8/272	316/22777	0.0367227	0.176379	0.140314	Casq1/Cav1/Thy1/Csrp3/Sypl2/Pygm/Cav2/Slc24a2	8
GO:0043254	GO:0043254	regulation of protein-containing complex assembly	10/272	435/22777	0.0369768	0.177334	0.141074	Cav1/Sptbn1/Lmod2/Capg/Capn1/Irgm2/Tmod3/Lgals3/Sptan1/Cd36	10
GO:0001938	GO:0001938	positive regulation of endothelial cell proliferation	4/272	105/22777	0.0372758	0.177378	0.141109	Cav1/Stat3/Cav2/Fgfbp1	4
GO:0090288	GO:0090288	negative regulation of cellular response to growth factor stimulus	4/272	105/22777	0.0372758	0.177378	0.141109	Htra1/Cav1/Htra3/Adamts12	4
GO:0032409	GO:0032409	regulation of transporter activity	8/272	317/22777	0.0373015	0.177378	0.141109	Casq1/Cav1/Fhl1/Reln/Ace2/Ahnak/Nr3c2/Cacna2d1	8
GO:0007409	GO:0007409	axonogenesis	11/272	498/22777	0.0377547	0.177378	0.141109	Sema6d/Sema3d/Sema3c/Thy1/Mgll/Reln/Lama2/Ablim1/Matn2/Aplp2/Klf7	11
GO:0003231	GO:0003231	cardiac ventricle development	5/272	154/22777	0.0377667	0.177378	0.141109	Myl2/Myl3/Sema3c/Dsp/Myh7	5
GO:0060348	GO:0060348	bone development	7/272	261/22777	0.0378483	0.177378	0.141109	Comp/Sparc/Ogn/Adamts12/Ripply1/Lepr/Bgn	7
GO:0086001	GO:0086001	cardiac muscle cell action potential	3/272	62/22777	0.0380254	0.177378	0.141109	Cav1/Cacna2d1/Dsp	3
GO:0009251	GO:0009251	glucan catabolic process	2/272	26/22777	0.0382538	0.177378	0.141109	Ppp1r3c/Pygm	2
GO:0010829	GO:0010829	negative regulation of glucose transmembrane transport	2/272	26/22777	0.0382538	0.177378	0.141109	Fabp5/Pid1	2
GO:0030449	GO:0030449	regulation of complement activation	2/272	26/22777	0.0382538	0.177378	0.141109	Svep1/Cd55	2
GO:0038083	GO:0038083	peptidyl-tyrosine autophosphorylation	2/272	26/22777	0.0382538	0.177378	0.141109	Cav1/Iqgap1	2
GO:0044247	GO:0044247	cellular polysaccharide catabolic process	2/272	26/22777	0.0382538	0.177378	0.141109	Ppp1r3c/Pygm	2
GO:0045063	GO:0045063	T-helper 1 cell differentiation	2/272	26/22777	0.0382538	0.177378	0.141109	Anxa1/Stat6	2
GO:0045684	GO:0045684	positive regulation of epidermis development	2/272	26/22777	0.0382538	0.177378	0.141109	Krt10/Sfn	2
GO:0045723	GO:0045723	positive regulation of fatty acid biosynthetic process	2/272	26/22777	0.0382538	0.177378	0.141109	Anxa1/Slc45a3	2
GO:0045736	GO:0045736	negative regulation of cyclin-dependent protein serine/threonine kinase activity	2/272	26/22777	0.0382538	0.177378	0.141109	Cdkn2c/Cdkn1a	2
GO:0050860	GO:0050860	negative regulation of T cell receptor signaling pathway	2/272	26/22777	0.0382538	0.177378	0.141109	Thy1/Lgals3	2
GO:0050891	GO:0050891	multicellular organismal-level water homeostasis	2/272	26/22777	0.0382538	0.177378	0.141109	Aqp3/Aqp1	2
GO:0051291	GO:0051291	protein heterooligomerization	2/272	26/22777	0.0382538	0.177378	0.141109	Krt10/Krt1	2
GO:0071549	GO:0071549	cellular response to dexamethasone stimulus	2/272	26/22777	0.0382538	0.177378	0.141109	Aqp1/Nr3c1	2
GO:1903077	GO:1903077	negative regulation of protein localization to plasma membrane	2/272	26/22777	0.0382538	0.177378	0.141109	Tmbim1/Pid1	2
GO:1903579	GO:1903579	negative regulation of ATP metabolic process	2/272	26/22777	0.0382538	0.177378	0.141109	Stat3/Pid1	2
GO:2000050	GO:2000050	regulation of non-canonical Wnt signaling pathway	2/272	26/22777	0.0382538	0.177378	0.141109	Sfrp5/Plekha4	2
GO:0010660	GO:0010660	regulation of muscle cell apoptotic process	4/272	106/22777	0.0383879	0.177489	0.141197	Cav1/Alox12/Capn1/Lypd3	4
GO:0150115	GO:0150115	cell-substrate junction organization	4/272	106/22777	0.0383879	0.177489	0.141197	Thy1/Col16a1/Iqgap1/Plec	4
GO:1904950	GO:1904950	negative regulation of establishment of protein localization	5/272	155/22777	0.0386609	0.178495	0.141997	Ccn3/Anxa1/Inhbb/Cd36/Klf7	5
GO:0031668	GO:0031668	cellular response to extracellular stimulus	7/272	263/22777	0.0391764	0.180615	0.143684	Aqp3/Inhbb/Slc1a2/Ldha/Higd1a/Cdkn1a/Plec	7
GO:0006641	GO:0006641	triglyceride metabolic process	4/272	107/22777	0.0395187	0.181204	0.144152	Cav1/Dgat2/Plaat3/Acsl1	4
GO:0030510	GO:0030510	regulation of BMP signaling pathway	4/272	107/22777	0.0395187	0.181204	0.144152	Sfrp5/Htra1/Cav1/Htra3	4
GO:0001755	GO:0001755	neural crest cell migration	3/272	63/22777	0.0395855	0.181204	0.144152	Sema6d/Sema3d/Sema3c	3
GO:0031102	GO:0031102	neuron projection regeneration	3/272	63/22777	0.0395855	0.181204	0.144152	Thy1/Kremen1/Matn2	3
GO:0090303	GO:0090303	positive regulation of wound healing	3/272	63/22777	0.0395855	0.181204	0.144152	Anxa1/Cd36/Cldn1	3
GO:0010639	GO:0010639	negative regulation of organelle organization	9/272	380/22777	0.0396836	0.181394	0.144304	Tacstd2/Sptbn1/Lmod2/Capg/Lmna/Capn1/Tmod3/Higd1a/Sptan1	9
GO:0007519	GO:0007519	skeletal muscle tissue development	6/272	209/22777	0.0399873	0.182524	0.145202	Acta1/Cav1/Myf6/Myoz1/Cav2/Plec	6
GO:0030073	GO:0030073	insulin secretion	7/272	265/22777	0.0405346	0.184499	0.146773	Ccn3/Abca12/Anxa1/Ano1/Inhbb/Lepr/Klf7	7
GO:0090276	GO:0090276	regulation of peptide hormone secretion	7/272	265/22777	0.0405346	0.184499	0.146773	Ccn3/Ecrg4/Abca12/Ano1/Inhbb/Lepr/Klf7	7
GO:0016525	GO:0016525	negative regulation of angiogenesis	4/272	108/22777	0.0406685	0.184507	0.14678	Thbs2/Tnmd/Sparc/Hhip	4
GO:0097193	GO:0097193	intrinsic apoptotic signaling pathway	8/272	323/22777	0.0409031	0.184507	0.14678	Cav1/Hspb1/Perp/Sfn/Crip1/Cdkn1a/Cd44/Arl6ip5	8
GO:0003299	GO:0003299	muscle hypertrophy in response to stress	2/272	27/22777	0.0409952	0.184507	0.14678	Lmna/Myh7	2
GO:0007271	GO:0007271	synaptic transmission, cholinergic	2/272	27/22777	0.0409952	0.184507	0.14678	Lama2/Tac1	2
GO:0014898	GO:0014898	cardiac muscle hypertrophy in response to stress	2/272	27/22777	0.0409952	0.184507	0.14678	Lmna/Myh7	2
GO:0035739	GO:0035739	CD4-positive, alpha-beta T cell proliferation	2/272	27/22777	0.0409952	0.184507	0.14678	Cd55/Cd44	2
GO:0050961	GO:0050961	detection of temperature stimulus involved in sensory perception	2/272	27/22777	0.0409952	0.184507	0.14678	Ano1/Tac1	2
GO:1901223	GO:1901223	negative regulation of NIK/NF-kappaB signaling	2/272	27/22777	0.0409952	0.184507	0.14678	Ccn3/Capn1	2
GO:0010972	GO:0010972	negative regulation of G2/M transition of mitotic cell cycle	3/272	64/22777	0.0411776	0.184811	0.147022	Fhl1/Cdkn1a/Ccng1	3
GO:0050873	GO:0050873	brown fat cell differentiation	3/272	64/22777	0.0411776	0.184811	0.147022	Fabp4/Cebpa/Zbtb7b	3
GO:0046364	GO:0046364	monosaccharide biosynthetic process	4/272	109/22777	0.0418371	0.186729	0.148548	Dgat2/Pgam2/Nr3c1/Lepr	4
GO:0046889	GO:0046889	positive regulation of lipid biosynthetic process	4/272	109/22777	0.0418371	0.186729	0.148548	Anxa1/Dgat2/Ccdc3/Slc45a3	4
GO:0071901	GO:0071901	negative regulation of protein serine/threonine kinase activity	4/272	109/22777	0.0418371	0.186729	0.148548	Sfrp5/Cav1/Cdkn2c/Cdkn1a	4
GO:1904427	GO:1904427	positive regulation of calcium ion transmembrane transport	4/272	109/22777	0.0418371	0.186729	0.148548	Casq1/Cav1/Thy1/Cacna2d1	4
GO:0006611	GO:0006611	protein export from nucleus	3/272	65/22777	0.0428016	0.189458	0.150718	Sfn/Uhmk1/Ifi27	3
GO:0010656	GO:0010656	negative regulation of muscle cell apoptotic process	3/272	65/22777	0.0428016	0.189458	0.150718	Cav1/Alox12/Lypd3	3
GO:0051893	GO:0051893	regulation of focal adhesion assembly	3/272	65/22777	0.0428016	0.189458	0.150718	Thy1/Col16a1/Iqgap1	3
GO:0071260	GO:0071260	cellular response to mechanical stimulus	3/272	65/22777	0.0428016	0.189458	0.150718	Cav1/Aqp1/Plec	3
GO:0090109	GO:0090109	regulation of cell-substrate junction assembly	3/272	65/22777	0.0428016	0.189458	0.150718	Thy1/Col16a1/Iqgap1	3
GO:0090497	GO:0090497	mesenchymal cell migration	3/272	65/22777	0.0428016	0.189458	0.150718	Sema6d/Sema3d/Sema3c	3
GO:0032890	GO:0032890	regulation of organic acid transport	4/272	110/22777	0.0430246	0.189922	0.151088	Ace2/Acsl1/Nr3c1/Arl6ip5	4
GO:2000181	GO:2000181	negative regulation of blood vessel morphogenesis	4/272	110/22777	0.0430246	0.189922	0.151088	Thbs2/Tnmd/Sparc/Hhip	4
GO:0003094	GO:0003094	glomerular filtration	2/272	28/22777	0.0438084	0.191543	0.152377	Aqp1/Emp2	2
GO:0006925	GO:0006925	inflammatory cell apoptotic process	2/272	28/22777	0.0438084	0.191543	0.152377	Anxa1/Cd44	2
GO:0014887	GO:0014887	cardiac muscle adaptation	2/272	28/22777	0.0438084	0.191543	0.152377	Lmna/Myh7	2
GO:0070584	GO:0070584	mitochondrion morphogenesis	2/272	28/22777	0.0438084	0.191543	0.152377	Plec/Pid1	2
GO:0071480	GO:0071480	cellular response to gamma radiation	2/272	28/22777	0.0438084	0.191543	0.152377	Map3k20/Cdkn1a	2
GO:1904030	GO:1904030	negative regulation of cyclin-dependent protein kinase activity	2/272	28/22777	0.0438084	0.191543	0.152377	Cdkn2c/Cdkn1a	2
GO:1904376	GO:1904376	negative regulation of protein localization to cell periphery	2/272	28/22777	0.0438084	0.191543	0.152377	Tmbim1/Pid1	2
GO:0002791	GO:0002791	regulation of peptide secretion	7/272	270/22777	0.0440636	0.19219	0.152892	Ccn3/Ecrg4/Abca12/Ano1/Inhbb/Lepr/Klf7	7
GO:0030217	GO:0030217	T cell differentiation	8/272	328/22777	0.0440759	0.19219	0.152892	Anxa1/Hspb1/Zbtb7b/Stat3/Jag2/Lepr/Stat6/Cd44	8
GO:0010657	GO:0010657	muscle cell apoptotic process	4/272	111/22777	0.0442309	0.192345	0.153015	Cav1/Alox12/Capn1/Lypd3	4
GO:1901343	GO:1901343	negative regulation of vasculature development	4/272	111/22777	0.0442309	0.192345	0.153015	Thbs2/Tnmd/Sparc/Hhip	4
GO:1902750	GO:1902750	negative regulation of cell cycle G2/M phase transition	3/272	66/22777	0.0444574	0.193069	0.153591	Fhl1/Cdkn1a/Ccng1	3
GO:0022409	GO:0022409	positive regulation of cell-cell adhesion	8/272	329/22777	0.0447294	0.193988	0.154322	Anxa1/Cav1/Thy1/Zbtb7b/Capn1/Cd55/Cd44/Slc7a1	8
GO:0007613	GO:0007613	memory	5/272	162/22777	0.045282	0.19612	0.156019	Gria1/Reln/Itpr3/Slc24a2/Tac1	5
GO:0002757	GO:0002757	immune response-activating signaling pathway	9/272	390/22777	0.0454701	0.196661	0.156449	Cav1/Thy1/Slc15a2/S100a14/Irgm2/Mapkapk3/Vav3/Lgals3/Cd36	9
GO:0090087	GO:0090087	regulation of peptide transport	7/272	272/22777	0.045529	0.196661	0.156449	Ccn3/Ecrg4/Abca12/Ano1/Inhbb/Lepr/Klf7	7
GO:0032731	GO:0032731	positive regulation of interleukin-1 beta production	3/272	67/22777	0.0461446	0.197219	0.156893	Hspb1/Stat3/Cd36	3
GO:0032892	GO:0032892	positive regulation of organic acid transport	3/272	67/22777	0.0461446	0.197219	0.156893	Ace2/Acsl1/Nr3c1	3
GO:0003071	GO:0003071	renal system process involved in regulation of systemic arterial blood pressure	2/272	29/22777	0.0466911	0.197219	0.156893	Nr3c2/Emp2	2
GO:0015813	GO:0015813	L-glutamate transmembrane transport	2/272	29/22777	0.0466911	0.197219	0.156893	Slc1a2/Arl6ip5	2
GO:0018126	GO:0018126	protein hydroxylation	2/272	29/22777	0.0466911	0.197219	0.156893	P4ha1/P4ha2	2
GO:0035812	GO:0035812	renal sodium excretion	2/272	29/22777	0.0466911	0.197219	0.156893	Nr3c2/Tac1	2
GO:0042044	GO:0042044	fluid transport	2/272	29/22777	0.0466911	0.197219	0.156893	Aqp3/Aqp1	2
GO:0043032	GO:0043032	positive regulation of macrophage activation	2/272	29/22777	0.0466911	0.197219	0.156893	Cebpa/Il1rl1	2
GO:0046639	GO:0046639	negative regulation of alpha-beta T cell differentiation	2/272	29/22777	0.0466911	0.197219	0.156893	Anxa1/Zbtb7b	2
GO:0086005	GO:0086005	ventricular cardiac muscle cell action potential	2/272	29/22777	0.0466911	0.197219	0.156893	Cav1/Dsp	2
GO:0098901	GO:0098901	regulation of cardiac muscle cell action potential	2/272	29/22777	0.0466911	0.197219	0.156893	Cav1/Dsp	2
GO:1900017	GO:1900017	positive regulation of cytokine production involved in inflammatory response	2/272	29/22777	0.0466911	0.197219	0.156893	Stat3/Il17rc	2
GO:1900027	GO:1900027	regulation of ruffle assembly	2/272	29/22777	0.0466911	0.197219	0.156893	Cav1/Tacstd2	2
GO:1900543	GO:1900543	negative regulation of purine nucleotide metabolic process	2/272	29/22777	0.0466911	0.197219	0.156893	Stat3/Pid1	2
GO:0006165	GO:0006165	nucleoside diphosphate phosphorylation	4/272	113/22777	0.0467002	0.197219	0.156893	Aldoa/Stat3/Pgam2/Eno3	4
GO:0014909	GO:0014909	smooth muscle cell migration	4/272	113/22777	0.0467002	0.197219	0.156893	Ccn3/Cav1/Sema6d/Iqgap1	4
GO:0032760	GO:0032760	positive regulation of tumor necrosis factor production	4/272	113/22777	0.0467002	0.197219	0.156893	Hspb1/Stat3/Cd36/Arfgef2	4
GO:0043270	GO:0043270	positive regulation of monoatomic ion transport	7/272	274/22777	0.0470254	0.198332	0.157778	Casq1/Cav1/Fhl1/Thy1/Reln/Cacna2d1/Lgals3	7
GO:0030879	GO:0030879	mammary gland development	5/272	164/22777	0.0472905	0.19919	0.15846	Cav1/Zbtb7b/Capn1/Nr3c1/Stat6	5
GO:0006959	GO:0006959	humoral immune response	7/272	275/22777	0.0477852	0.200448	0.159461	Krt1/Svep1/Ppl/Lgals3/Cd55/Evpl/Tac1	7
GO:1901016	GO:1901016	regulation of potassium ion transmembrane transporter activity	3/272	68/22777	0.0478632	0.200448	0.159461	Cav1/Fhl1/Nr3c2	3
GO:0008630	GO:0008630	intrinsic apoptotic signaling pathway in response to DNA damage	4/272	114/22777	0.047963	0.200448	0.159461	Sfn/Crip1/Cdkn1a/Cd44	4
GO:0014074	GO:0014074	response to purine-containing compound	4/272	114/22777	0.047963	0.200448	0.159461	Aqp1/Itpr3/Pygm/Nt5e	4
GO:0030516	GO:0030516	regulation of axon extension	4/272	114/22777	0.047963	0.200448	0.159461	Sema6d/Sema3d/Sema3c/Mgll	4
GO:0035282	GO:0035282	segmentation	4/272	114/22777	0.047963	0.200448	0.159461	Ttn/Myf6/Sema3c/Ripply1	4
GO:0034599	GO:0034599	cellular response to oxidative stress	7/272	276/22777	0.0485529	0.202388	0.161004	Anxa1/Hspb1/Aqp1/Capn1/Cd36/Stat6/Arl6ip5	7
GO:0051091	GO:0051091	positive regulation of DNA-binding transcription factor activity	7/272	276/22777	0.0485529	0.202388	0.161004	Cav1/Camk1d/Reln/Csrp3/Stat3/Cd36/Lrrfip1	7
GO:0008217	GO:0008217	regulation of blood pressure	6/272	220/22777	0.0491291	0.203239	0.161681	Cpa3/Ace2/Nr3c2/Emp2/Tac1/Ramp2	6
GO:0035265	GO:0035265	organ growth	6/272	220/22777	0.0491291	0.203239	0.161681	Comp/Ttn/Pdlim5/Col14a1/Nr3c1/Lepr	6
GO:1903557	GO:1903557	positive regulation of tumor necrosis factor superfamily cytokine production	4/272	115/22777	0.0492446	0.203239	0.161681	Hspb1/Stat3/Cd36/Arfgef2	4
GO:0030856	GO:0030856	regulation of epithelial cell differentiation	5/272	166/22777	0.0493512	0.203239	0.161681	Abca12/Cav1/Sfn/Grhl1/Klf7	5
GO:0001836	GO:0001836	release of cytochrome c from mitochondria	3/272	69/22777	0.0496128	0.203239	0.161681	Lmna/Sfn/Higd1a	3
GO:0000272	GO:0000272	polysaccharide catabolic process	2/272	30/22777	0.0496413	0.203239	0.161681	Ppp1r3c/Pygm	2
GO:0001516	GO:0001516	prostaglandin biosynthetic process	2/272	30/22777	0.0496413	0.203239	0.161681	Anxa1/Fabp5	2
GO:0045980	GO:0045980	negative regulation of nucleotide metabolic process	2/272	30/22777	0.0496413	0.203239	0.161681	Stat3/Pid1	2
GO:0046033	GO:0046033	AMP metabolic process	2/272	30/22777	0.0496413	0.203239	0.161681	Ampd1/Nt5e	2
GO:0046457	GO:0046457	prostanoid biosynthetic process	2/272	30/22777	0.0496413	0.203239	0.161681	Anxa1/Fabp5	2
GO:0051938	GO:0051938	L-glutamate import	2/272	30/22777	0.0496413	0.203239	0.161681	Slc1a2/Arl6ip5	2
GO:0061099	GO:0061099	negative regulation of protein tyrosine kinase activity	2/272	30/22777	0.0496413	0.203239	0.161681	Cav1/Thy1	2
GO:0090025	GO:0090025	regulation of monocyte chemotaxis	2/272	30/22777	0.0496413	0.203239	0.161681	Ccn3/S100a14	2
GO:0097205	GO:0097205	renal filtration	2/272	30/22777	0.0496413	0.203239	0.161681	Aqp1/Emp2	2
GO:0050796	GO:0050796	regulation of insulin secretion	6/272	221/22777	0.0500189	0.204525	0.162704	Ccn3/Abca12/Ano1/Inhbb/Lepr/Klf7	6
GO:0006865	GO:0006865	amino acid transport	5/272	167/22777	0.0504011	0.205631	0.163584	Ace2/Slc1a2/Nr3c1/Slc7a1/Arl6ip5	5
GO:0002697	GO:0002697	regulation of immune effector process	10/272	460/22777	0.0505179	0.205631	0.163584	Anxa1/Zbtb7b/Svep1/Ppl/Lgals3/H2-K1/Cd36/Cd55/Stat6/Evpl	10
GO:0043255	GO:0043255	regulation of carbohydrate biosynthetic process	4/272	116/22777	0.050545	0.205631	0.163584	Ppp1r3c/Dgat2/Nr3c1/Lepr	4
GO:0043266	GO:0043266	regulation of potassium ion transport	4/272	116/22777	0.050545	0.205631	0.163584	Cav1/Fhl1/Nr3c2/Cd63	4
GO:0060538	GO:0060538	skeletal muscle organ development	6/272	222/22777	0.0509185	0.206889	0.164585	Acta1/Cav1/Myf6/Myoz1/Cav2/Plec	6
GO:0045600	GO:0045600	positive regulation of fat cell differentiation	3/272	70/22777	0.0513934	0.20803	0.165493	Cebpa/Ccdc3/Zbtb7b	3
GO:0046513	GO:0046513	ceramide biosynthetic process	3/272	70/22777	0.0513934	0.20803	0.165493	Cyp4f39/Cers3/Elovl1	3
GO:0150116	GO:0150116	regulation of cell-substrate junction organization	3/272	70/22777	0.0513934	0.20803	0.165493	Thy1/Col16a1/Iqgap1	3
GO:0046939	GO:0046939	nucleotide phosphorylation	4/272	117/22777	0.0518642	0.209409	0.16659	Aldoa/Stat3/Pgam2/Eno3	4
GO:0071482	GO:0071482	cellular response to light stimulus	4/272	117/22777	0.0518642	0.209409	0.16659	Aqp1/Crip1/Map3k20/Cdkn1a	4
GO:0002764	GO:0002764	immune response-regulating signaling pathway	9/272	401/22777	0.0524584	0.210497	0.167456	Cav1/Thy1/Slc15a2/S100a14/Irgm2/Mapkapk3/Vav3/Lgals3/Cd36	9
GO:0002360	GO:0002360	T cell lineage commitment	2/272	31/22777	0.052657	0.210497	0.167456	Stat3/Stat6	2
GO:0010259	GO:0010259	multicellular organism aging	2/272	31/22777	0.052657	0.210497	0.167456	Comp/Slc1a2	2
GO:0016048	GO:0016048	detection of temperature stimulus	2/272	31/22777	0.052657	0.210497	0.167456	Ano1/Tac1	2
GO:0035767	GO:0035767	endothelial cell chemotaxis	2/272	31/22777	0.052657	0.210497	0.167456	Ccn3/Hspb1	2
GO:0060402	GO:0060402	calcium ion transport into cytosol	2/272	31/22777	0.052657	0.210497	0.167456	Cav1/Cacna2d1	2
GO:0071548	GO:0071548	response to dexamethasone	2/272	31/22777	0.052657	0.210497	0.167456	Aqp1/Nr3c1	2
GO:0072539	GO:0072539	T-helper 17 cell differentiation	2/272	31/22777	0.052657	0.210497	0.167456	Zbtb7b/Stat3	2
GO:0008347	GO:0008347	glial cell migration	3/272	71/22777	0.0532046	0.211373	0.168153	Cd9/Reln/Matn2	3
GO:0015800	GO:0015800	acidic amino acid transport	3/272	71/22777	0.0532046	0.211373	0.168153	Slc1a2/Nr3c1/Arl6ip5	3
GO:0032507	GO:0032507	maintenance of protein location in cell	3/272	71/22777	0.0532046	0.211373	0.168153	Cav1/Kdelr3/Syne1	3
GO:0055117	GO:0055117	regulation of cardiac muscle contraction	3/272	71/22777	0.0532046	0.211373	0.168153	Cav1/Ace2/Dsp	3
GO:0086003	GO:0086003	cardiac muscle cell contraction	3/272	71/22777	0.0532046	0.211373	0.168153	Cav1/Cacna2d1/Dsp	3
GO:0048638	GO:0048638	regulation of developmental growth	9/272	404/22777	0.0544799	0.216173	0.171971	Sema6d/Sema3d/Sema3c/Mgll/Col14a1/Stat3/Myoz1/Cdkn1a/Nr3c1	9
GO:0046634	GO:0046634	regulation of alpha-beta T cell activation	4/272	119/22777	0.0545585	0.21618	0.171976	Anxa1/Zbtb7b/Cd55/Cd44	4
GO:0001666	GO:0001666	response to hypoxia	6/272	226/22777	0.0546159	0.21618	0.171976	Cav1/Aqp3/Aqp1/Pygm/Higd1a/Fosl2	6
GO:0009266	GO:0009266	response to temperature stimulus	5/272	171/22777	0.0547315	0.216371	0.172128	Casq1/Ano1/Hspb7/Scara5/Tac1	5
GO:0006949	GO:0006949	syncytium formation	3/272	72/22777	0.0550462	0.217082	0.172694	Cd9/Cd44/Ccng1	3
GO:0090278	GO:0090278	negative regulation of peptide hormone secretion	3/272	72/22777	0.0550462	0.217082	0.172694	Ccn3/Inhbb/Klf7	3
GO:0002825	GO:0002825	regulation of T-helper 1 type immune response	2/272	32/22777	0.0557362	0.217911	0.173354	Anxa1/Il1rl1	2
GO:0003081	GO:0003081	regulation of systemic arterial blood pressure by renin-angiotensin	2/272	32/22777	0.0557362	0.217911	0.173354	Cpa3/Ace2	2
GO:0022011	GO:0022011	myelination in peripheral nervous system	2/272	32/22777	0.0557362	0.217911	0.173354	Ndrg1/Plec	2
GO:0032292	GO:0032292	peripheral nervous system axon ensheathment	2/272	32/22777	0.0557362	0.217911	0.173354	Ndrg1/Plec	2
GO:0043372	GO:0043372	positive regulation of CD4-positive, alpha-beta T cell differentiation	2/272	32/22777	0.0557362	0.217911	0.173354	Anxa1/Zbtb7b	2
GO:0050858	GO:0050858	negative regulation of antigen receptor-mediated signaling pathway	2/272	32/22777	0.0557362	0.217911	0.173354	Thy1/Lgals3	2
GO:0071624	GO:0071624	positive regulation of granulocyte chemotaxis	2/272	32/22777	0.0557362	0.217911	0.173354	Camk1d/S100a14	2
GO:0048863	GO:0048863	stem cell differentiation	7/272	285/22777	0.0558153	0.217911	0.173354	Krt10/Sema6d/Tacstd2/Sema3d/Sema3c/Stat3/Krt14	7
GO:0042542	GO:0042542	response to hydrogen peroxide	4/272	120/22777	0.0559337	0.217911	0.173354	Anxa1/Aqp1/Capn1/Stat6	4
GO:1902106	GO:1902106	negative regulation of leukocyte differentiation	4/272	120/22777	0.0559337	0.217911	0.173354	Anxa1/Hspb1/Zbtb7b/Cd44	4
GO:0002712	GO:0002712	regulation of B cell mediated immunity	3/272	73/22777	0.056918	0.220677	0.175554	Svep1/Cd55/Stat6	3
GO:0002889	GO:0002889	regulation of immunoglobulin mediated immune response	3/272	73/22777	0.056918	0.220677	0.175554	Svep1/Cd55/Stat6	3
GO:0030032	GO:0030032	lamellipodium assembly	3/272	73/22777	0.056918	0.220677	0.175554	Aqp1/Vav3/Ablim1	3
GO:1905330	GO:1905330	regulation of morphogenesis of an epithelium	3/272	73/22777	0.056918	0.220677	0.175554	Tacstd2/Alox12/Adamts12	3
GO:0006979	GO:0006979	response to oxidative stress	9/272	408/22777	0.0572535	0.221711	0.176377	Anxa1/Hspb1/Txnip/Aqp1/Capn1/Abcc1/Cd36/Stat6/Arl6ip5	9
GO:0044000	GO:0044000	movement in host	4/272	121/22777	0.0573274	0.22173	0.176392	Cav1/Ace2/Nectin4/Cav2	4
GO:0010810	GO:0010810	regulation of cell-substrate adhesion	6/272	230/22777	0.0584721	0.224221	0.178373	Tacstd2/Thy1/Col16a1/Iqgap1/Emp2/Cd36	6
GO:0002792	GO:0002792	negative regulation of peptide secretion	3/272	74/22777	0.0588197	0.224221	0.178373	Ccn3/Inhbb/Klf7	3
GO:0071715	GO:0071715	icosanoid transport	3/272	74/22777	0.0588197	0.224221	0.178373	Anxa1/Pla2g2f/Abcc1	3
GO:0001780	GO:0001780	neutrophil homeostasis	2/272	33/22777	0.0588771	0.224221	0.178373	Anxa1/Cd44	2
GO:0002828	GO:0002828	regulation of type 2 immune response	2/272	33/22777	0.0588771	0.224221	0.178373	Anxa1/Stat6	2
GO:0006958	GO:0006958	complement activation, classical pathway	2/272	33/22777	0.0588771	0.224221	0.178373	Svep1/Cd55	2
GO:0010875	GO:0010875	positive regulation of cholesterol efflux	2/272	33/22777	0.0588771	0.224221	0.178373	Abca12/Cav1	2
GO:0040036	GO:0040036	regulation of fibroblast growth factor receptor signaling pathway	2/272	33/22777	0.0588771	0.224221	0.178373	Hhip/Fgfbp1	2
GO:0045616	GO:0045616	regulation of keratinocyte differentiation	2/272	33/22777	0.0588771	0.224221	0.178373	Abca12/Grhl1	2
GO:0051957	GO:0051957	positive regulation of amino acid transport	2/272	33/22777	0.0588771	0.224221	0.178373	Ace2/Nr3c1	2
GO:0060390	GO:0060390	regulation of SMAD protein signal transduction	2/272	33/22777	0.0588771	0.224221	0.178373	Ccn3/Sptbn1	2
GO:0070633	GO:0070633	transepithelial transport	2/272	33/22777	0.0588771	0.224221	0.178373	Aqp1/Abcc1	2
GO:2000108	GO:2000108	positive regulation of leukocyte apoptotic process	2/272	33/22777	0.0588771	0.224221	0.178373	Anxa1/Cd44	2
GO:0032412	GO:0032412	regulation of monoatomic ion transmembrane transporter activity	7/272	290/22777	0.0601273	0.228605	0.181861	Casq1/Cav1/Fhl1/Reln/Ahnak/Nr3c2/Cacna2d1	7
GO:0032652	GO:0032652	regulation of interleukin-1 production	4/272	123/22777	0.0601703	0.228605	0.181861	Anxa1/Hspb1/Stat3/Cd36	4
GO:0071248	GO:0071248	cellular response to metal ion	5/272	176/22777	0.0604384	0.229352	0.182455	Krt10/Fabp4/Cebpa/Aqp1/Iqgap1	5
GO:0007422	GO:0007422	peripheral nervous system development	3/272	75/22777	0.0607511	0.229726	0.182753	Ndrg1/Plec/Cldn1	3
GO:0050805	GO:0050805	negative regulation of synaptic transmission	3/272	75/22777	0.0607511	0.229726	0.182753	Gria1/Mgll/Slc24a2	3
GO:1904705	GO:1904705	regulation of vascular associated smooth muscle cell proliferation	3/272	75/22777	0.0607511	0.229726	0.182753	Cav1/Rgs5/Cdkn1a	3
GO:0003007	GO:0003007	heart morphogenesis	7/272	291/22777	0.0610136	0.230448	0.183327	Ttn/Myl2/Myl3/Sema3c/Emp2/Dsp/Myh7	7
GO:0060419	GO:0060419	heart growth	4/272	124/22777	0.0616194	0.232191	0.184714	Ttn/Pdlim5/Col14a1/Nr3c1	4
GO:0061844	GO:0061844	antimicrobial humoral immune response mediated by antimicrobial peptide	4/272	124/22777	0.0616194	0.232191	0.184714	Ppl/Lgals3/Evpl/Tac1	4
GO:0030104	GO:0030104	water homeostasis	2/272	34/22777	0.0620776	0.232827	0.18522	Aqp3/Aqp1	2
GO:0060306	GO:0060306	regulation of membrane repolarization	2/272	34/22777	0.0620776	0.232827	0.18522	Cav1/Cacna2d1	2
GO:0061050	GO:0061050	regulation of cell growth involved in cardiac muscle cell development	2/272	34/22777	0.0620776	0.232827	0.18522	Col14a1/Nr3c1	2
GO:0071404	GO:0071404	cellular response to low-density lipoprotein particle stimulus	2/272	34/22777	0.0620776	0.232827	0.18522	Cd9/Cd36	2
GO:0006606	GO:0006606	protein import into nucleus	5/272	178/22777	0.0628124	0.235309	0.187194	Txnip/Lmna/Stat3/Cd36/Cdkn1a	5
GO:0050679	GO:0050679	positive regulation of epithelial cell proliferation	6/272	235/22777	0.063516	0.237668	0.189071	Htra1/Cav1/Stat3/Cav2/Cldn1/Fgfbp1	6
GO:0048732	GO:0048732	gland development	10/272	481/22777	0.0641839	0.239888	0.190837	Anxa1/Cav1/Sema3c/Cebpa/Zbtb7b/Capn1/Igf2r/Nr3c1/Stat6/Cd44	10
GO:0002218	GO:0002218	activation of innate immune response	6/272	236/22777	0.0645547	0.240782	0.191548	Cav1/Slc15a2/S100a14/Irgm2/Mapkapk3/Cd36	6
GO:0048145	GO:0048145	regulation of fibroblast proliferation	4/272	126/22777	0.0645727	0.240782	0.191548	Cav1/Aqp1/Cdkn1a/Fosl2	4
GO:0042552	GO:0042552	myelination	5/272	180/22777	0.0652386	0.241946	0.192474	Cd9/Ndrg1/Serinc5/Mal/Plec	5
GO:0050482	GO:0050482	arachidonic acid secretion	2/272	35/22777	0.065336	0.241946	0.192474	Anxa1/Pla2g2f	2
GO:0050951	GO:0050951	sensory perception of temperature stimulus	2/272	35/22777	0.065336	0.241946	0.192474	Ano1/Tac1	2
GO:0055094	GO:0055094	response to lipoprotein particle	2/272	35/22777	0.065336	0.241946	0.192474	Cd9/Cd36	2
GO:1903963	GO:1903963	arachidonate transport	2/272	35/22777	0.065336	0.241946	0.192474	Anxa1/Pla2g2f	2
GO:1905476	GO:1905476	negative regulation of protein localization to membrane	2/272	35/22777	0.065336	0.241946	0.192474	Tmbim1/Pid1	2
GO:0002831	GO:0002831	regulation of response to biotic stimulus	10/272	483/22777	0.0655984	0.242639	0.193025	Htra1/Cav1/Slc15a2/S100a14/Irgm2/Mapkapk3/Ppl/Cd36/Cd55/Evpl	10
GO:0006575	GO:0006575	cellular modified amino acid metabolic process	4/272	127/22777	0.0660767	0.244127	0.194209	Ckm/Reln/Serinc5/Pla2g2f	4
GO:0007568	GO:0007568	aging	3/272	78/22777	0.0667206	0.245941	0.195652	Comp/Slc1a2/Krt14	3
GO:0032732	GO:0032732	positive regulation of interleukin-1 production	3/272	78/22777	0.0667206	0.245941	0.195652	Hspb1/Stat3/Cd36	3
GO:0015748	GO:0015748	organophosphate ester transport	4/272	128/22777	0.0675989	0.248525	0.197708	Abca12/Atp8b1/Abcc1/Atp10a	4
GO:0021782	GO:0021782	glial cell development	4/272	128/22777	0.0675989	0.248525	0.197708	Ano1/Ndrg1/Mal/Plec	4
GO:0062013	GO:0062013	positive regulation of small molecule metabolic process	5/272	182/22777	0.0677166	0.248525	0.197708	Anxa1/Dgat2/Slc45a3/Stat3/Pid1	5
GO:0072522	GO:0072522	purine-containing compound biosynthetic process	6/272	239/22777	0.0677305	0.248525	0.197708	Aldoa/Ampd1/Stat3/Nt5e/Acsl1/Pid1	6
GO:0014044	GO:0014044	Schwann cell development	2/272	36/22777	0.0686504	0.249428	0.198426	Ndrg1/Plec	2
GO:0044773	GO:0044773	mitotic DNA damage checkpoint signaling	3/272	79/22777	0.0687679	0.249428	0.198426	Map3k20/Cdkn1a/Ccng1	3
GO:0046635	GO:0046635	positive regulation of alpha-beta T cell activation	3/272	79/22777	0.0687679	0.249428	0.198426	Anxa1/Zbtb7b/Cd55	3
GO:0048146	GO:0048146	positive regulation of fibroblast proliferation	3/272	79/22777	0.0687679	0.249428	0.198426	Aqp1/Cdkn1a/Fosl2	3
GO:0051851	GO:0051851	modulation by host of symbiont process	3/272	79/22777	0.0687679	0.249428	0.198426	Pou2f3/Cav2/Igf2r	3
GO:1990874	GO:1990874	vascular associated smooth muscle cell proliferation	3/272	79/22777	0.0687679	0.249428	0.198426	Cav1/Rgs5/Cdkn1a	3
GO:2000379	GO:2000379	positive regulation of reactive oxygen species metabolic process	3/272	79/22777	0.0687679	0.249428	0.198426	Cd36/Cdkn1a/Pid1	3
GO:0032984	GO:0032984	protein-containing complex disassembly	6/272	240/22777	0.068809	0.249428	0.198426	Sptbn1/Lmod2/Capg/Irgm2/Tmod3/Sptan1	6
GO:0007272	GO:0007272	ensheathment of neurons	5/272	183/22777	0.0689751	0.249428	0.198426	Cd9/Ndrg1/Serinc5/Mal/Plec	5
GO:0008366	GO:0008366	axon ensheathment	5/272	183/22777	0.0689751	0.249428	0.198426	Cd9/Ndrg1/Serinc5/Mal/Plec	5
GO:0051170	GO:0051170	import into nucleus	5/272	183/22777	0.0689751	0.249428	0.198426	Txnip/Lmna/Stat3/Cd36/Cdkn1a	5
GO:0032612	GO:0032612	interleukin-1 production	4/272	129/22777	0.0691392	0.249428	0.198426	Anxa1/Hspb1/Stat3/Cd36	4
GO:0043500	GO:0043500	muscle adaptation	4/272	129/22777	0.0691392	0.249428	0.198426	Lmna/Myoz1/Myh7/Nr3c1	4
GO:0061387	GO:0061387	regulation of extent of cell growth	4/272	129/22777	0.0691392	0.249428	0.198426	Sema6d/Sema3d/Sema3c/Mgll	4
GO:1990266	GO:1990266	neutrophil migration	4/272	129/22777	0.0691392	0.249428	0.198426	Camk1d/Emp2/Vav3/Lgals3	4
GO:0001503	GO:0001503	ossification	9/272	425/22777	0.0700508	0.252434	0.200818	Comp/Clec3b/Aspn/Cebpa/Clec11a/Kremen1/Lmna/Adamts12/Tac1	9
GO:0071674	GO:0071674	mononuclear cell migration	5/272	184/22777	0.0702464	0.252856	0.201153	Ccn3/Anxa1/S100a14/Lgals3/Plec	5
GO:0051235	GO:0051235	maintenance of location	8/272	363/22777	0.0708213	0.254152	0.202184	Casq1/Anxa1/Cav1/Thy1/Dgat2/Kdelr3/Syne1/Cd36	8
GO:0009988	GO:0009988	cell-cell recognition	3/272	80/22777	0.0708435	0.254152	0.202184	Cd9/Aldoa/Lgals3	3
GO:1903036	GO:1903036	positive regulation of response to wounding	3/272	80/22777	0.0708435	0.254152	0.202184	Anxa1/Cd36/Cldn1	3
GO:0045834	GO:0045834	positive regulation of lipid metabolic process	5/272	185/22777	0.0715307	0.256332	0.203918	Anxa1/Dgat2/Ccdc3/Slc45a3/Vav3	5
GO:0007095	GO:0007095	mitotic G2 DNA damage checkpoint signaling	2/272	37/22777	0.0720191	0.257508	0.204854	Cdkn1a/Ccng1	2
GO:0014912	GO:0014912	negative regulation of smooth muscle cell migration	2/272	37/22777	0.0720191	0.257508	0.204854	Cav1/Sema6d	2
GO:0097191	GO:0097191	extrinsic apoptotic signaling pathway	6/272	243/22777	0.0721041	0.257526	0.204869	Cav1/Srpx/Mal/Lmna/Tmbim1/Lgals3	6
GO:0071356	GO:0071356	cellular response to tumor necrosis factor	5/272	186/22777	0.0728278	0.259099	0.20612	Fabp4/Cebpa/Ccdc3/Adamts12/Pid1	5
GO:0008543	GO:0008543	fibroblast growth factor receptor signaling pathway	3/272	81/22777	0.0729471	0.259099	0.20612	Iqgap1/Hhip/Fgfbp1	3
GO:0042130	GO:0042130	negative regulation of T cell proliferation	3/272	81/22777	0.0729471	0.259099	0.20612	Zbtb7b/Pla2g2f/Cd44	3
GO:0043154	GO:0043154	negative regulation of cysteine-type endopeptidase activity involved in apoptotic process	3/272	81/22777	0.0729471	0.259099	0.20612	Aqp1/Sfn/Cd44	3
GO:0140962	GO:0140962	multicellular organismal-level chemical homeostasis	3/272	81/22777	0.0729471	0.259099	0.20612	Abca12/Aqp3/Aqp1	3
GO:0046822	GO:0046822	regulation of nucleocytoplasmic transport	4/272	132/22777	0.0738677	0.26208	0.208491	Sfn/Uhmk1/Cd36/Ifi27	4
GO:0005977	GO:0005977	glycogen metabolic process	3/272	82/22777	0.0750785	0.263728	0.209802	Ppp1r3c/Pygm/Lepr	3
GO:0006073	GO:0006073	cellular glucan metabolic process	3/272	82/22777	0.0750785	0.263728	0.209802	Ppp1r3c/Pygm/Lepr	3
GO:0008625	GO:0008625	extrinsic apoptotic signaling pathway via death domain receptors	3/272	82/22777	0.0750785	0.263728	0.209802	Mal/Tmbim1/Lgals3	3
GO:0051346	GO:0051346	negative regulation of hydrolase activity	8/272	368/22777	0.0753061	0.263728	0.209802	Anxa1/Anxa8/Aqp1/Sfn/Itih5/Lepr/Serpinb8/Cd44	8
GO:0030808	GO:0030808	regulation of nucleotide biosynthetic process	2/272	38/22777	0.0754401	0.263728	0.209802	Stat3/Pid1	2
GO:0034381	GO:0034381	plasma lipoprotein particle clearance	2/272	38/22777	0.0754401	0.263728	0.209802	Dgat2/Cd36	2
GO:0045622	GO:0045622	regulation of T-helper cell differentiation	2/272	38/22777	0.0754401	0.263728	0.209802	Anxa1/Zbtb7b	2
GO:0045922	GO:0045922	negative regulation of fatty acid metabolic process	2/272	38/22777	0.0754401	0.263728	0.209802	Dgat2/Fmo1	2
GO:0060071	GO:0060071	Wnt signaling pathway, planar cell polarity pathway	2/272	38/22777	0.0754401	0.263728	0.209802	Sfrp5/Plekha4	2
GO:0062149	GO:0062149	detection of stimulus involved in sensory perception of pain	2/272	38/22777	0.0754401	0.263728	0.209802	Ano1/Tac1	2
GO:0071402	GO:0071402	cellular response to lipoprotein particle stimulus	2/272	38/22777	0.0754401	0.263728	0.209802	Cd9/Cd36	2
GO:1900371	GO:1900371	regulation of purine nucleotide biosynthetic process	2/272	38/22777	0.0754401	0.263728	0.209802	Stat3/Pid1	2
GO:0007631	GO:0007631	feeding behavior	4/272	133/22777	0.0754796	0.263728	0.209802	Ace2/Stat3/Aplp2/Lepr	4
GO:0046632	GO:0046632	alpha-beta T cell differentiation	4/272	133/22777	0.0754796	0.263728	0.209802	Anxa1/Zbtb7b/Stat3/Stat6	4
GO:0051604	GO:0051604	protein maturation	8/272	369/22777	0.0762232	0.266037	0.211639	Cma1/Comp/Clec3b/Aebp1/Perp/Capn1/Asprv1/Prss12	8
GO:0030100	GO:0030100	regulation of endocytosis	6/272	247/22777	0.0766366	0.266901	0.212326	Cav1/Ehd4/Cd63/Lgals3/Cd36/Prom2	6
GO:2001234	GO:2001234	negative regulation of apoptotic signaling pathway	6/272	247/22777	0.0766366	0.266901	0.212326	Hspb1/Lmna/Tmbim1/Higd1a/Lgals3/Cd44	6
GO:0044042	GO:0044042	glucan metabolic process	3/272	83/22777	0.0772372	0.268412	0.213528	Ppp1r3c/Pygm/Lepr	3
GO:0044774	GO:0044774	mitotic DNA integrity checkpoint signaling	3/272	83/22777	0.0772372	0.268412	0.213528	Map3k20/Cdkn1a/Ccng1	3
GO:1904062	GO:1904062	regulation of monoatomic cation transmembrane transport	8/272	371/22777	0.0780776	0.27104	0.215619	Casq1/Cav1/Fhl1/Thy1/Ahnak/Nr3c2/Cacna2d1/Cd63	8
GO:0009167	GO:0009167	purine ribonucleoside monophosphate metabolic process	2/272	39/22777	0.078912	0.271883	0.21629	Ampd1/Nt5e	2
GO:0033032	GO:0033032	regulation of myeloid cell apoptotic process	2/272	39/22777	0.078912	0.271883	0.21629	Anxa1/Cd44	2
GO:0045589	GO:0045589	regulation of regulatory T cell differentiation	2/272	39/22777	0.078912	0.271883	0.21629	Hspb1/Cd44	2
GO:0086004	GO:0086004	regulation of cardiac muscle cell contraction	2/272	39/22777	0.078912	0.271883	0.21629	Cav1/Dsp	2
GO:0090049	GO:0090049	regulation of cell migration involved in sprouting angiogenesis	2/272	39/22777	0.078912	0.271883	0.21629	Anxa1/Fgfbp1	2
GO:0097254	GO:0097254	renal tubular secretion	2/272	39/22777	0.078912	0.271883	0.21629	Nr3c2/Tac1	2
GO:0098868	GO:0098868	bone growth	2/272	39/22777	0.078912	0.271883	0.21629	Comp/Lepr	2
GO:0000302	GO:0000302	response to reactive oxygen species	5/272	191/22777	0.0795054	0.273635	0.217683	Anxa1/Aqp1/Capn1/Cd36/Stat6	5
GO:2000116	GO:2000116	regulation of cysteine-type endopeptidase activity	6/272	250/22777	0.0801397	0.275523	0.219186	Alox12/Perp/Aqp1/Sfn/Cd44/Arl6ip5	6
GO:0003158	GO:0003158	endothelium development	4/272	136/22777	0.0804208	0.276194	0.219719	Alox12/Tnmd/Adamts12/Cldn1	4
GO:0010951	GO:0010951	negative regulation of endopeptidase activity	5/272	192/22777	0.0808791	0.277281	0.220584	Anxa8/Aqp1/Sfn/Serpinb8/Cd44	5
GO:0046486	GO:0046486	glycerolipid metabolic process	8/272	374/22777	0.0809096	0.277281	0.220584	Cav1/Dgat2/Mgll/Serinc5/Pla2g2f/Fabp5/Plaat3/Acsl1	8
GO:0050870	GO:0050870	positive regulation of T cell activation	6/272	251/22777	0.0813271	0.278416	0.221487	Anxa1/Cav1/Thy1/Zbtb7b/Cd55/Slc7a1	6
GO:0043112	GO:0043112	receptor metabolic process	3/272	85/22777	0.0816355	0.279174	0.22209	Gria1/Capn1/Arfgef2	3
GO:0097553	GO:0097553	calcium ion transmembrane import into cytosol	5/272	193/22777	0.0822655	0.27923	0.222135	Casq1/Cav1/Thy1/Cacna2d1/Slc24a2	5
GO:0019432	GO:0019432	triglyceride biosynthetic process	2/272	40/22777	0.0824329	0.27923	0.222135	Dgat2/Acsl1	2
GO:0019934	GO:0019934	cGMP-mediated signaling	2/272	40/22777	0.0824329	0.27923	0.222135	Aqp1/Cd36	2
GO:0030212	GO:0030212	hyaluronan metabolic process	2/272	40/22777	0.0824329	0.27923	0.222135	Itih5/Cd44	2
GO:0032743	GO:0032743	positive regulation of interleukin-2 production	2/272	40/22777	0.0824329	0.27923	0.222135	Anxa1/Sptbn1	2
GO:0070570	GO:0070570	regulation of neuron projection regeneration	2/272	40/22777	0.0824329	0.27923	0.222135	Thy1/Kremen1	2
GO:0071320	GO:0071320	cellular response to cAMP	2/272	40/22777	0.0824329	0.27923	0.222135	Aqp1/Itpr3	2
GO:1990089	GO:1990089	response to nerve growth factor	2/272	40/22777	0.0824329	0.27923	0.222135	Gria1/Tac1	2
GO:1990090	GO:1990090	cellular response to nerve growth factor stimulus	2/272	40/22777	0.0824329	0.27923	0.222135	Gria1/Tac1	2
GO:0030336	GO:0030336	negative regulation of cell migration	7/272	313/22777	0.0825412	0.279303	0.222193	Ccn3/Cav1/Sema6d/Tacstd2/Thy1/Stat3/Cd63	7
GO:1903510	GO:1903510	mucopolysaccharide metabolic process	3/272	86/22777	0.0838745	0.283517	0.225545	Itih5/Bgn/Cd44	3
GO:0036293	GO:0036293	response to decreased oxygen levels	6/272	254/22777	0.0849483	0.286845	0.228193	Cav1/Aqp3/Aqp1/Pygm/Higd1a/Fosl2	6
GO:0018208	GO:0018208	peptidyl-proline modification	2/272	41/22777	0.0860011	0.28935	0.230185	P4ha1/P4ha2	2
GO:0038084	GO:0038084	vascular endothelial growth factor signaling pathway	2/272	41/22777	0.0860011	0.28935	0.230185	Hspb1/Cd63	2
GO:0043368	GO:0043368	positive T cell selection	2/272	41/22777	0.0860011	0.28935	0.230185	Stat3/Stat6	2
GO:0032526	GO:0032526	response to retinoic acid	3/272	87/22777	0.0861396	0.28935	0.230185	Aqp3/Aqp1/Igf2r	3
GO:0070830	GO:0070830	bicellular tight junction assembly	3/272	87/22777	0.0861396	0.28935	0.230185	Pof1b/Ramp2/Cldn1	3
GO:0009582	GO:0009582	detection of abiotic stimulus	4/272	140/22777	0.0872521	0.292781	0.232915	Ttn/Ano1/Csrp3/Tac1	4
GO:0009152	GO:0009152	purine ribonucleotide biosynthetic process	5/272	197/22777	0.0879365	0.29477	0.234497	Aldoa/Ampd1/Stat3/Acsl1/Pid1	5
GO:0051090	GO:0051090	regulation of DNA-binding transcription factor activity	9/272	446/22777	0.0881492	0.295176	0.23482	Sfrp5/Cav1/Camk1d/Tceal7/Reln/Csrp3/Stat3/Cd36/Lrrfip1	9
GO:0048041	GO:0048041	focal adhesion assembly	3/272	88/22777	0.0884306	0.29581	0.235325	Thy1/Col16a1/Iqgap1	3
GO:0009581	GO:0009581	detection of external stimulus	4/272	141/22777	0.0890027	0.297415	0.236601	Ttn/Ano1/Csrp3/Tac1	4
GO:0009126	GO:0009126	purine nucleoside monophosphate metabolic process	2/272	42/22777	0.0896152	0.298532	0.23749	Ampd1/Nt5e	2
GO:0098703	GO:0098703	calcium ion import across plasma membrane	2/272	42/22777	0.0896152	0.298532	0.23749	Cav1/Slc24a2	2
GO:1903580	GO:1903580	positive regulation of ATP metabolic process	2/272	42/22777	0.0896152	0.298532	0.23749	Stat3/Pid1	2
GO:0044403	GO:0044403	biological process involved in symbiotic interaction	6/272	258/22777	0.0899133	0.299215	0.238033	Cav1/Ace2/Nectin4/Pou2f3/Cav2/Igf2r	6
GO:0008593	GO:0008593	regulation of Notch signaling pathway	3/272	89/22777	0.090747	0.300204	0.23882	Ccn3/Stat3/Jag2	3
GO:0014032	GO:0014032	neural crest cell development	3/272	89/22777	0.090747	0.300204	0.23882	Sema6d/Sema3d/Sema3c	3
GO:0031638	GO:0031638	zymogen activation	3/272	89/22777	0.090747	0.300204	0.23882	Clec3b/Perp/Prss12	3
GO:0051384	GO:0051384	response to glucocorticoid	3/272	89/22777	0.090747	0.300204	0.23882	Anxa1/Aqp1/Nr3c1	3
GO:0051881	GO:0051881	regulation of mitochondrial membrane potential	3/272	89/22777	0.090747	0.300204	0.23882	Alox12/Pid1/Arl6ip5	3
GO:0008286	GO:0008286	insulin receptor signaling pathway	4/272	142/22777	0.0907701	0.300204	0.23882	Zbtb7b/Csrp3/Cav2/Pid1	4
GO:0003205	GO:0003205	cardiac chamber development	5/272	200/22777	0.0923204	0.304107	0.241925	Myl2/Myl3/Sema3c/Dsp/Myh7	5
GO:0010827	GO:0010827	regulation of glucose transmembrane transport	3/272	90/22777	0.0930886	0.304107	0.241925	Fabp5/Slc1a2/Pid1	3
GO:0019731	GO:0019731	antibacterial humoral response	3/272	90/22777	0.0930886	0.304107	0.241925	Ppl/Evpl/Tac1	3
GO:0033627	GO:0033627	cell adhesion mediated by integrin	3/272	90/22777	0.0930886	0.304107	0.241925	Ccn3/Col16a1/Itga10	3
GO:0014037	GO:0014037	Schwann cell differentiation	2/272	43/22777	0.0932734	0.304107	0.241925	Ndrg1/Plec	2
GO:0043277	GO:0043277	apoptotic cell clearance	2/272	43/22777	0.0932734	0.304107	0.241925	Anxa1/Cd36	2
GO:0044788	GO:0044788	modulation by host of viral process	2/272	43/22777	0.0932734	0.304107	0.241925	Cav2/Igf2r	2
GO:0045066	GO:0045066	regulatory T cell differentiation	2/272	43/22777	0.0932734	0.304107	0.241925	Hspb1/Cd44	2
GO:0051281	GO:0051281	positive regulation of release of sequestered calcium ion into cytosol	2/272	43/22777	0.0932734	0.304107	0.241925	Casq1/Thy1	2
GO:0060219	GO:0060219	camera-type eye photoreceptor cell differentiation	2/272	43/22777	0.0932734	0.304107	0.241925	Thy1/Stat3	2
GO:0060259	GO:0060259	regulation of feeding behavior	2/272	43/22777	0.0932734	0.304107	0.241925	Stat3/Lepr	2
GO:0072595	GO:0072595	maintenance of protein localization in organelle	2/272	43/22777	0.0932734	0.304107	0.241925	Kdelr3/Syne1	2
GO:0090175	GO:0090175	regulation of establishment of planar polarity	2/272	43/22777	0.0932734	0.304107	0.241925	Sfrp5/Plekha4	2
GO:0098801	GO:0098801	regulation of renal system process	2/272	43/22777	0.0932734	0.304107	0.241925	Emp2/Tac1	2
GO:0030522	GO:0030522	intracellular receptor signaling pathway	6/272	261/22777	0.0937389	0.304918	0.24257	Cav1/Slc15a2/Fabp5/Irgm2/Stat3/Nr3c1	6
GO:0006816	GO:0006816	calcium ion transport	9/272	452/22777	0.0937875	0.304918	0.24257	Casq1/Cav1/Thy1/Ahnak/Itpr3/Cacna2d1/Lgals3/Slc24a2/Ramp2	9
GO:1903169	GO:1903169	regulation of calcium ion transmembrane transport	5/272	201/22777	0.0938064	0.304918	0.24257	Casq1/Cav1/Thy1/Ahnak/Cacna2d1	5
GO:0048675	GO:0048675	axon extension	4/272	144/22777	0.0943552	0.306393	0.243743	Sema6d/Sema3d/Sema3c/Mgll	4
GO:0001504	GO:0001504	neurotransmitter uptake	2/272	44/22777	0.0969743	0.313029	0.249023	Slc1a2/Arl6ip5	2
GO:0008631	GO:0008631	intrinsic apoptotic signaling pathway in response to oxidative stress	2/272	44/22777	0.0969743	0.313029	0.249023	Hspb1/Arl6ip5	2
GO:0010874	GO:0010874	regulation of cholesterol efflux	2/272	44/22777	0.0969743	0.313029	0.249023	Abca12/Cav1	2
GO:0035886	GO:0035886	vascular associated smooth muscle cell differentiation	2/272	44/22777	0.0969743	0.313029	0.249023	Comp/Ramp2	2
GO:0016358	GO:0016358	dendrite development	7/272	326/22777	0.0970799	0.313029	0.249023	Camk1d/Pdlim5/Reln/Iqgap1/Matn2/Nr3c1/Klf7	7
GO:0034504	GO:0034504	protein localization to nucleus	7/272	326/22777	0.0970799	0.313029	0.249023	Txnip/Lmna/Stat3/Cav2/Syne1/Cd36/Cdkn1a	7
GO:2000146	GO:2000146	negative regulation of cell motility	7/272	326/22777	0.0970799	0.313029	0.249023	Ccn3/Cav1/Sema6d/Tacstd2/Thy1/Stat3/Cd63	7
GO:0019915	GO:0019915	lipid storage	3/272	92/22777	0.0978459	0.315183	0.250736	Cav1/Dgat2/Cd36	3
GO:0031644	GO:0031644	regulation of nervous system process	5/272	204/22777	0.0983375	0.316134	0.251493	Ccn3/Mgll/Reln/Fabp5/Tac1	5
GO:1905475	GO:1905475	regulation of protein localization to membrane	5/272	204/22777	0.0983375	0.316134	0.251493	Sptbn1/Tmbim1/Csrp3/Lgals3/Pid1	5
GO:0010466	GO:0010466	negative regulation of peptidase activity	6/272	265/22777	0.0989741	0.317863	0.252868	Anxa8/Aqp1/Sfn/Itih5/Serpinb8/Cd44	6
GO:0048144	GO:0048144	fibroblast proliferation	4/272	147/22777	0.0998566	0.320377	0.254868	Cav1/Aqp1/Cdkn1a/Fosl2	4
GO:0006112	GO:0006112	energy reserve metabolic process	3/272	93/22777	0.100261	0.320896	0.255281	Ppp1r3c/Pygm/Lepr	3
GO:0120192	GO:0120192	tight junction assembly	3/272	93/22777	0.100261	0.320896	0.255281	Pof1b/Ramp2/Cldn1	3
GO:0032365	GO:0032365	intracellular lipid transport	2/272	45/22777	0.100716	0.320896	0.255281	Abca12/Gltp	2
GO:0042771	GO:0042771	intrinsic apoptotic signaling pathway in response to DNA damage by p53 class mediator	2/272	45/22777	0.100716	0.320896	0.255281	Cdkn1a/Cd44	2
GO:0046320	GO:0046320	regulation of fatty acid oxidation	2/272	45/22777	0.100716	0.320896	0.255281	Dgat2/Fmo1	2
GO:0086009	GO:0086009	membrane repolarization	2/272	45/22777	0.100716	0.320896	0.255281	Cav1/Cacna2d1	2
GO:0097178	GO:0097178	ruffle assembly	2/272	45/22777	0.100716	0.320896	0.255281	Cav1/Tacstd2	2
GO:0034612	GO:0034612	response to tumor necrosis factor	5/272	206/22777	0.101419	0.322177	0.2563	Fabp4/Cebpa/Ccdc3/Adamts12/Pid1	5
GO:0034767	GO:0034767	positive regulation of monoatomic ion transmembrane transport	5/272	206/22777	0.101419	0.322177	0.2563	Casq1/Cav1/Thy1/Reln/Cacna2d1	5
GO:0120032	GO:0120032	regulation of plasma membrane bounded cell projection assembly	5/272	206/22777	0.101419	0.322177	0.2563	Cav1/Tacstd2/Aqp1/Atp8b1/Syne1	5
GO:0010959	GO:0010959	regulation of metal ion transport	9/272	460/22777	0.101627	0.322507	0.256562	Casq1/Cav1/Fhl1/Thy1/Ahnak/Nr3c2/Cacna2d1/Cd63/Lgals3	9
GO:0008203	GO:0008203	cholesterol metabolic process	4/272	148/22777	0.101723	0.322507	0.256562	Cebpa/Dgat2/Aplp2/Lepr	4
GO:0002753	GO:0002753	cytosolic pattern recognition receptor signaling pathway	3/272	94/22777	0.1027	0.324964	0.258517	Cav1/Slc15a2/Irgm2	3
GO:0050871	GO:0050871	positive regulation of B cell activation	3/272	94/22777	0.1027	0.324964	0.258517	Vav3/Cdkn1a/Stat6	3
GO:0002691	GO:0002691	regulation of cellular extravasation	2/272	46/22777	0.104498	0.32791	0.26086	Thy1/Capn1	2
GO:0031952	GO:0031952	regulation of protein autophosphorylation	2/272	46/22777	0.104498	0.32791	0.26086	Cav1/Iqgap1	2
GO:0032373	GO:0032373	positive regulation of sterol transport	2/272	46/22777	0.104498	0.32791	0.26086	Abca12/Cav1	2
GO:0032376	GO:0032376	positive regulation of cholesterol transport	2/272	46/22777	0.104498	0.32791	0.26086	Abca12/Cav1	2
GO:0033028	GO:0033028	myeloid cell apoptotic process	2/272	46/22777	0.104498	0.32791	0.26086	Anxa1/Cd44	2
GO:0042092	GO:0042092	type 2 immune response	2/272	46/22777	0.104498	0.32791	0.26086	Anxa1/Stat6	2
GO:0044275	GO:0044275	cellular carbohydrate catabolic process	2/272	46/22777	0.104498	0.32791	0.26086	Ppp1r3c/Pygm	2
GO:0048265	GO:0048265	response to pain	2/272	46/22777	0.104498	0.32791	0.26086	Reln/Tac1	2
GO:0071805	GO:0071805	potassium ion transmembrane transport	5/272	208/22777	0.104548	0.32791	0.26086	Cav1/Fhl1/Nr3c2/Cd63/Slc24a2	5
GO:0006835	GO:0006835	dicarboxylic acid transport	3/272	95/22777	0.105162	0.329194	0.261882	Slc1a2/Nr3c1/Arl6ip5	3
GO:0072332	GO:0072332	intrinsic apoptotic signaling pathway by p53 class mediator	3/272	95/22777	0.105162	0.329194	0.261882	Perp/Cdkn1a/Cd44	3
GO:0002700	GO:0002700	regulation of production of molecular mediator of immune response	5/272	209/22777	0.10613	0.330937	0.263269	Ppl/Cd36/Cd55/Stat6/Evpl	5
GO:0009260	GO:0009260	ribonucleotide biosynthetic process	5/272	209/22777	0.10613	0.330937	0.263269	Aldoa/Ampd1/Stat3/Acsl1/Pid1	5
GO:0060491	GO:0060491	regulation of cell projection assembly	5/272	209/22777	0.10613	0.330937	0.263269	Cav1/Tacstd2/Aqp1/Atp8b1/Syne1	5
GO:1990138	GO:1990138	neuron projection extension	5/272	209/22777	0.10613	0.330937	0.263269	Sema6d/Sema3d/Sema3c/Mgll/Iqgap1	5
GO:0034763	GO:0034763	negative regulation of transmembrane transport	4/272	151/22777	0.107418	0.331529	0.26374	Cav1/Fabp5/Pid1/Arl6ip5	4
GO:0043297	GO:0043297	apical junction assembly	3/272	96/22777	0.107648	0.331529	0.26374	Pof1b/Ramp2/Cldn1	3
GO:0050672	GO:0050672	negative regulation of lymphocyte proliferation	3/272	96/22777	0.107648	0.331529	0.26374	Zbtb7b/Pla2g2f/Cd44	3
GO:1901019	GO:1901019	regulation of calcium ion transmembrane transporter activity	3/272	96/22777	0.107648	0.331529	0.26374	Casq1/Ahnak/Cacna2d1	3
GO:0043281	GO:0043281	regulation of cysteine-type endopeptidase activity involved in apoptotic process	5/272	210/22777	0.107724	0.331529	0.26374	Alox12/Aqp1/Sfn/Cd44/Arl6ip5	5
GO:0048771	GO:0048771	tissue remodeling	5/272	210/22777	0.107724	0.331529	0.26374	Cav1/Sema3c/Tmbim1/Capn1/Lepr	5
GO:0045981	GO:0045981	positive regulation of nucleotide metabolic process	2/272	47/22777	0.108317	0.331529	0.26374	Stat3/Pid1	2
GO:0048821	GO:0048821	erythrocyte development	2/272	47/22777	0.108317	0.331529	0.26374	Tmod3/Hba-a2	2
GO:0072538	GO:0072538	T-helper 17 type immune response	2/272	47/22777	0.108317	0.331529	0.26374	Zbtb7b/Stat3	2
GO:1900544	GO:1900544	positive regulation of purine nucleotide metabolic process	2/272	47/22777	0.108317	0.331529	0.26374	Stat3/Pid1	2
GO:1901385	GO:1901385	regulation of voltage-gated calcium channel activity	2/272	47/22777	0.108317	0.331529	0.26374	Ahnak/Cacna2d1	2
GO:1903115	GO:1903115	regulation of actin filament-based movement	2/272	47/22777	0.108317	0.331529	0.26374	Cav1/Dsp	2
GO:0050728	GO:0050728	negative regulation of inflammatory response	4/272	152/22777	0.109347	0.331529	0.26374	Ccn3/Krt1/Nt5e/Cd44	4
GO:2001257	GO:2001257	regulation of cation channel activity	4/272	152/22777	0.109347	0.331529	0.26374	Casq1/Cav1/Ahnak/Cacna2d1	4
GO:0032945	GO:0032945	negative regulation of mononuclear cell proliferation	3/272	97/22777	0.110156	0.331529	0.26374	Zbtb7b/Pla2g2f/Cd44	3
GO:0035774	GO:0035774	positive regulation of insulin secretion involved in cellular response to glucose stimulus	2/272	48/22777	0.112174	0.331529	0.26374	Ano1/Lepr	2
GO:0045923	GO:0045923	positive regulation of fatty acid metabolic process	2/272	48/22777	0.112174	0.331529	0.26374	Anxa1/Slc45a3	2
GO:0002262	GO:0002262	myeloid cell homeostasis	5/272	213/22777	0.112577	0.331529	0.26374	Anxa1/Tmod3/Stat3/Hba-a2/Cd44	5
GO:1901222	GO:1901222	regulation of NIK/NF-kappaB signaling	3/272	98/22777	0.112687	0.331529	0.26374	Ccn3/Capn1/Nr3c2	3
GO:0070588	GO:0070588	calcium ion transmembrane transport	7/272	339/22777	0.112942	0.331529	0.26374	Casq1/Cav1/Thy1/Ahnak/Itpr3/Cacna2d1/Slc24a2	7
GO:0000050	GO:0000050	urea cycle	1/272	10/22777	0.113223	0.331529	0.26374	Cebpa	1
GO:0001867	GO:0001867	complement activation, lectin pathway	1/272	10/22777	0.113223	0.331529	0.26374	Krt1	1
GO:0002924	GO:0002924	negative regulation of humoral immune response mediated by circulating immunoglobulin	1/272	10/22777	0.113223	0.331529	0.26374	Svep1	1
GO:0003253	GO:0003253	cardiac neural crest cell migration involved in outflow tract morphogenesis	1/272	10/22777	0.113223	0.331529	0.26374	Sema3c	1
GO:0005981	GO:0005981	regulation of glycogen catabolic process	1/272	10/22777	0.113223	0.331529	0.26374	Ppp1r3c	1
GO:0006196	GO:0006196	AMP catabolic process	1/272	10/22777	0.113223	0.331529	0.26374	Nt5e	1
GO:0006855	GO:0006855	xenobiotic transmembrane transport	1/272	10/22777	0.113223	0.331529	0.26374	Atp8b1	1
GO:0014883	GO:0014883	transition between fast and slow fiber	1/272	10/22777	0.113223	0.331529	0.26374	Myh7	1
GO:0014908	GO:0014908	myotube differentiation involved in skeletal muscle regeneration	1/272	10/22777	0.113223	0.331529	0.26374	Cd9	1
GO:0015840	GO:0015840	urea transport	1/272	10/22777	0.113223	0.331529	0.26374	Aqp3	1
GO:0019372	GO:0019372	lipoxygenase pathway	1/272	10/22777	0.113223	0.331529	0.26374	Alox12	1
GO:0021562	GO:0021562	vestibulocochlear nerve development	1/272	10/22777	0.113223	0.331529	0.26374	Atp8b1	1
GO:0021603	GO:0021603	cranial nerve formation	1/272	10/22777	0.113223	0.331529	0.26374	Atp8b1	1
GO:0022027	GO:0022027	interkinetic nuclear migration	1/272	10/22777	0.113223	0.331529	0.26374	Tacc1	1
GO:0030167	GO:0030167	proteoglycan catabolic process	1/272	10/22777	0.113223	0.331529	0.26374	Adamts12	1
GO:0032263	GO:0032263	GMP salvage	1/272	10/22777	0.113223	0.331529	0.26374	Ampd1	1
GO:0035360	GO:0035360	positive regulation of peroxisome proliferator activated receptor signaling pathway	1/272	10/22777	0.113223	0.331529	0.26374	Fabp5	1
GO:0035524	GO:0035524	proline transmembrane transport	1/272	10/22777	0.113223	0.331529	0.26374	Ace2	1
GO:0035646	GO:0035646	endosome to melanosome transport	1/272	10/22777	0.113223	0.331529	0.26374	Cd63	1
GO:0042451	GO:0042451	purine nucleoside biosynthetic process	1/272	10/22777	0.113223	0.331529	0.26374	Nt5e	1
GO:0042455	GO:0042455	ribonucleoside biosynthetic process	1/272	10/22777	0.113223	0.331529	0.26374	Nt5e	1
GO:0043376	GO:0043376	regulation of CD8-positive, alpha-beta T cell differentiation	1/272	10/22777	0.113223	0.331529	0.26374	Zbtb7b	1
GO:0043416	GO:0043416	regulation of skeletal muscle tissue regeneration	1/272	10/22777	0.113223	0.331529	0.26374	Myoz1	1
GO:0043485	GO:0043485	endosome to pigment granule transport	1/272	10/22777	0.113223	0.331529	0.26374	Cd63	1
GO:0046129	GO:0046129	purine ribonucleoside biosynthetic process	1/272	10/22777	0.113223	0.331529	0.26374	Nt5e	1
GO:0046884	GO:0046884	follicle-stimulating hormone secretion	1/272	10/22777	0.113223	0.331529	0.26374	Inhbb	1
GO:0048757	GO:0048757	pigment granule maturation	1/272	10/22777	0.113223	0.331529	0.26374	Cd63	1
GO:0051001	GO:0051001	negative regulation of nitric-oxide synthase activity	1/272	10/22777	0.113223	0.331529	0.26374	Cav1	1
GO:0060136	GO:0060136	embryonic process involved in female pregnancy	1/272	10/22777	0.113223	0.331529	0.26374	Emp2	1
GO:0060312	GO:0060312	regulation of blood vessel remodeling	1/272	10/22777	0.113223	0.331529	0.26374	Tmbim1	1
GO:0060392	GO:0060392	negative regulation of SMAD protein signal transduction	1/272	10/22777	0.113223	0.331529	0.26374	Ccn3	1
GO:0060717	GO:0060717	chorion development	1/272	10/22777	0.113223	0.331529	0.26374	Htra1	1
GO:0062042	GO:0062042	regulation of cardiac epithelial to mesenchymal transition	1/272	10/22777	0.113223	0.331529	0.26374	Emp2	1
GO:0070391	GO:0070391	response to lipoteichoic acid	1/272	10/22777	0.113223	0.331529	0.26374	Cd36	1
GO:0071223	GO:0071223	cellular response to lipoteichoic acid	1/272	10/22777	0.113223	0.331529	0.26374	Cd36	1
GO:0072070	GO:0072070	loop of Henle development	1/272	10/22777	0.113223	0.331529	0.26374	Aqp1	1
GO:0086064	GO:0086064	cell communication by electrical coupling involved in cardiac conduction	1/272	10/22777	0.113223	0.331529	0.26374	Cav1	1
GO:0090129	GO:0090129	positive regulation of synapse maturation	1/272	10/22777	0.113223	0.331529	0.26374	Reln	1
GO:0097119	GO:0097119	postsynaptic density protein 95 clustering	1/272	10/22777	0.113223	0.331529	0.26374	Reln	1
GO:0140928	GO:0140928	inhibition of non-skeletal tissue mineralization	1/272	10/22777	0.113223	0.331529	0.26374	Nt5e	1
GO:1900003	GO:1900003	regulation of serine-type endopeptidase activity	1/272	10/22777	0.113223	0.331529	0.26374	Anxa8	1
GO:1900004	GO:1900004	negative regulation of serine-type endopeptidase activity	1/272	10/22777	0.113223	0.331529	0.26374	Anxa8	1
GO:1902571	GO:1902571	regulation of serine-type peptidase activity	1/272	10/22777	0.113223	0.331529	0.26374	Anxa8	1
GO:1902572	GO:1902572	negative regulation of serine-type peptidase activity	1/272	10/22777	0.113223	0.331529	0.26374	Anxa8	1
GO:1902732	GO:1902732	positive regulation of chondrocyte proliferation	1/272	10/22777	0.113223	0.331529	0.26374	Comp	1
GO:1903242	GO:1903242	regulation of cardiac muscle hypertrophy in response to stress	1/272	10/22777	0.113223	0.331529	0.26374	Lmna	1
GO:1903589	GO:1903589	positive regulation of blood vessel endothelial cell proliferation involved in sprouting angiogenesis	1/272	10/22777	0.113223	0.331529	0.26374	Fgfbp1	1
GO:0001570	GO:0001570	vasculogenesis	3/272	99/22777	0.115239	0.336515	0.267706	Cav1/Emp2/Ramp2	3
GO:0046888	GO:0046888	negative regulation of hormone secretion	3/272	99/22777	0.115239	0.336515	0.267706	Ccn3/Inhbb/Klf7	3
GO:0048864	GO:0048864	stem cell development	3/272	99/22777	0.115239	0.336515	0.267706	Sema6d/Sema3d/Sema3c	3
GO:0007416	GO:0007416	synapse assembly	5/272	215/22777	0.11587	0.337397	0.268408	Gria1/Pdlim5/Thbs2/Reln/Psd	5
GO:0030890	GO:0030890	positive regulation of B cell proliferation	2/272	49/22777	0.116065	0.337397	0.268408	Vav3/Cdkn1a	2
GO:0045663	GO:0045663	positive regulation of myoblast differentiation	2/272	49/22777	0.116065	0.337397	0.268408	Myf6/Csrp3	2
GO:0050856	GO:0050856	regulation of T cell receptor signaling pathway	2/272	49/22777	0.116065	0.337397	0.268408	Thy1/Lgals3	2
GO:0099068	GO:0099068	postsynapse assembly	2/272	49/22777	0.116065	0.337397	0.268408	Reln/Psd	2
GO:0022604	GO:0022604	regulation of cell morphogenesis	6/272	278/22777	0.117029	0.339891	0.270392	Anxa1/Aldoa/Reln/Sparc/Gas7/Cd44	6
GO:0071453	GO:0071453	cellular response to oxygen levels	4/272	156/22777	0.11722	0.34014	0.27059	Cav1/Aqp3/Aqp1/Higd1a	4
GO:0044264	GO:0044264	cellular polysaccharide metabolic process	3/272	100/22777	0.117814	0.340621	0.270973	Ppp1r3c/Pygm/Lepr	3
GO:0009411	GO:0009411	response to UV	4/272	157/22777	0.119227	0.340621	0.270973	Aqp1/Crip1/Map3k20/Cdkn1a	4
GO:0071333	GO:0071333	cellular response to glucose stimulus	4/272	157/22777	0.119227	0.340621	0.270973	Abca12/Ano1/Lepr/Klf7	4
GO:0010332	GO:0010332	response to gamma radiation	2/272	50/22777	0.119991	0.340621	0.270973	Map3k20/Cdkn1a	2
GO:0039531	GO:0039531	regulation of viral-induced cytoplasmic pattern recognition receptor signaling pathway	2/272	50/22777	0.119991	0.340621	0.270973	Cav1/Slc15a2	2
GO:0046456	GO:0046456	icosanoid biosynthetic process	2/272	50/22777	0.119991	0.340621	0.270973	Anxa1/Fabp5	2
GO:1901021	GO:1901021	positive regulation of calcium ion transmembrane transporter activity	2/272	50/22777	0.119991	0.340621	0.270973	Casq1/Cacna2d1	2
GO:0042632	GO:0042632	cholesterol homeostasis	3/272	101/22777	0.12041	0.340621	0.270973	Cav1/Fabp4/Dgat2	3
GO:0045185	GO:0045185	maintenance of protein location	3/272	101/22777	0.12041	0.340621	0.270973	Cav1/Kdelr3/Syne1	3
GO:2000117	GO:2000117	negative regulation of cysteine-type endopeptidase activity	3/272	101/22777	0.12041	0.340621	0.270973	Aqp1/Sfn/Cd44	3
GO:0046390	GO:0046390	ribose phosphate biosynthetic process	5/272	218/22777	0.120894	0.340621	0.270973	Aldoa/Ampd1/Stat3/Acsl1/Pid1	5
GO:0051092	GO:0051092	positive regulation of NF-kappaB transcription factor activity	4/272	158/22777	0.121247	0.340621	0.270973	Cav1/Stat3/Cd36/Lrrfip1	4
GO:0006091	GO:0006091	generation of precursor metabolites and energy	9/272	479/22777	0.121701	0.340621	0.270973	Ppp1r3c/Aldoa/Stat3/Pgam2/Pygm/Eno3/Ldha/Plec/Lepr	9
GO:0018209	GO:0018209	peptidyl-serine modification	7/272	346/22777	0.122018	0.340621	0.270973	Cav1/Camk1d/Irgm2/Mapkapk3/Uhmk1/Bgn/Cd44	7
GO:0008361	GO:0008361	regulation of cell size	5/272	219/22777	0.122592	0.340621	0.270973	Sema6d/Sema3d/Sema3c/Mgll/Aqp1	5
GO:0051216	GO:0051216	cartilage development	5/272	219/22777	0.122592	0.340621	0.270973	Ccn3/Comp/Ogn/Adamts12/Bgn	5
GO:0014033	GO:0014033	neural crest cell differentiation	3/272	102/22777	0.123026	0.340621	0.270973	Sema6d/Sema3d/Sema3c	3
GO:0014910	GO:0014910	regulation of smooth muscle cell migration	3/272	102/22777	0.123026	0.340621	0.270973	Cav1/Sema6d/Iqgap1	3
GO:0055092	GO:0055092	sterol homeostasis	3/272	102/22777	0.123026	0.340621	0.270973	Cav1/Fabp4/Dgat2	3
GO:0051701	GO:0051701	biological process involved in interaction with host	4/272	159/22777	0.123283	0.340621	0.270973	Cav1/Ace2/Nectin4/Cav2	4
GO:0071331	GO:0071331	cellular response to hexose stimulus	4/272	159/22777	0.123283	0.340621	0.270973	Abca12/Ano1/Lepr/Klf7	4
GO:0002016	GO:0002016	regulation of blood volume by renin-angiotensin	1/272	11/22777	0.123817	0.340621	0.270973	Ace2	1
GO:0002246	GO:0002246	wound healing involved in inflammatory response	1/272	11/22777	0.123817	0.340621	0.270973	Cd44	1
GO:0009163	GO:0009163	nucleoside biosynthetic process	1/272	11/22777	0.123817	0.340621	0.270973	Nt5e	1
GO:0010612	GO:0010612	regulation of cardiac muscle adaptation	1/272	11/22777	0.123817	0.340621	0.270973	Lmna	1
GO:0010728	GO:0010728	regulation of hydrogen peroxide biosynthetic process	1/272	11/22777	0.123817	0.340621	0.270973	Stat3	1
GO:0014062	GO:0014062	regulation of serotonin secretion	1/272	11/22777	0.123817	0.340621	0.270973	Lgals3	1
GO:0019627	GO:0019627	urea metabolic process	1/272	11/22777	0.123817	0.340621	0.270973	Cebpa	1
GO:0031943	GO:0031943	regulation of glucocorticoid metabolic process	1/272	11/22777	0.123817	0.340621	0.270973	Nr3c1	1
GO:0032908	GO:0032908	regulation of transforming growth factor beta1 production	1/272	11/22777	0.123817	0.340621	0.270973	Lum	1
GO:0034404	GO:0034404	nucleobase-containing small molecule biosynthetic process	1/272	11/22777	0.123817	0.340621	0.270973	Nt5e	1
GO:0042045	GO:0042045	epithelial fluid transport	1/272	11/22777	0.123817	0.340621	0.270973	Aqp1	1
GO:0043482	GO:0043482	cellular pigment accumulation	1/272	11/22777	0.123817	0.340621	0.270973	Cd63	1
GO:0051140	GO:0051140	regulation of NK T cell proliferation	1/272	11/22777	0.123817	0.340621	0.270973	Zbtb7b	1
GO:0051901	GO:0051901	positive regulation of mitochondrial depolarization	1/272	11/22777	0.123817	0.340621	0.270973	Alox12	1
GO:0055015	GO:0055015	ventricular cardiac muscle cell development	1/272	11/22777	0.123817	0.340621	0.270973	Lmna	1
GO:0060159	GO:0060159	regulation of dopamine receptor signaling pathway	1/272	11/22777	0.123817	0.340621	0.270973	Cav2	1
GO:0060174	GO:0060174	limb bud formation	1/272	11/22777	0.123817	0.340621	0.270973	Sema3c	1
GO:0060352	GO:0060352	cell adhesion molecule production	1/272	11/22777	0.123817	0.340621	0.270973	Cav1	1
GO:0060600	GO:0060600	dichotomous subdivision of an epithelial terminal unit	1/272	11/22777	0.123817	0.340621	0.270973	Sema3c	1
GO:0061303	GO:0061303	cornea development in camera-type eye	1/272	11/22777	0.123817	0.340621	0.270973	Kera	1
GO:0061762	GO:0061762	CAMKK-AMPK signaling cascade	1/272	11/22777	0.123817	0.340621	0.270973	Irgm2	1
GO:0070170	GO:0070170	regulation of tooth mineralization	1/272	11/22777	0.123817	0.340621	0.270973	Aspn	1
GO:0070424	GO:0070424	regulation of nucleotide-binding oligomerization domain containing signaling pathway	1/272	11/22777	0.123817	0.340621	0.270973	Slc15a2	1
GO:0071732	GO:0071732	cellular response to nitric oxide	1/272	11/22777	0.123817	0.340621	0.270973	Aqp1	1
GO:0071941	GO:0071941	nitrogen cycle metabolic process	1/272	11/22777	0.123817	0.340621	0.270973	Cebpa	1
GO:0072488	GO:0072488	ammonium transmembrane transport	1/272	11/22777	0.123817	0.340621	0.270973	Aqp1	1
GO:0097278	GO:0097278	complement-dependent cytotoxicity	1/272	11/22777	0.123817	0.340621	0.270973	Cd55	1
GO:0099612	GO:0099612	protein localization to axon	1/272	11/22777	0.123817	0.340621	0.270973	Mal	1
GO:0099640	GO:0099640	axo-dendritic protein transport	1/272	11/22777	0.123817	0.340621	0.270973	Hspb1	1
GO:0110011	GO:0110011	regulation of basement membrane organization	1/272	11/22777	0.123817	0.340621	0.270973	Lama2	1
GO:1901339	GO:1901339	regulation of store-operated calcium channel activity	1/272	11/22777	0.123817	0.340621	0.270973	Casq1	1
GO:1990961	GO:1990961	xenobiotic detoxification by transmembrane export across the plasma membrane	1/272	11/22777	0.123817	0.340621	0.270973	Abcc1	1
GO:2000320	GO:2000320	negative regulation of T-helper 17 cell differentiation	1/272	11/22777	0.123817	0.340621	0.270973	Zbtb7b	1
GO:2000563	GO:2000563	positive regulation of CD4-positive, alpha-beta T cell proliferation	1/272	11/22777	0.123817	0.340621	0.270973	Cd55	1
GO:2001214	GO:2001214	positive regulation of vasculogenesis	1/272	11/22777	0.123817	0.340621	0.270973	Ramp2	1
GO:2001223	GO:2001223	negative regulation of neuron migration	1/272	11/22777	0.123817	0.340621	0.270973	Stat3	1
GO:2001280	GO:2001280	positive regulation of unsaturated fatty acid biosynthetic process	1/272	11/22777	0.123817	0.340621	0.270973	Anxa1	1
GO:0002455	GO:0002455	humoral immune response mediated by circulating immunoglobulin	2/272	51/22777	0.123949	0.340621	0.270973	Svep1/Cd55	2
GO:0003254	GO:0003254	regulation of membrane depolarization	2/272	51/22777	0.123949	0.340621	0.270973	Fhl1/Alox12	2
GO:1902743	GO:1902743	regulation of lamellipodium organization	2/272	51/22777	0.123949	0.340621	0.270973	Aqp1/Cd44	2
GO:1903426	GO:1903426	regulation of reactive oxygen species biosynthetic process	2/272	51/22777	0.123949	0.340621	0.270973	Stat3/Cd36	2
GO:0016051	GO:0016051	carbohydrate biosynthetic process	5/272	220/22777	0.1243	0.341295	0.271509	Ppp1r3c/Dgat2/Pgam2/Nr3c1/Lepr	5
GO:0071326	GO:0071326	cellular response to monosaccharide stimulus	4/272	160/22777	0.125333	0.342121	0.272166	Abca12/Ano1/Lepr/Klf7	4
GO:1902652	GO:1902652	secondary alcohol metabolic process	4/272	160/22777	0.125333	0.342121	0.272166	Cebpa/Dgat2/Aplp2/Lepr	4
GO:0006754	GO:0006754	ATP biosynthetic process	3/272	103/22777	0.125664	0.342121	0.272166	Aldoa/Stat3/Pid1	3
GO:0030593	GO:0030593	neutrophil chemotaxis	3/272	103/22777	0.125664	0.342121	0.272166	Camk1d/Vav3/Lgals3	3
GO:0032651	GO:0032651	regulation of interleukin-1 beta production	3/272	103/22777	0.125664	0.342121	0.272166	Hspb1/Stat3/Cd36	3
GO:0043502	GO:0043502	regulation of muscle adaptation	3/272	103/22777	0.125664	0.342121	0.272166	Lmna/Myh7/Nr3c1	3
GO:0060395	GO:0060395	SMAD protein signal transduction	3/272	103/22777	0.125664	0.342121	0.272166	Ccn3/Sptbn1/Inhbb	3
GO:0062207	GO:0062207	regulation of pattern recognition receptor signaling pathway	3/272	103/22777	0.125664	0.342121	0.272166	Cav1/Slc15a2/Cd36	3
GO:0072091	GO:0072091	regulation of stem cell proliferation	3/272	103/22777	0.125664	0.342121	0.272166	Cebpa/Cdkn2c/Sfn	3
GO:2001237	GO:2001237	negative regulation of extrinsic apoptotic signaling pathway	3/272	103/22777	0.125664	0.342121	0.272166	Lmna/Tmbim1/Lgals3	3
GO:0032869	GO:0032869	cellular response to insulin stimulus	5/272	221/22777	0.12602	0.342509	0.272475	Zbtb7b/Csrp3/Inhbb/Cav2/Pid1	5
GO:0048839	GO:0048839	inner ear development	5/272	221/22777	0.12602	0.342509	0.272475	Igfbp7/Cebpa/Atp8b1/H2-K1/Jag2	5
GO:0008202	GO:0008202	steroid metabolic process	7/272	350/22777	0.127367	0.345672	0.27499	Igfbp7/Cebpa/Dgat2/Atp8b1/Nr3c1/Aplp2/Lepr	7
GO:0019730	GO:0019730	antimicrobial humoral response	4/272	161/22777	0.127398	0.345672	0.27499	Ppl/Lgals3/Evpl/Tac1	4
GO:0045907	GO:0045907	positive regulation of vasoconstriction	2/272	52/22777	0.127938	0.346553	0.275691	Cav1/Mgll	2
GO:0090199	GO:0090199	regulation of release of cytochrome c from mitochondria	2/272	52/22777	0.127938	0.346553	0.275691	Lmna/Higd1a	2
GO:0010389	GO:0010389	regulation of G2/M transition of mitotic cell cycle	3/272	104/22777	0.128322	0.347008	0.276054	Fhl1/Cdkn1a/Ccng1	3
GO:0070664	GO:0070664	negative regulation of leukocyte proliferation	3/272	104/22777	0.128322	0.347008	0.276054	Zbtb7b/Pla2g2f/Cd44	3
GO:0016125	GO:0016125	sterol metabolic process	4/272	162/22777	0.129477	0.34929	0.277869	Cebpa/Dgat2/Aplp2/Lepr	4
GO:2000377	GO:2000377	regulation of reactive oxygen species metabolic process	4/272	162/22777	0.129477	0.34929	0.277869	Stat3/Cd36/Cdkn1a/Pid1	4
GO:0002285	GO:0002285	lymphocyte activation involved in immune response	5/272	223/22777	0.129491	0.34929	0.277869	Anxa1/Zbtb7b/Stat3/Lgals3/Stat6	5
GO:0072080	GO:0072080	nephron tubule development	3/272	105/22777	0.131	0.351326	0.279488	Tacstd2/Aqp1/Cd44	3
GO:0002687	GO:0002687	positive regulation of leukocyte migration	4/272	163/22777	0.13157	0.351326	0.279488	Camk1d/Thy1/S100a14/Lgals3	4
GO:0002821	GO:0002821	positive regulation of adaptive immune response	4/272	163/22777	0.13157	0.351326	0.279488	H2-K1/Cd55/Stat6/Cd44	4
GO:0001881	GO:0001881	receptor recycling	2/272	53/22777	0.131957	0.351326	0.279488	Gria1/Arfgef2	2
GO:0010907	GO:0010907	positive regulation of glucose metabolic process	2/272	53/22777	0.131957	0.351326	0.279488	Dgat2/Slc45a3	2
GO:0030850	GO:0030850	prostate gland development	2/272	53/22777	0.131957	0.351326	0.279488	Anxa1/Cd44	2
GO:0042755	GO:0042755	eating behavior	2/272	53/22777	0.131957	0.351326	0.279488	Stat3/Lepr	2
GO:0043370	GO:0043370	regulation of CD4-positive, alpha-beta T cell differentiation	2/272	53/22777	0.131957	0.351326	0.279488	Anxa1/Zbtb7b	2
GO:0046460	GO:0046460	neutral lipid biosynthetic process	2/272	53/22777	0.131957	0.351326	0.279488	Dgat2/Acsl1	2
GO:0046463	GO:0046463	acylglycerol biosynthetic process	2/272	53/22777	0.131957	0.351326	0.279488	Dgat2/Acsl1	2
GO:0046638	GO:0046638	positive regulation of alpha-beta T cell differentiation	2/272	53/22777	0.131957	0.351326	0.279488	Anxa1/Zbtb7b	2
GO:1902895	GO:1902895	positive regulation of miRNA transcription	2/272	53/22777	0.131957	0.351326	0.279488	Stat3/Nr3c1	2
GO:0043393	GO:0043393	regulation of protein binding	5/272	225/22777	0.133006	0.351326	0.279488	Cav1/Cdkn1a/Aplp2/Ramp2/Traf3ip3	5
GO:0008037	GO:0008037	cell recognition	4/272	164/22777	0.133677	0.351326	0.279488	Cd9/Aldoa/Lgals3/Cd36	4
GO:0050795	GO:0050795	regulation of behavior	3/272	106/22777	0.133697	0.351326	0.279488	Reln/Stat3/Lepr	3
GO:0016050	GO:0016050	vesicle organization	7/272	355/22777	0.134219	0.351326	0.279488	Anxa1/Srpx/Anxa8/Aqp1/Cav2/Vav3/Arfgef2	7
GO:0009191	GO:0009191	ribonucleoside diphosphate catabolic process	1/272	12/22777	0.134285	0.351326	0.279488	Nt5e	1
GO:0009404	GO:0009404	toxin metabolic process	1/272	12/22777	0.134285	0.351326	0.279488	Fmo1	1
GO:0009415	GO:0009415	response to water	1/272	12/22777	0.134285	0.351326	0.279488	Plec	1
GO:0010649	GO:0010649	regulation of cell communication by electrical coupling	1/272	12/22777	0.134285	0.351326	0.279488	Cav1	1
GO:0014842	GO:0014842	regulation of skeletal muscle satellite cell proliferation	1/272	12/22777	0.134285	0.351326	0.279488	Stat3	1
GO:0030388	GO:0030388	fructose 1,6-bisphosphate metabolic process	1/272	12/22777	0.134285	0.351326	0.279488	Aldoa	1
GO:0034333	GO:0034333	adherens junction assembly	1/272	12/22777	0.134285	0.351326	0.279488	Ramp2	1
GO:0035437	GO:0035437	maintenance of protein localization in endoplasmic reticulum	1/272	12/22777	0.134285	0.351326	0.279488	Kdelr3	1
GO:0036151	GO:0036151	phosphatidylcholine acyl-chain remodeling	1/272	12/22777	0.134285	0.351326	0.279488	Pla2g2f	1
GO:0036295	GO:0036295	cellular response to increased oxygen levels	1/272	12/22777	0.134285	0.351326	0.279488	Cav1	1
GO:0043476	GO:0043476	pigment accumulation	1/272	12/22777	0.134285	0.351326	0.279488	Cd63	1
GO:0045117	GO:0045117	azole transmembrane transport	1/272	12/22777	0.134285	0.351326	0.279488	Slc7a1	1
GO:0045625	GO:0045625	regulation of T-helper 1 cell differentiation	1/272	12/22777	0.134285	0.351326	0.279488	Anxa1	1
GO:0061635	GO:0061635	regulation of protein complex stability	1/272	12/22777	0.134285	0.351326	0.279488	Irgm2	1
GO:0070831	GO:0070831	basement membrane assembly	1/272	12/22777	0.134285	0.351326	0.279488	Ramp2	1
GO:0140052	GO:0140052	cellular response to oxidised low-density lipoprotein particle stimulus	1/272	12/22777	0.134285	0.351326	0.279488	Cd36	1
GO:1902166	GO:1902166	negative regulation of intrinsic apoptotic signaling pathway in response to DNA damage by p53 class mediator	1/272	12/22777	0.134285	0.351326	0.279488	Cd44	1
GO:1903779	GO:1903779	regulation of cardiac conduction	1/272	12/22777	0.134285	0.351326	0.279488	Ace2	1
GO:2000317	GO:2000317	negative regulation of T-helper 17 type immune response	1/272	12/22777	0.134285	0.351326	0.279488	Zbtb7b	1
GO:2000322	GO:2000322	regulation of glucocorticoid receptor signaling pathway	1/272	12/22777	0.134285	0.351326	0.279488	Nr3c1	1
GO:2000562	GO:2000562	negative regulation of CD4-positive, alpha-beta T cell proliferation	1/272	12/22777	0.134285	0.351326	0.279488	Cd44	1
GO:0060560	GO:0060560	developmental growth involved in morphogenesis	6/272	290/22777	0.135055	0.353053	0.280862	Sfrp5/Sema6d/Sema3d/Sema3c/Mgll/Iqgap1	6
GO:0007588	GO:0007588	excretion	2/272	54/22777	0.136005	0.354671	0.282149	Nr3c2/Tac1	2
GO:0009161	GO:0009161	ribonucleoside monophosphate metabolic process	2/272	54/22777	0.136005	0.354671	0.282149	Ampd1/Nt5e	2
GO:0044818	GO:0044818	mitotic G2/M transition checkpoint	2/272	54/22777	0.136005	0.354671	0.282149	Cdkn1a/Ccng1	2
GO:0030203	GO:0030203	glycosaminoglycan metabolic process	3/272	107/22777	0.136414	0.355449	0.282769	Itih5/Bgn/Cd44	3
GO:0034765	GO:0034765	regulation of monoatomic ion transmembrane transport	9/272	492/22777	0.136588	0.355616	0.282901	Casq1/Cav1/Fhl1/Thy1/Reln/Ahnak/Nr3c2/Cacna2d1/Cd63	9
GO:0051924	GO:0051924	regulation of calcium ion transport	6/272	292/22777	0.138181	0.359473	0.285969	Casq1/Cav1/Thy1/Ahnak/Cacna2d1/Lgals3	6
GO:0002042	GO:0002042	cell migration involved in sprouting angiogenesis	2/272	55/22777	0.14008	0.362874	0.288675	Anxa1/Fgfbp1	2
GO:0010823	GO:0010823	negative regulation of mitochondrion organization	2/272	55/22777	0.14008	0.362874	0.288675	Lmna/Higd1a	2
GO:0034605	GO:0034605	cellular response to heat	2/272	55/22777	0.14008	0.362874	0.288675	Ano1/Scara5	2
GO:0045933	GO:0045933	positive regulation of muscle contraction	2/272	55/22777	0.14008	0.362874	0.288675	Ace2/Cacna2d1	2
GO:2000045	GO:2000045	regulation of G1/S transition of mitotic cell cycle	4/272	167/22777	0.14008	0.362874	0.288675	Anxa1/Fhl1/Cdkn2c/Cdkn1a	4
GO:0032611	GO:0032611	interleukin-1 beta production	3/272	109/22777	0.141903	0.362874	0.288675	Hspb1/Stat3/Cd36	3
GO:0032755	GO:0032755	positive regulation of interleukin-6 production	3/272	109/22777	0.141903	0.362874	0.288675	Stat3/Il17rc/Cd36	3
GO:0090263	GO:0090263	positive regulation of canonical Wnt signaling pathway	3/272	109/22777	0.141903	0.362874	0.288675	Cav1/Plekha4/Scel	3
GO:0019221	GO:0019221	cytokine-mediated signaling pathway	8/272	428/22777	0.14202	0.362874	0.288675	Cav1/Cebpa/Ccdc3/Irgm2/Stat3/Acsl1/Lepr/Stat6	8
GO:0071322	GO:0071322	cellular response to carbohydrate stimulus	4/272	168/22777	0.142241	0.362874	0.288675	Abca12/Ano1/Lepr/Klf7	4
GO:0042742	GO:0042742	defense response to bacterium	7/272	361/22777	0.142676	0.362874	0.288675	Aqp1/Irgm2/Ppl/H2-K1/Cd36/Evpl/Tac1	7
GO:0006164	GO:0006164	purine nucleotide biosynthetic process	5/272	231/22777	0.143805	0.362874	0.288675	Aldoa/Ampd1/Stat3/Acsl1/Pid1	5
GO:0044058	GO:0044058	regulation of digestive system process	2/272	56/22777	0.144181	0.362874	0.288675	Aqp1/Tac1	2
GO:0051954	GO:0051954	positive regulation of amine transport	2/272	56/22777	0.144181	0.362874	0.288675	Ace2/Nr3c1	2
GO:0070509	GO:0070509	calcium ion import	2/272	56/22777	0.144181	0.362874	0.288675	Lgals3/Slc24a2	2
GO:0120254	GO:0120254	olefinic compound metabolic process	4/272	169/22777	0.144416	0.362874	0.288675	Mgll/Alox12/Pla2g2f/Ephx1	4
GO:0001865	GO:0001865	NK T cell differentiation	1/272	13/22777	0.144629	0.362874	0.288675	Zbtb7b	1
GO:0003093	GO:0003093	regulation of glomerular filtration	1/272	13/22777	0.144629	0.362874	0.288675	Emp2	1
GO:0006977	GO:0006977	DNA damage response, signal transduction by p53 class mediator resulting in cell cycle arrest	1/272	13/22777	0.144629	0.362874	0.288675	Cdkn1a	1
GO:0014745	GO:0014745	negative regulation of muscle adaptation	1/272	13/22777	0.144629	0.362874	0.288675	Lmna	1
GO:0031953	GO:0031953	negative regulation of protein autophosphorylation	1/272	13/22777	0.144629	0.362874	0.288675	Cav1	1
GO:0032060	GO:0032060	bleb assembly	1/272	13/22777	0.144629	0.362874	0.288675	Emp2	1
GO:0032754	GO:0032754	positive regulation of interleukin-5 production	1/272	13/22777	0.144629	0.362874	0.288675	Il1rl1	1
GO:0032905	GO:0032905	transforming growth factor beta1 production	1/272	13/22777	0.144629	0.362874	0.288675	Lum	1
GO:0043922	GO:0043922	negative regulation by host of viral transcription	1/272	13/22777	0.144629	0.362874	0.288675	Pou2f3	1
GO:0045628	GO:0045628	regulation of T-helper 2 cell differentiation	1/272	13/22777	0.144629	0.362874	0.288675	Anxa1	1
GO:0046618	GO:0046618	xenobiotic export from cell	1/272	13/22777	0.144629	0.362874	0.288675	Abcc1	1
GO:0048012	GO:0048012	hepatocyte growth factor receptor signaling pathway	1/272	13/22777	0.144629	0.362874	0.288675	Adamts12	1
GO:0048742	GO:0048742	regulation of skeletal muscle fiber development	1/272	13/22777	0.144629	0.362874	0.288675	Myf6	1
GO:0051121	GO:0051121	hepoxilin metabolic process	1/272	13/22777	0.144629	0.362874	0.288675	Alox12	1
GO:0051122	GO:0051122	hepoxilin biosynthetic process	1/272	13/22777	0.144629	0.362874	0.288675	Alox12	1
GO:0060965	GO:0060965	negative regulation of miRNA-mediated gene silencing	1/272	13/22777	0.144629	0.362874	0.288675	Stat3	1
GO:0070673	GO:0070673	response to interleukin-18	1/272	13/22777	0.144629	0.362874	0.288675	Cldn1	1
GO:0071236	GO:0071236	cellular response to antibiotic	1/272	13/22777	0.144629	0.362874	0.288675	Crip1	1
GO:0071863	GO:0071863	regulation of cell proliferation in bone marrow	1/272	13/22777	0.144629	0.362874	0.288675	Lgals3	1
GO:0072540	GO:0072540	T-helper 17 cell lineage commitment	1/272	13/22777	0.144629	0.362874	0.288675	Stat3	1
GO:0090235	GO:0090235	regulation of metaphase plate congression	1/272	13/22777	0.144629	0.362874	0.288675	Dync1h1	1
GO:0090435	GO:0090435	protein localization to nuclear envelope	1/272	13/22777	0.144629	0.362874	0.288675	Lmna	1
GO:0090557	GO:0090557	establishment of endothelial intestinal barrier	1/272	13/22777	0.144629	0.362874	0.288675	Cldn1	1
GO:0097264	GO:0097264	self proteolysis	1/272	13/22777	0.144629	0.362874	0.288675	Capn1	1
GO:1902548	GO:1902548	negative regulation of cellular response to vascular endothelial growth factor stimulus	1/272	13/22777	0.144629	0.362874	0.288675	Adamts12	1
GO:1903826	GO:1903826	L-arginine transmembrane transport	1/272	13/22777	0.144629	0.362874	0.288675	Slc7a1	1
GO:1903867	GO:1903867	extraembryonic membrane development	1/272	13/22777	0.144629	0.362874	0.288675	Htra1	1
GO:1904058	GO:1904058	positive regulation of sensory perception of pain	1/272	13/22777	0.144629	0.362874	0.288675	Tac1	1
GO:0042310	GO:0042310	vasoconstriction	3/272	110/22777	0.144676	0.362874	0.288675	Comp/Cav1/Mgll	3
GO:0051702	GO:0051702	biological process involved in interaction with symbiont	3/272	110/22777	0.144676	0.362874	0.288675	Pou2f3/Cav2/Igf2r	3
GO:0071383	GO:0071383	cellular response to steroid hormone stimulus	4/272	170/22777	0.146604	0.367423	0.292294	Anxa1/Aqp1/Nr3c2/Nr3c1	4
GO:0010677	GO:0010677	negative regulation of cellular carbohydrate metabolic process	2/272	57/22777	0.148307	0.370826	0.295001	Stat3/Lepr	2
GO:0043030	GO:0043030	regulation of macrophage activation	2/272	57/22777	0.148307	0.370826	0.295001	Cebpa/Il1rl1	2
GO:2001222	GO:2001222	regulation of neuron migration	2/272	57/22777	0.148307	0.370826	0.295001	Reln/Stat3	2
GO:0061025	GO:0061025	membrane fusion	4/272	171/22777	0.148804	0.371779	0.29576	Cd9/Anxa1/Cav2/Vav3	4
GO:0005976	GO:0005976	polysaccharide metabolic process	3/272	112/22777	0.150274	0.372984	0.296718	Ppp1r3c/Pygm/Lepr	3
GO:0045833	GO:0045833	negative regulation of lipid metabolic process	3/272	112/22777	0.150274	0.372984	0.296718	Dgat2/Fmo1/Ccdc3	3
GO:0061326	GO:0061326	renal tubule development	3/272	112/22777	0.150274	0.372984	0.296718	Tacstd2/Aqp1/Cd44	3
GO:2001235	GO:2001235	positive regulation of apoptotic signaling pathway	4/272	172/22777	0.151017	0.372984	0.296718	Cav1/Srpx/Mal/Inhbb	4
GO:0048545	GO:0048545	response to steroid hormone	5/272	235/22777	0.151208	0.372984	0.296718	Anxa1/Cav1/Aqp1/Nr3c2/Nr3c1	5
GO:0006692	GO:0006692	prostanoid metabolic process	2/272	58/22777	0.152457	0.372984	0.296718	Anxa1/Fabp5	2
GO:0006693	GO:0006693	prostaglandin metabolic process	2/272	58/22777	0.152457	0.372984	0.296718	Anxa1/Fabp5	2
GO:0031529	GO:0031529	ruffle organization	2/272	58/22777	0.152457	0.372984	0.296718	Cav1/Tacstd2	2
GO:0031640	GO:0031640	killing of cells of another organism	2/272	58/22777	0.152457	0.372984	0.296718	Lgals3/Tac1	2
GO:0035458	GO:0035458	cellular response to interferon-beta	2/272	58/22777	0.152457	0.372984	0.296718	Irgm2/Traf3ip3	2
GO:0050732	GO:0050732	negative regulation of peptidyl-tyrosine phosphorylation	2/272	58/22777	0.152457	0.372984	0.296718	Cav1/Thy1	2
GO:0050832	GO:0050832	defense response to fungus	2/272	58/22777	0.152457	0.372984	0.296718	Il17rc/Tac1	2
GO:0006909	GO:0006909	phagocytosis	5/272	236/22777	0.153084	0.372984	0.296718	Anxa1/Camk1d/Srpx/Cd36/Lepr	5
GO:0009206	GO:0009206	purine ribonucleoside triphosphate biosynthetic process	3/272	113/22777	0.153098	0.372984	0.296718	Aldoa/Stat3/Pid1	3
GO:0050768	GO:0050768	negative regulation of neurogenesis	4/272	173/22777	0.153243	0.372984	0.296718	Sema6d/Sema3d/Sema3c/Thy1	4
GO:0001866	GO:0001866	NK T cell proliferation	1/272	14/22777	0.15485	0.372984	0.296718	Zbtb7b	1
GO:0001886	GO:0001886	endothelial cell morphogenesis	1/272	14/22777	0.15485	0.372984	0.296718	Tnmd	1
GO:0006000	GO:0006000	fructose metabolic process	1/272	14/22777	0.15485	0.372984	0.296718	Aldoa	1
GO:0006651	GO:0006651	diacylglycerol biosynthetic process	1/272	14/22777	0.15485	0.372984	0.296718	Dgat2	1
GO:0006750	GO:0006750	glutathione biosynthetic process	1/272	14/22777	0.15485	0.372984	0.296718	Slc1a2	1
GO:0010917	GO:0010917	negative regulation of mitochondrial membrane potential	1/272	14/22777	0.15485	0.372984	0.296718	Arl6ip5	1
GO:0015824	GO:0015824	proline transport	1/272	14/22777	0.15485	0.372984	0.296718	Ace2	1
GO:0021670	GO:0021670	lateral ventricle development	1/272	14/22777	0.15485	0.372984	0.296718	Aqp1	1
GO:0032276	GO:0032276	regulation of gonadotropin secretion	1/272	14/22777	0.15485	0.372984	0.296718	Inhbb	1
GO:0032525	GO:0032525	somite rostral/caudal axis specification	1/272	14/22777	0.15485	0.372984	0.296718	Ripply1	1
GO:0032769	GO:0032769	negative regulation of monooxygenase activity	1/272	14/22777	0.15485	0.372984	0.296718	Cav1	1
GO:0036296	GO:0036296	response to increased oxygen levels	1/272	14/22777	0.15485	0.372984	0.296718	Cav1	1
GO:0042532	GO:0042532	negative regulation of tyrosine phosphorylation of STAT protein	1/272	14/22777	0.15485	0.372984	0.296718	Cav1	1
GO:0045176	GO:0045176	apical protein localization	1/272	14/22777	0.15485	0.372984	0.296718	Atp8b1	1
GO:0045989	GO:0045989	positive regulation of striated muscle contraction	1/272	14/22777	0.15485	0.372984	0.296718	Ace2	1
GO:0060149	GO:0060149	negative regulation of post-transcriptional gene silencing	1/272	14/22777	0.15485	0.372984	0.296718	Stat3	1
GO:0060967	GO:0060967	negative regulation of gene silencing by RNA	1/272	14/22777	0.15485	0.372984	0.296718	Stat3	1
GO:0061309	GO:0061309	cardiac neural crest cell development involved in outflow tract morphogenesis	1/272	14/22777	0.15485	0.372984	0.296718	Sema3c	1
GO:0070344	GO:0070344	regulation of fat cell proliferation	1/272	14/22777	0.15485	0.372984	0.296718	Pid1	1
GO:0070508	GO:0070508	cholesterol import	1/272	14/22777	0.15485	0.372984	0.296718	Cd36	1
GO:0071838	GO:0071838	cell proliferation in bone marrow	1/272	14/22777	0.15485	0.372984	0.296718	Lgals3	1
GO:0072224	GO:0072224	metanephric glomerulus development	1/272	14/22777	0.15485	0.372984	0.296718	Aqp1	1
GO:0090179	GO:0090179	planar cell polarity pathway involved in neural tube closure	1/272	14/22777	0.15485	0.372984	0.296718	Sfrp5	1
GO:0098917	GO:0098917	retrograde trans-synaptic signaling	1/272	14/22777	0.15485	0.372984	0.296718	Fabp5	1
GO:0099004	GO:0099004	calmodulin dependent kinase signaling pathway	1/272	14/22777	0.15485	0.372984	0.296718	Irgm2	1
GO:1900025	GO:1900025	negative regulation of substrate adhesion-dependent cell spreading	1/272	14/22777	0.15485	0.372984	0.296718	Tacstd2	1
GO:1900369	GO:1900369	negative regulation of post-transcriptional gene silencing by RNA	1/272	14/22777	0.15485	0.372984	0.296718	Stat3	1
GO:1901841	GO:1901841	regulation of high voltage-gated calcium channel activity	1/272	14/22777	0.15485	0.372984	0.296718	Cacna2d1	1
GO:1903798	GO:1903798	regulation of miRNA maturation	1/272	14/22777	0.15485	0.372984	0.296718	Stat3	1
GO:1903817	GO:1903817	negative regulation of voltage-gated potassium channel activity	1/272	14/22777	0.15485	0.372984	0.296718	Cav1	1
GO:1990822	GO:1990822	basic amino acid transmembrane transport	1/272	14/22777	0.15485	0.372984	0.296718	Slc7a1	1
GO:2000052	GO:2000052	positive regulation of non-canonical Wnt signaling pathway	1/272	14/22777	0.15485	0.372984	0.296718	Plekha4	1
GO:2001241	GO:2001241	positive regulation of extrinsic apoptotic signaling pathway in absence of ligand	1/272	14/22777	0.15485	0.372984	0.296718	Srpx	1
GO:0033674	GO:0033674	positive regulation of kinase activity	8/272	438/22777	0.155344	0.373667	0.297261	Reln/Iqgap1/Emp2/Irgm2/Vav3/Higd1a/Acsl1/Cdkn1a	8
GO:0042770	GO:0042770	signal transduction in response to DNA damage	4/272	174/22777	0.155482	0.373667	0.297261	Map3k20/Cdkn1a/Cd44/Ccng1	4
GO:1904064	GO:1904064	positive regulation of cation transmembrane transport	4/272	174/22777	0.155482	0.373667	0.297261	Casq1/Cav1/Thy1/Cacna2d1	4
GO:0009145	GO:0009145	purine nucleoside triphosphate biosynthetic process	3/272	114/22777	0.15594	0.37393	0.297471	Aldoa/Stat3/Pid1	3
GO:0019218	GO:0019218	regulation of steroid metabolic process	3/272	114/22777	0.15594	0.37393	0.297471	Igfbp7/Dgat2/Nr3c1	3
GO:0042102	GO:0042102	positive regulation of T cell proliferation	3/272	114/22777	0.15594	0.37393	0.297471	Anxa1/Cd55/Slc7a1	3
GO:0006893	GO:0006893	Golgi to plasma membrane transport	2/272	59/22777	0.15663	0.374468	0.297899	Sptbn1/Arfgef2	2
GO:0035567	GO:0035567	non-canonical Wnt signaling pathway	2/272	59/22777	0.15663	0.374468	0.297899	Sfrp5/Plekha4	2
GO:0061001	GO:0061001	regulation of dendritic spine morphogenesis	2/272	59/22777	0.15663	0.374468	0.297899	Pdlim5/Reln	2
GO:2000630	GO:2000630	positive regulation of miRNA metabolic process	2/272	59/22777	0.15663	0.374468	0.297899	Stat3/Nr3c1	2
GO:0045860	GO:0045860	positive regulation of protein kinase activity	7/272	371/22777	0.157325	0.375852	0.299	Reln/Iqgap1/Emp2/Irgm2/Higd1a/Acsl1/Cdkn1a	7
GO:0001906	GO:0001906	cell killing	5/272	239/22777	0.158769	0.376929	0.299857	Emp2/Lgals3/H2-K1/Cd55/Tac1	5
GO:0000077	GO:0000077	DNA damage checkpoint signaling	3/272	115/22777	0.158798	0.376929	0.299857	Map3k20/Cdkn1a/Ccng1	3
GO:0055017	GO:0055017	cardiac muscle tissue growth	3/272	115/22777	0.158798	0.376929	0.299857	Pdlim5/Col14a1/Nr3c1	3
GO:0071456	GO:0071456	cellular response to hypoxia	3/272	115/22777	0.158798	0.376929	0.299857	Aqp3/Aqp1/Higd1a	3
GO:1904659	GO:1904659	glucose transmembrane transport	3/272	115/22777	0.158798	0.376929	0.299857	Fabp5/Slc1a2/Pid1	3
GO:0045089	GO:0045089	positive regulation of innate immune response	6/272	305/22777	0.159305	0.376929	0.299857	Cav1/Slc15a2/S100a14/Irgm2/Mapkapk3/Cd36	6
GO:0001678	GO:0001678	intracellular glucose homeostasis	4/272	176/22777	0.159995	0.376929	0.299857	Abca12/Ano1/Lepr/Klf7	4
GO:0007595	GO:0007595	lactation	2/272	60/22777	0.160824	0.376929	0.299857	Cav1/Zbtb7b	2
GO:0032309	GO:0032309	icosanoid secretion	2/272	60/22777	0.160824	0.376929	0.299857	Anxa1/Pla2g2f	2
GO:0035036	GO:0035036	sperm-egg recognition	2/272	60/22777	0.160824	0.376929	0.299857	Cd9/Aldoa	2
GO:0055078	GO:0055078	sodium ion homeostasis	2/272	60/22777	0.160824	0.376929	0.299857	Nr3c2/Tac1	2
GO:0071622	GO:0071622	regulation of granulocyte chemotaxis	2/272	60/22777	0.160824	0.376929	0.299857	Camk1d/S100a14	2
GO:0008645	GO:0008645	hexose transmembrane transport	3/272	116/22777	0.161672	0.376929	0.299857	Fabp5/Slc1a2/Pid1	3
GO:0019395	GO:0019395	fatty acid oxidation	3/272	116/22777	0.161672	0.376929	0.299857	Dgat2/Fmo1/Alox12	3
GO:1902749	GO:1902749	regulation of cell cycle G2/M phase transition	3/272	116/22777	0.161672	0.376929	0.299857	Fhl1/Cdkn1a/Ccng1	3
GO:0051651	GO:0051651	maintenance of location in cell	5/272	241/22777	0.162606	0.376929	0.299857	Casq1/Cav1/Thy1/Kdelr3/Syne1	5
GO:0051961	GO:0051961	negative regulation of nervous system development	4/272	178/22777	0.164556	0.376929	0.299857	Sema6d/Sema3d/Sema3c/Thy1	4
GO:0031532	GO:0031532	actin cytoskeleton reorganization	3/272	117/22777	0.164561	0.376929	0.299857	Anxa1/Sptan1/Plec	3
GO:0002713	GO:0002713	negative regulation of B cell mediated immunity	1/272	15/22777	0.164949	0.376929	0.299857	Svep1	1
GO:0002890	GO:0002890	negative regulation of immunoglobulin mediated immune response	1/272	15/22777	0.164949	0.376929	0.299857	Svep1	1
GO:0006188	GO:0006188	IMP biosynthetic process	1/272	15/22777	0.164949	0.376929	0.299857	Ampd1	1
GO:0009134	GO:0009134	nucleoside diphosphate catabolic process	1/272	15/22777	0.164949	0.376929	0.299857	Nt5e	1
GO:0009169	GO:0009169	purine ribonucleoside monophosphate catabolic process	1/272	15/22777	0.164949	0.376929	0.299857	Nt5e	1
GO:0010459	GO:0010459	negative regulation of heart rate	1/272	15/22777	0.164949	0.376929	0.299857	Tac1	1
GO:0010744	GO:0010744	positive regulation of macrophage derived foam cell differentiation	1/272	15/22777	0.164949	0.376929	0.299857	Cd36	1
GO:0014004	GO:0014004	microglia differentiation	1/272	15/22777	0.164949	0.376929	0.299857	Nr3c1	1
GO:0014049	GO:0014049	positive regulation of glutamate secretion	1/272	15/22777	0.164949	0.376929	0.299857	Nr3c1	1
GO:0014733	GO:0014733	regulation of skeletal muscle adaptation	1/272	15/22777	0.164949	0.376929	0.299857	Myh7	1
GO:0014841	GO:0014841	skeletal muscle satellite cell proliferation	1/272	15/22777	0.164949	0.376929	0.299857	Stat3	1
GO:0018410	GO:0018410	C-terminal protein amino acid modification	1/272	15/22777	0.164949	0.376929	0.299857	Irgm2	1
GO:0019732	GO:0019732	antifungal humoral response	1/272	15/22777	0.164949	0.376929	0.299857	Tac1	1
GO:0031053	GO:0031053	primary miRNA processing	1/272	15/22777	0.164949	0.376929	0.299857	Stat3	1
GO:0032530	GO:0032530	regulation of microvillus organization	1/272	15/22777	0.164949	0.376929	0.299857	Atp8b1	1
GO:0032717	GO:0032717	negative regulation of interleukin-8 production	1/272	15/22777	0.164949	0.376929	0.299857	Anxa1	1
GO:0032933	GO:0032933	SREBP signaling pathway	1/272	15/22777	0.164949	0.376929	0.299857	Zbtb7b	1
GO:0034392	GO:0034392	negative regulation of smooth muscle cell apoptotic process	1/272	15/22777	0.164949	0.376929	0.299857	Lypd3	1
GO:0035815	GO:0035815	positive regulation of renal sodium excretion	1/272	15/22777	0.164949	0.376929	0.299857	Tac1	1
GO:0042693	GO:0042693	muscle cell fate commitment	1/272	15/22777	0.164949	0.376929	0.299857	Myl2	1
GO:0043508	GO:0043508	negative regulation of JUN kinase activity	1/272	15/22777	0.164949	0.376929	0.299857	Sfrp5	1
GO:0043518	GO:0043518	negative regulation of DNA damage response, signal transduction by p53 class mediator	1/272	15/22777	0.164949	0.376929	0.299857	Cd44	1
GO:0046085	GO:0046085	adenosine metabolic process	1/272	15/22777	0.164949	0.376929	0.299857	Nt5e	1
GO:0048681	GO:0048681	negative regulation of axon regeneration	1/272	15/22777	0.164949	0.376929	0.299857	Kremen1	1
GO:0051133	GO:0051133	regulation of NK T cell activation	1/272	15/22777	0.164949	0.376929	0.299857	Zbtb7b	1
GO:0051451	GO:0051451	myoblast migration	1/272	15/22777	0.164949	0.376929	0.299857	Anxa1	1
GO:0060442	GO:0060442	branching involved in prostate gland morphogenesis	1/272	15/22777	0.164949	0.376929	0.299857	Cd44	1
GO:0070341	GO:0070341	fat cell proliferation	1/272	15/22777	0.164949	0.376929	0.299857	Pid1	1
GO:0070365	GO:0070365	hepatocyte differentiation	1/272	15/22777	0.164949	0.376929	0.299857	Anxa1	1
GO:0070920	GO:0070920	regulation of production of small RNA involved in gene silencing by RNA	1/272	15/22777	0.164949	0.376929	0.299857	Stat3	1
GO:0071360	GO:0071360	cellular response to exogenous dsRNA	1/272	15/22777	0.164949	0.376929	0.299857	Cav1	1
GO:0090178	GO:0090178	regulation of establishment of planar polarity involved in neural tube closure	1/272	15/22777	0.164949	0.376929	0.299857	Sfrp5	1
GO:0097475	GO:0097475	motor neuron migration	1/272	15/22777	0.164949	0.376929	0.299857	Reln	1
GO:1901978	GO:1901978	positive regulation of cell cycle checkpoint	1/272	15/22777	0.164949	0.376929	0.299857	Map3k20	1
GO:1902514	GO:1902514	regulation of calcium ion transmembrane transport via high voltage-gated calcium channel	1/272	15/22777	0.164949	0.376929	0.299857	Cacna2d1	1
GO:1903238	GO:1903238	positive regulation of leukocyte tethering or rolling	1/272	15/22777	0.164949	0.376929	0.299857	Capn1	1
GO:1903998	GO:1903998	regulation of eating behavior	1/272	15/22777	0.164949	0.376929	0.299857	Lepr	1
GO:1904181	GO:1904181	positive regulation of membrane depolarization	1/272	15/22777	0.164949	0.376929	0.299857	Alox12	1
GO:1905048	GO:1905048	regulation of metallopeptidase activity	1/272	15/22777	0.164949	0.376929	0.299857	Stat3	1
GO:2000811	GO:2000811	negative regulation of anoikis	1/272	15/22777	0.164949	0.376929	0.299857	Cav1	1
GO:0001974	GO:0001974	blood vessel remodeling	2/272	61/22777	0.165038	0.376929	0.299857	Sema3c/Tmbim1	2
GO:0043407	GO:0043407	negative regulation of MAP kinase activity	2/272	61/22777	0.165038	0.376929	0.299857	Sfrp5/Cav1	2
GO:0046470	GO:0046470	phosphatidylcholine metabolic process	2/272	61/22777	0.165038	0.376929	0.299857	Pla2g2f/Fabp5	2
GO:1903053	GO:1903053	regulation of extracellular matrix organization	2/272	61/22777	0.165038	0.376929	0.299857	Aebp1/Lama2	2
GO:0010950	GO:0010950	positive regulation of endopeptidase activity	4/272	179/22777	0.166854	0.380805	0.30294	Alox12/Perp/Stat3/Arl6ip5	4
GO:0009201	GO:0009201	ribonucleoside triphosphate biosynthetic process	3/272	118/22777	0.167466	0.381392	0.303407	Aldoa/Stat3/Pid1	3
GO:0030301	GO:0030301	cholesterol transport	3/272	118/22777	0.167466	0.381392	0.303407	Abca12/Cav1/Cd36	3
GO:0050829	GO:0050829	defense response to Gram-negative bacterium	3/272	118/22777	0.167466	0.381392	0.303407	Aqp1/Irgm2/Tac1	3
GO:0006360	GO:0006360	transcription by RNA polymerase I	2/272	62/22777	0.169272	0.384505	0.305884	Cavin1/Cebpa	2
GO:1900015	GO:1900015	regulation of cytokine production involved in inflammatory response	2/272	62/22777	0.169272	0.384505	0.305884	Stat3/Il17rc	2
GO:1903409	GO:1903409	reactive oxygen species biosynthetic process	2/272	62/22777	0.169272	0.384505	0.305884	Stat3/Cd36	2
GO:0015749	GO:0015749	monosaccharide transmembrane transport	3/272	119/22777	0.170386	0.384505	0.305884	Fabp5/Slc1a2/Pid1	3
GO:0038061	GO:0038061	NIK/NF-kappaB signaling	3/272	119/22777	0.170386	0.384505	0.305884	Ccn3/Capn1/Nr3c2	3
GO:0070482	GO:0070482	response to oxygen levels	6/272	312/22777	0.17123	0.384505	0.305884	Cav1/Aqp3/Aqp1/Pygm/Higd1a/Fosl2	6
GO:0022411	GO:0022411	cellular component disassembly	8/272	450/22777	0.172089	0.384505	0.305884	Cma1/Sptbn1/Lmod2/Capg/Irgm2/Tmod3/Plaat3/Sptan1	8
GO:0071241	GO:0071241	cellular response to inorganic substance	5/272	246/22777	0.172361	0.384505	0.305884	Krt10/Fabp4/Cebpa/Aqp1/Iqgap1	5
GO:0002062	GO:0002062	chondrocyte differentiation	3/272	120/22777	0.173321	0.384505	0.305884	Ccn3/Comp/Adamts12	3
GO:0072009	GO:0072009	nephron epithelium development	3/272	120/22777	0.173321	0.384505	0.305884	Tacstd2/Aqp1/Cd44	3
GO:2000106	GO:2000106	regulation of leukocyte apoptotic process	3/272	120/22777	0.173321	0.384505	0.305884	Anxa1/Lgals3/Cd44	3
GO:0001754	GO:0001754	eye photoreceptor cell differentiation	2/272	63/22777	0.173524	0.384505	0.305884	Thy1/Stat3	2
GO:0010517	GO:0010517	regulation of phospholipase activity	2/272	63/22777	0.173524	0.384505	0.305884	Anxa1/Anxa8	2
GO:0045912	GO:0045912	negative regulation of carbohydrate metabolic process	2/272	63/22777	0.173524	0.384505	0.305884	Stat3/Lepr	2
GO:1903078	GO:1903078	positive regulation of protein localization to plasma membrane	2/272	63/22777	0.173524	0.384505	0.305884	Sptbn1/Lgals3	2
GO:0006177	GO:0006177	GMP biosynthetic process	1/272	16/22777	0.174927	0.384505	0.305884	Ampd1	1
GO:0009128	GO:0009128	purine nucleoside monophosphate catabolic process	1/272	16/22777	0.174927	0.384505	0.305884	Nt5e	1
GO:0010832	GO:0010832	negative regulation of myotube differentiation	1/272	16/22777	0.174927	0.384505	0.305884	Ccn3	1
GO:0015693	GO:0015693	magnesium ion transport	1/272	16/22777	0.174927	0.384505	0.305884	Slc41a3	1
GO:0019184	GO:0019184	nonribosomal peptide biosynthetic process	1/272	16/22777	0.174927	0.384505	0.305884	Slc1a2	1
GO:0021819	GO:0021819	layer formation in cerebral cortex	1/272	16/22777	0.174927	0.384505	0.305884	Reln	1
GO:0031145	GO:0031145	anaphase-promoting complex-dependent catabolic process	1/272	16/22777	0.174927	0.384505	0.305884	Ecrg4	1
GO:0031268	GO:0031268	pseudopodium organization	1/272	16/22777	0.174927	0.384505	0.305884	Rab25	1
GO:0035358	GO:0035358	regulation of peroxisome proliferator activated receptor signaling pathway	1/272	16/22777	0.174927	0.384505	0.305884	Fabp5	1
GO:0035729	GO:0035729	cellular response to hepatocyte growth factor stimulus	1/272	16/22777	0.174927	0.384505	0.305884	Adamts12	1
GO:0042921	GO:0042921	glucocorticoid receptor signaling pathway	1/272	16/22777	0.174927	0.384505	0.305884	Nr3c1	1
GO:0045760	GO:0045760	positive regulation of action potential	1/272	16/22777	0.174927	0.384505	0.305884	Tac1	1
GO:0051782	GO:0051782	negative regulation of cell division	1/272	16/22777	0.174927	0.384505	0.305884	Txnip	1
GO:0055119	GO:0055119	relaxation of cardiac muscle	1/272	16/22777	0.174927	0.384505	0.305884	Ttn	1
GO:0060026	GO:0060026	convergent extension	1/272	16/22777	0.174927	0.384505	0.305884	Sfrp5	1
GO:0060263	GO:0060263	regulation of respiratory burst	1/272	16/22777	0.174927	0.384505	0.305884	Camk1d	1
GO:0060330	GO:0060330	regulation of response to type II interferon	1/272	16/22777	0.174927	0.384505	0.305884	Irgm2	1
GO:0060334	GO:0060334	regulation of type II interferon-mediated signaling pathway	1/272	16/22777	0.174927	0.384505	0.305884	Irgm2	1
GO:0061577	GO:0061577	calcium ion transmembrane transport via high voltage-gated calcium channel	1/272	16/22777	0.174927	0.384505	0.305884	Cacna2d1	1
GO:0070885	GO:0070885	negative regulation of calcineurin-NFAT signaling cascade	1/272	16/22777	0.174927	0.384505	0.305884	Myoz1	1
GO:0071501	GO:0071501	cellular response to sterol depletion	1/272	16/22777	0.174927	0.384505	0.305884	Zbtb7b	1
GO:0072673	GO:0072673	lamellipodium morphogenesis	1/272	16/22777	0.174927	0.384505	0.305884	Cd44	1
GO:0086103	GO:0086103	G protein-coupled receptor signaling pathway involved in heart process	1/272	16/22777	0.174927	0.384505	0.305884	Cav1	1
GO:0090177	GO:0090177	establishment of planar polarity involved in neural tube closure	1/272	16/22777	0.174927	0.384505	0.305884	Sfrp5	1
GO:0098840	GO:0098840	protein transport along microtubule	1/272	16/22777	0.174927	0.384505	0.305884	Hspb1	1
GO:0099118	GO:0099118	microtubule-based protein transport	1/272	16/22777	0.174927	0.384505	0.305884	Hspb1	1
GO:0099527	GO:0099527	postsynapse to nucleus signaling pathway	1/272	16/22777	0.174927	0.384505	0.305884	Stat3	1
GO:0106057	GO:0106057	negative regulation of calcineurin-mediated signaling	1/272	16/22777	0.174927	0.384505	0.305884	Myoz1	1
GO:0106380	GO:0106380	purine ribonucleotide salvage	1/272	16/22777	0.174927	0.384505	0.305884	Ampd1	1
GO:0110096	GO:0110096	cellular response to aldehyde	1/272	16/22777	0.174927	0.384505	0.305884	Nr3c2	1
GO:1901659	GO:1901659	glycosyl compound biosynthetic process	1/272	16/22777	0.174927	0.384505	0.305884	Nt5e	1
GO:1902043	GO:1902043	positive regulation of extrinsic apoptotic signaling pathway via death domain receptors	1/272	16/22777	0.174927	0.384505	0.305884	Mal	1
GO:1902093	GO:1902093	positive regulation of flagellated sperm motility	1/272	16/22777	0.174927	0.384505	0.305884	Tac1	1
GO:1902165	GO:1902165	regulation of intrinsic apoptotic signaling pathway in response to DNA damage by p53 class mediator	1/272	16/22777	0.174927	0.384505	0.305884	Cd44	1
GO:1902176	GO:1902176	negative regulation of oxidative stress-induced intrinsic apoptotic signaling pathway	1/272	16/22777	0.174927	0.384505	0.305884	Hspb1	1
GO:2000155	GO:2000155	positive regulation of cilium-dependent cell motility	1/272	16/22777	0.174927	0.384505	0.305884	Tac1	1
GO:0006022	GO:0006022	aminoglycan metabolic process	3/272	121/22777	0.17627	0.386785	0.307697	Itih5/Bgn/Cd44	3
GO:0006986	GO:0006986	response to unfolded protein	3/272	121/22777	0.17627	0.386785	0.307697	Comp/Hspb1/Hspb8	3
GO:0048762	GO:0048762	mesenchymal cell differentiation	5/272	248/22777	0.176325	0.386785	0.307697	Sema6d/Sema3d/Sema3c/Emp2/Zfp750	5
GO:0045786	GO:0045786	negative regulation of cell cycle	7/272	384/22777	0.17735	0.388769	0.309275	Fhl1/Cebpa/Cdkn2c/Plaat3/Map3k20/Cdkn1a/Ccng1	7
GO:0001736	GO:0001736	establishment of planar polarity	2/272	64/22777	0.177793	0.389475	0.309837	Sfrp5/Plekha4	2
GO:0015918	GO:0015918	sterol transport	3/272	122/22777	0.179233	0.391214	0.31122	Abca12/Cav1/Cd36	3
GO:0022600	GO:0022600	digestive system process	3/272	122/22777	0.179233	0.391214	0.31122	Aqp1/Cd36/Tac1	3
GO:0031570	GO:0031570	DNA integrity checkpoint signaling	3/272	122/22777	0.179233	0.391214	0.31122	Map3k20/Cdkn1a/Ccng1	3
GO:0045445	GO:0045445	myoblast differentiation	3/272	122/22777	0.179233	0.391214	0.31122	Myf6/Csrp3/Plec	3
GO:0071675	GO:0071675	regulation of mononuclear cell migration	3/272	122/22777	0.179233	0.391214	0.31122	Ccn3/S100a14/Lgals3	3
GO:0032680	GO:0032680	regulation of tumor necrosis factor production	4/272	185/22777	0.180876	0.391214	0.31122	Hspb1/Stat3/Cd36/Arfgef2	4
GO:0051260	GO:0051260	protein homooligomerization	4/272	185/22777	0.180876	0.391214	0.31122	Comp/Scara5/Slc1a2/Ehd4	4
GO:0007164	GO:0007164	establishment of tissue polarity	2/272	65/22777	0.182079	0.391214	0.31122	Sfrp5/Plekha4	2
GO:0014911	GO:0014911	positive regulation of smooth muscle cell migration	2/272	65/22777	0.182079	0.391214	0.31122	Sema6d/Iqgap1	2
GO:0033344	GO:0033344	cholesterol efflux	2/272	65/22777	0.182079	0.391214	0.31122	Abca12/Cav1	2
GO:0048008	GO:0048008	platelet-derived growth factor receptor signaling pathway	2/272	65/22777	0.182079	0.391214	0.31122	Txnip/Iqgap1	2
GO:0050854	GO:0050854	regulation of antigen receptor-mediated signaling pathway	2/272	65/22777	0.182079	0.391214	0.31122	Thy1/Lgals3	2
GO:0048872	GO:0048872	homeostasis of number of cells	7/272	387/22777	0.18212	0.391214	0.31122	Ccn3/Anxa1/Col14a1/Tmod3/Stat3/Hba-a2/Cd44	7
GO:0008637	GO:0008637	apoptotic mitochondrial changes	3/272	123/22777	0.18221	0.391214	0.31122	Lmna/Sfn/Higd1a	3
GO:0060828	GO:0060828	regulation of canonical Wnt signaling pathway	5/272	251/22777	0.182336	0.391214	0.31122	Sfrp5/Cav1/Plekha4/Kremen1/Scel	5
GO:0001771	GO:0001771	immunological synapse formation	1/272	17/22777	0.184787	0.391214	0.31122	Lgals3	1
GO:0001845	GO:0001845	phagolysosome assembly	1/272	17/22777	0.184787	0.391214	0.31122	Srpx	1
GO:0001967	GO:0001967	suckling behavior	1/272	17/22777	0.184787	0.391214	0.31122	Aplp2	1
GO:0002689	GO:0002689	negative regulation of leukocyte chemotaxis	1/272	17/22777	0.184787	0.391214	0.31122	Ccn3	1
GO:0003353	GO:0003353	positive regulation of cilium movement	1/272	17/22777	0.184787	0.391214	0.31122	Tac1	1
GO:0006704	GO:0006704	glucocorticoid biosynthetic process	1/272	17/22777	0.184787	0.391214	0.31122	Nr3c1	1
GO:0006878	GO:0006878	intracellular copper ion homeostasis	1/272	17/22777	0.184787	0.391214	0.31122	Aplp2	1
GO:0006991	GO:0006991	response to sterol depletion	1/272	17/22777	0.184787	0.391214	0.31122	Zbtb7b	1
GO:0010524	GO:0010524	positive regulation of calcium ion transport into cytosol	1/272	17/22777	0.184787	0.391214	0.31122	Cav1	1
GO:0010755	GO:0010755	regulation of plasminogen activation	1/272	17/22777	0.184787	0.391214	0.31122	Clec3b	1
GO:0014067	GO:0014067	negative regulation of phosphatidylinositol 3-kinase signaling	1/272	17/22777	0.184787	0.391214	0.31122	Obscn	1
GO:0015802	GO:0015802	basic amino acid transport	1/272	17/22777	0.184787	0.391214	0.31122	Slc7a1	1
GO:0030299	GO:0030299	intestinal cholesterol absorption	1/272	17/22777	0.184787	0.391214	0.31122	Cd36	1
GO:0031958	GO:0031958	corticosteroid receptor signaling pathway	1/272	17/22777	0.184787	0.391214	0.31122	Nr3c1	1
GO:0042711	GO:0042711	maternal behavior	1/272	17/22777	0.184787	0.391214	0.31122	Nr3c1	1
GO:0042756	GO:0042756	drinking behavior	1/272	17/22777	0.184787	0.391214	0.31122	Ace2	1
GO:0043471	GO:0043471	regulation of cellular carbohydrate catabolic process	1/272	17/22777	0.184787	0.391214	0.31122	Ppp1r3c	1
GO:0044406	GO:0044406	adhesion of symbiont to host	1/272	17/22777	0.184787	0.391214	0.31122	Ace2	1
GO:0055070	GO:0055070	copper ion homeostasis	1/272	17/22777	0.184787	0.391214	0.31122	Aplp2	1
GO:0055089	GO:0055089	fatty acid homeostasis	1/272	17/22777	0.184787	0.391214	0.31122	Dgat2	1
GO:0060100	GO:0060100	positive regulation of phagocytosis, engulfment	1/272	17/22777	0.184787	0.391214	0.31122	Cd36	1
GO:0060546	GO:0060546	negative regulation of necroptotic process	1/272	17/22777	0.184787	0.391214	0.31122	Cav1	1
GO:0061308	GO:0061308	cardiac neural crest cell development involved in heart development	1/272	17/22777	0.184787	0.391214	0.31122	Sema3c	1
GO:0071498	GO:0071498	cellular response to fluid shear stress	1/272	17/22777	0.184787	0.391214	0.31122	Plec	1
GO:0071731	GO:0071731	response to nitric oxide	1/272	17/22777	0.184787	0.391214	0.31122	Aqp1	1
GO:0072234	GO:0072234	metanephric nephron tubule development	1/272	17/22777	0.184787	0.391214	0.31122	Aqp1	1
GO:0086012	GO:0086012	membrane depolarization during cardiac muscle cell action potential	1/272	17/22777	0.184787	0.391214	0.31122	Cacna2d1	1
GO:0090336	GO:0090336	positive regulation of brown fat cell differentiation	1/272	17/22777	0.184787	0.391214	0.31122	Zbtb7b	1
GO:1902033	GO:1902033	regulation of hematopoietic stem cell proliferation	1/272	17/22777	0.184787	0.391214	0.31122	Cebpa	1
GO:1903587	GO:1903587	regulation of blood vessel endothelial cell proliferation involved in sprouting angiogenesis	1/272	17/22777	0.184787	0.391214	0.31122	Fgfbp1	1
GO:1904936	GO:1904936	interneuron migration	1/272	17/22777	0.184787	0.391214	0.31122	Reln	1
GO:1905155	GO:1905155	positive regulation of membrane invagination	1/272	17/22777	0.184787	0.391214	0.31122	Cd36	1
GO:2000288	GO:2000288	positive regulation of myoblast proliferation	1/272	17/22777	0.184787	0.391214	0.31122	Fgfbp1	1
GO:2000637	GO:2000637	positive regulation of miRNA-mediated gene silencing	1/272	17/22777	0.184787	0.391214	0.31122	Stat3	1
GO:2001028	GO:2001028	positive regulation of endothelial cell chemotaxis	1/272	17/22777	0.184787	0.391214	0.31122	Hspb1	1
GO:2001256	GO:2001256	regulation of store-operated calcium entry	1/272	17/22777	0.184787	0.391214	0.31122	Casq1	1
GO:0034440	GO:0034440	lipid oxidation	3/272	124/22777	0.185199	0.391571	0.311505	Dgat2/Fmo1/Alox12	3
GO:0051952	GO:0051952	regulation of amine transport	3/272	124/22777	0.185199	0.391571	0.311505	Ace2/Nr3c1/Arl6ip5	3
GO:0045580	GO:0045580	regulation of T cell differentiation	4/272	187/22777	0.185636	0.39198	0.31183	Anxa1/Hspb1/Zbtb7b/Cd44	4
GO:0050770	GO:0050770	regulation of axonogenesis	4/272	187/22777	0.185636	0.39198	0.31183	Sema6d/Sema3d/Sema3c/Thy1	4
GO:0019098	GO:0019098	reproductive behavior	2/272	66/22777	0.186379	0.392776	0.312463	Nr3c1/Aplp2	2
GO:0048512	GO:0048512	circadian behavior	2/272	66/22777	0.186379	0.392776	0.312463	Lepr/Gpr157	2
GO:0060999	GO:0060999	positive regulation of dendritic spine development	2/272	66/22777	0.186379	0.392776	0.312463	Reln/Nr3c1	2
GO:0050714	GO:0050714	positive regulation of protein secretion	4/272	188/22777	0.188031	0.39548	0.314614	Ttn/Ano1/Myom1/Lepr	4
GO:1903531	GO:1903531	negative regulation of secretion by cell	4/272	188/22777	0.188031	0.39548	0.314614	Ccn3/Anxa1/Inhbb/Klf7	4
GO:1903555	GO:1903555	regulation of tumor necrosis factor superfamily cytokine production	4/272	188/22777	0.188031	0.39548	0.314614	Hspb1/Stat3/Cd36/Arfgef2	4
GO:0071478	GO:0071478	cellular response to radiation	4/272	189/22777	0.190436	0.396953	0.315786	Aqp1/Crip1/Map3k20/Cdkn1a	4
GO:0043583	GO:0043583	ear development	5/272	255/22777	0.190467	0.396953	0.315786	Igfbp7/Cebpa/Atp8b1/H2-K1/Jag2	5
GO:0001658	GO:0001658	branching involved in ureteric bud morphogenesis	2/272	67/22777	0.190694	0.396953	0.315786	Tacstd2/Cd44	2
GO:0043470	GO:0043470	regulation of carbohydrate catabolic process	2/272	67/22777	0.190694	0.396953	0.315786	Ppp1r3c/Stat3	2
GO:0050982	GO:0050982	detection of mechanical stimulus	2/272	67/22777	0.190694	0.396953	0.315786	Ttn/Csrp3	2
GO:0098930	GO:0098930	axonal transport	2/272	67/22777	0.190694	0.396953	0.315786	Hspb1/Dync1h1	2
GO:1905517	GO:1905517	macrophage migration	2/272	67/22777	0.190694	0.396953	0.315786	Cd9/Lgals3	2
GO:0002688	GO:0002688	regulation of leukocyte chemotaxis	3/272	126/22777	0.191218	0.396953	0.315786	Ccn3/Camk1d/S100a14	3
GO:0032006	GO:0032006	regulation of TOR signaling	3/272	126/22777	0.191218	0.396953	0.315786	Reln/Castor1/Slc7a1	3
GO:0007611	GO:0007611	learning or memory	6/272	324/22777	0.192496	0.396953	0.315786	Gria1/Reln/Itpr3/Slc24a2/Tac1/Arl6ip5	6
GO:0006906	GO:0006906	vesicle fusion	3/272	127/22777	0.194245	0.396953	0.315786	Anxa1/Cav2/Vav3	3
GO:0009142	GO:0009142	nucleoside triphosphate biosynthetic process	3/272	127/22777	0.194245	0.396953	0.315786	Aldoa/Stat3/Pid1	3
GO:0035249	GO:0035249	synaptic transmission, glutamatergic	3/272	127/22777	0.194245	0.396953	0.315786	Gria1/Reln/Nr3c1	3
GO:0001787	GO:0001787	natural killer cell proliferation	1/272	18/22777	0.194529	0.396953	0.315786	Emp2	1
GO:0001820	GO:0001820	serotonin secretion	1/272	18/22777	0.194529	0.396953	0.315786	Lgals3	1
GO:0001878	GO:0001878	response to yeast	1/272	18/22777	0.194529	0.396953	0.315786	Tac1	1
GO:0001991	GO:0001991	regulation of systemic arterial blood pressure by circulatory renin-angiotensin	1/272	18/22777	0.194529	0.396953	0.315786	Cpa3	1
GO:0019430	GO:0019430	removal of superoxide radicals	1/272	18/22777	0.194529	0.396953	0.315786	Cd36	1
GO:0030033	GO:0030033	microvillus assembly	1/272	18/22777	0.194529	0.396953	0.315786	Atp8b1	1
GO:0033194	GO:0033194	response to hydroperoxide	1/272	18/22777	0.194529	0.396953	0.315786	Cd36	1
GO:0035728	GO:0035728	response to hepatocyte growth factor	1/272	18/22777	0.194529	0.396953	0.315786	Adamts12	1
GO:0042249	GO:0042249	establishment of planar polarity of embryonic epithelium	1/272	18/22777	0.194529	0.396953	0.315786	Sfrp5	1
GO:0042308	GO:0042308	negative regulation of protein import into nucleus	1/272	18/22777	0.194529	0.396953	0.315786	Cd36	1
GO:0045837	GO:0045837	negative regulation of membrane potential	1/272	18/22777	0.194529	0.396953	0.315786	Arl6ip5	1
GO:0046184	GO:0046184	aldehyde biosynthetic process	1/272	18/22777	0.194529	0.396953	0.315786	Aldoa	1
GO:0046549	GO:0046549	retinal cone cell development	1/272	18/22777	0.194529	0.396953	0.315786	Thy1	1
GO:0055012	GO:0055012	ventricular cardiac muscle cell differentiation	1/272	18/22777	0.194529	0.396953	0.315786	Lmna	1
GO:0060148	GO:0060148	positive regulation of post-transcriptional gene silencing	1/272	18/22777	0.194529	0.396953	0.315786	Stat3	1
GO:0060746	GO:0060746	parental behavior	1/272	18/22777	0.194529	0.396953	0.315786	Nr3c1	1
GO:0061051	GO:0061051	positive regulation of cell growth involved in cardiac muscle cell development	1/272	18/22777	0.194529	0.396953	0.315786	Nr3c1	1
GO:0061179	GO:0061179	negative regulation of insulin secretion involved in cellular response to glucose stimulus	1/272	18/22777	0.194529	0.396953	0.315786	Klf7	1
GO:0061307	GO:0061307	cardiac neural crest cell differentiation involved in heart development	1/272	18/22777	0.194529	0.396953	0.315786	Sema3c	1
GO:0062099	GO:0062099	negative regulation of programmed necrotic cell death	1/272	18/22777	0.194529	0.396953	0.315786	Cav1	1
GO:0070314	GO:0070314	G1 to G0 transition	1/272	18/22777	0.194529	0.396953	0.315786	Ecrg4	1
GO:0070486	GO:0070486	leukocyte aggregation	1/272	18/22777	0.194529	0.396953	0.315786	Cd44	1
GO:0071280	GO:0071280	cellular response to copper ion	1/272	18/22777	0.194529	0.396953	0.315786	Aqp1	1
GO:0090280	GO:0090280	positive regulation of calcium ion import	1/272	18/22777	0.194529	0.396953	0.315786	Lgals3	1
GO:1900370	GO:1900370	positive regulation of post-transcriptional gene silencing by RNA	1/272	18/22777	0.194529	0.396953	0.315786	Stat3	1
GO:1901077	GO:1901077	regulation of relaxation of muscle	1/272	18/22777	0.194529	0.396953	0.315786	Ttn	1
GO:1901096	GO:1901096	regulation of autophagosome maturation	1/272	18/22777	0.194529	0.396953	0.315786	Irgm2	1
GO:1904294	GO:1904294	positive regulation of ERAD pathway	1/272	18/22777	0.194529	0.396953	0.315786	Cav1	1
GO:2000252	GO:2000252	negative regulation of feeding behavior	1/272	18/22777	0.194529	0.396953	0.315786	Lepr	1
GO:2000319	GO:2000319	regulation of T-helper 17 cell differentiation	1/272	18/22777	0.194529	0.396953	0.315786	Zbtb7b	1
GO:0002224	GO:0002224	toll-like receptor signaling pathway	2/272	68/22777	0.195023	0.396953	0.315786	Mapkapk3/Cd36	2
GO:0002534	GO:0002534	cytokine production involved in inflammatory response	2/272	68/22777	0.195023	0.396953	0.315786	Stat3/Il17rc	2
GO:0007032	GO:0007032	endosome organization	2/272	68/22777	0.195023	0.396953	0.315786	Anxa8/Arfgef2	2
GO:0030330	GO:0030330	DNA damage response, signal transduction by p53 class mediator	2/272	68/22777	0.195023	0.396953	0.315786	Cdkn1a/Cd44	2
GO:0032663	GO:0032663	regulation of interleukin-2 production	2/272	68/22777	0.195023	0.396953	0.315786	Anxa1/Sptbn1	2
GO:0035315	GO:0035315	hair cell differentiation	2/272	68/22777	0.195023	0.396953	0.315786	Tgm3/Jag2	2
GO:0097006	GO:0097006	regulation of plasma lipoprotein particle levels	2/272	68/22777	0.195023	0.396953	0.315786	Dgat2/Cd36	2
GO:2000134	GO:2000134	negative regulation of G1/S transition of mitotic cell cycle	2/272	68/22777	0.195023	0.396953	0.315786	Fhl1/Cdkn1a	2
GO:0032640	GO:0032640	tumor necrosis factor production	4/272	192/22777	0.19771	0.402168	0.319935	Hspb1/Stat3/Cd36/Arfgef2	4
GO:0018105	GO:0018105	peptidyl-serine phosphorylation	6/272	327/22777	0.197966	0.402434	0.320147	Cav1/Camk1d/Irgm2/Mapkapk3/Uhmk1/Cd44	6
GO:0060562	GO:0060562	epithelial tube morphogenesis	7/272	397/22777	0.198401	0.403065	0.320648	Sfrp5/Tacstd2/Alox12/Adamts12/Hhip/Nr3c1/Cd44	7
GO:0001655	GO:0001655	urogenital system development	2/272	69/22777	0.199363	0.403999	0.321391	Anxa1/Cd44	2
GO:0007622	GO:0007622	rhythmic behavior	2/272	69/22777	0.199363	0.403999	0.321391	Lepr/Gpr157	2
GO:0009123	GO:0009123	nucleoside monophosphate metabolic process	2/272	69/22777	0.199363	0.403999	0.321391	Ampd1/Nt5e	2
GO:0010676	GO:0010676	positive regulation of cellular carbohydrate metabolic process	2/272	69/22777	0.199363	0.403999	0.321391	Dgat2/Slc45a3	2
GO:1902806	GO:1902806	regulation of cell cycle G1/S phase transition	4/272	193/22777	0.200153	0.40495	0.322148	Anxa1/Fhl1/Cdkn2c/Cdkn1a	4
GO:0002040	GO:0002040	sprouting angiogenesis	3/272	129/22777	0.200336	0.40495	0.322148	Anxa1/Ramp2/Fgfbp1	3
GO:0042476	GO:0042476	odontogenesis	3/272	129/22777	0.200336	0.40495	0.322148	Aspn/Perp/Jag2	3
GO:0090174	GO:0090174	organelle membrane fusion	3/272	129/22777	0.200336	0.40495	0.322148	Anxa1/Cav2/Vav3	3
GO:0015837	GO:0015837	amine transport	3/272	130/22777	0.203398	0.405289	0.322418	Ace2/Nr3c1/Arl6ip5	3
GO:0033138	GO:0033138	positive regulation of peptidyl-serine phosphorylation	3/272	130/22777	0.203398	0.405289	0.322418	Cav1/Irgm2/Cd44	3
GO:0000768	GO:0000768	syncytium formation by plasma membrane fusion	2/272	70/22777	0.203715	0.405289	0.322418	Cd9/Cd44	2
GO:0006749	GO:0006749	glutathione metabolic process	2/272	70/22777	0.203715	0.405289	0.322418	Slc1a2/Arl6ip5	2
GO:0035456	GO:0035456	response to interferon-beta	2/272	70/22777	0.203715	0.405289	0.322418	Irgm2/Traf3ip3	2
GO:0046324	GO:0046324	regulation of glucose import	2/272	70/22777	0.203715	0.405289	0.322418	Slc1a2/Pid1	2
GO:0051480	GO:0051480	regulation of cytosolic calcium ion concentration	2/272	70/22777	0.203715	0.405289	0.322418	Cav1/Cav2	2
GO:0140253	GO:0140253	cell-cell fusion	2/272	70/22777	0.203715	0.405289	0.322418	Cd9/Cd44	2
GO:0006662	GO:0006662	glycerol ether metabolic process	1/272	19/22777	0.204156	0.405289	0.322418	Plaat3	1
GO:0006978	GO:0006978	DNA damage response, signal transduction by p53 class mediator resulting in transcription of p21 class mediator	1/272	19/22777	0.204156	0.405289	0.322418	Cdkn1a	1
GO:0010644	GO:0010644	cell communication by electrical coupling	1/272	19/22777	0.204156	0.405289	0.322418	Cav1	1
GO:0010867	GO:0010867	positive regulation of triglyceride biosynthetic process	1/272	19/22777	0.204156	0.405289	0.322418	Dgat2	1
GO:0030214	GO:0030214	hyaluronan catabolic process	1/272	19/22777	0.204156	0.405289	0.322418	Cd44	1
GO:0032261	GO:0032261	purine nucleotide salvage	1/272	19/22777	0.204156	0.405289	0.322418	Ampd1	1
GO:0032274	GO:0032274	gonadotropin secretion	1/272	19/22777	0.204156	0.405289	0.322418	Inhbb	1
GO:0032570	GO:0032570	response to progesterone	1/272	19/22777	0.204156	0.405289	0.322418	Cav1	1
GO:0033145	GO:0033145	positive regulation of intracellular steroid hormone receptor signaling pathway	1/272	19/22777	0.204156	0.405289	0.322418	Nr3c1	1
GO:0042492	GO:0042492	gamma-delta T cell differentiation	1/272	19/22777	0.204156	0.405289	0.322418	Jag2	1
GO:0042754	GO:0042754	negative regulation of circadian rhythm	1/272	19/22777	0.204156	0.405289	0.322418	Lepr	1
GO:0042953	GO:0042953	lipoprotein transport	1/272	19/22777	0.204156	0.405289	0.322418	Cd36	1
GO:0046485	GO:0046485	ether lipid metabolic process	1/272	19/22777	0.204156	0.405289	0.322418	Plaat3	1
GO:0046827	GO:0046827	positive regulation of protein export from nucleus	1/272	19/22777	0.204156	0.405289	0.322418	Sfn	1
GO:0050746	GO:0050746	regulation of lipoprotein metabolic process	1/272	19/22777	0.204156	0.405289	0.322418	Dgat2	1
GO:0051132	GO:0051132	NK T cell activation	1/272	19/22777	0.204156	0.405289	0.322418	Zbtb7b	1
GO:0051385	GO:0051385	response to mineralocorticoid	1/272	19/22777	0.204156	0.405289	0.322418	Nr3c2	1
GO:0070431	GO:0070431	nucleotide-binding oligomerization domain containing 2 signaling pathway	1/272	19/22777	0.204156	0.405289	0.322418	Irgm2	1
GO:0071676	GO:0071676	negative regulation of mononuclear cell migration	1/272	19/22777	0.204156	0.405289	0.322418	Ccn3	1
GO:1905664	GO:1905664	regulation of calcium ion import across plasma membrane	1/272	19/22777	0.204156	0.405289	0.322418	Cav1	1
GO:2001185	GO:2001185	regulation of CD8-positive, alpha-beta T cell activation	1/272	19/22777	0.204156	0.405289	0.322418	Zbtb7b	1
GO:0032868	GO:0032868	response to insulin	5/272	262/22777	0.204999	0.406595	0.323457	Zbtb7b/Csrp3/Inhbb/Cav2/Pid1	5
GO:0071706	GO:0071706	tumor necrosis factor superfamily cytokine production	4/272	195/22777	0.205067	0.406595	0.323457	Hspb1/Stat3/Cd36/Arfgef2	4
GO:0030098	GO:0030098	lymphocyte differentiation	8/272	473/22777	0.206311	0.40881	0.325219	Anxa1/Hspb1/Zbtb7b/Stat3/Jag2/Lepr/Stat6/Cd44	8
GO:0050821	GO:0050821	protein stabilization	4/272	196/22777	0.207537	0.410497	0.326561	Dsg1a/Dsc3/Irgm2/Dsg1b	4
GO:0001885	GO:0001885	endothelial cell development	2/272	71/22777	0.208078	0.410497	0.326561	Tnmd/Cldn1	2
GO:0009620	GO:0009620	response to fungus	2/272	71/22777	0.208078	0.410497	0.326561	Il17rc/Tac1	2
GO:0032371	GO:0032371	regulation of sterol transport	2/272	71/22777	0.208078	0.410497	0.326561	Abca12/Cav1	2
GO:0032374	GO:0032374	regulation of cholesterol transport	2/272	71/22777	0.208078	0.410497	0.326561	Abca12/Cav1	2
GO:0043113	GO:0043113	receptor clustering	2/272	71/22777	0.208078	0.410497	0.326561	Thy1/Reln	2
GO:1904377	GO:1904377	positive regulation of protein localization to cell periphery	2/272	71/22777	0.208078	0.410497	0.326561	Sptbn1/Lgals3	2
GO:0016032	GO:0016032	viral process	6/272	333/22777	0.209075	0.410497	0.326561	Cav1/Ace2/Nectin4/Pou2f3/Cav2/Igf2r	6
GO:0009165	GO:0009165	nucleotide biosynthetic process	5/272	264/22777	0.209218	0.410497	0.326561	Aldoa/Ampd1/Stat3/Acsl1/Pid1	5
GO:0032414	GO:0032414	positive regulation of ion transmembrane transporter activity	3/272	132/22777	0.209555	0.410497	0.326561	Casq1/Reln/Cacna2d1	3
GO:0045807	GO:0045807	positive regulation of endocytosis	3/272	132/22777	0.209555	0.410497	0.326561	Cav1/Cd63/Cd36	3
GO:0045931	GO:0045931	positive regulation of mitotic cell cycle	3/272	132/22777	0.209555	0.410497	0.326561	Anxa1/Dynlt3/Tmod3	3
GO:0060078	GO:0060078	regulation of postsynaptic membrane potential	3/272	132/22777	0.209555	0.410497	0.326561	Gria1/Reln/Nr3c2	3
GO:0002833	GO:0002833	positive regulation of response to biotic stimulus	6/272	334/22777	0.210948	0.410497	0.326561	Cav1/Slc15a2/S100a14/Irgm2/Mapkapk3/Cd36	6
GO:0001960	GO:0001960	negative regulation of cytokine-mediated signaling pathway	2/272	72/22777	0.21245	0.410497	0.326561	Cav1/Ccdc3	2
GO:0045428	GO:0045428	regulation of nitric oxide biosynthetic process	2/272	72/22777	0.21245	0.410497	0.326561	Cav1/Cd36	2
GO:0050909	GO:0050909	sensory perception of taste	2/272	72/22777	0.21245	0.410497	0.326561	Itpr3/Cd36	2
GO:0098754	GO:0098754	detoxification	2/272	72/22777	0.21245	0.410497	0.326561	Abcc1/Cd36	2
GO:1902373	GO:1902373	negative regulation of mRNA catabolic process	2/272	72/22777	0.21245	0.410497	0.326561	Pkp3/Pkp1	2
GO:1902414	GO:1902414	protein localization to cell junction	3/272	133/22777	0.212649	0.410497	0.326561	Hspb1/Reln/Dsp	3
GO:0003215	GO:0003215	cardiac right ventricle morphogenesis	1/272	20/22777	0.213668	0.410497	0.326561	Sema3c	1
GO:0010804	GO:0010804	negative regulation of tumor necrosis factor-mediated signaling pathway	1/272	20/22777	0.213668	0.410497	0.326561	Ccdc3	1
GO:0015810	GO:0015810	aspartate transmembrane transport	1/272	20/22777	0.213668	0.410497	0.326561	Slc1a2	1
GO:0021542	GO:0021542	dentate gyrus development	1/272	20/22777	0.213668	0.410497	0.326561	Reln	1
GO:0031340	GO:0031340	positive regulation of vesicle fusion	1/272	20/22777	0.213668	0.410497	0.326561	Anxa1	1
GO:0032230	GO:0032230	positive regulation of synaptic transmission, GABAergic	1/272	20/22777	0.213668	0.410497	0.326561	Tac1	1
GO:0033962	GO:0033962	P-body assembly	1/272	20/22777	0.213668	0.410497	0.326561	Dync1h1	1
GO:0035457	GO:0035457	cellular response to interferon-alpha	1/272	20/22777	0.213668	0.410497	0.326561	Traf3ip3	1
GO:0036120	GO:0036120	cellular response to platelet-derived growth factor stimulus	1/272	20/22777	0.213668	0.410497	0.326561	Iqgap1	1
GO:0042670	GO:0042670	retinal cone cell differentiation	1/272	20/22777	0.213668	0.410497	0.326561	Thy1	1
GO:0042772	GO:0042772	DNA damage response, signal transduction resulting in transcription	1/272	20/22777	0.213668	0.410497	0.326561	Cdkn1a	1
GO:0044872	GO:0044872	lipoprotein localization	1/272	20/22777	0.213668	0.410497	0.326561	Cd36	1
GO:0045019	GO:0045019	negative regulation of nitric oxide biosynthetic process	1/272	20/22777	0.213668	0.410497	0.326561	Cav1	1
GO:0045064	GO:0045064	T-helper 2 cell differentiation	1/272	20/22777	0.213668	0.410497	0.326561	Anxa1	1
GO:0045721	GO:0045721	negative regulation of gluconeogenesis	1/272	20/22777	0.213668	0.410497	0.326561	Lepr	1
GO:0050665	GO:0050665	hydrogen peroxide biosynthetic process	1/272	20/22777	0.213668	0.410497	0.326561	Stat3	1
GO:0051580	GO:0051580	regulation of neurotransmitter uptake	1/272	20/22777	0.213668	0.410497	0.326561	Arl6ip5	1
GO:0051956	GO:0051956	negative regulation of amino acid transport	1/272	20/22777	0.213668	0.410497	0.326561	Arl6ip5	1
GO:0060099	GO:0060099	regulation of phagocytosis, engulfment	1/272	20/22777	0.213668	0.410497	0.326561	Cd36	1
GO:0060841	GO:0060841	venous blood vessel development	1/272	20/22777	0.213668	0.410497	0.326561	Sema3c	1
GO:0060973	GO:0060973	cell migration involved in heart development	1/272	20/22777	0.213668	0.410497	0.326561	Sema3c	1
GO:0071450	GO:0071450	cellular response to oxygen radical	1/272	20/22777	0.213668	0.410497	0.326561	Cd36	1
GO:0071451	GO:0071451	cellular response to superoxide	1/272	20/22777	0.213668	0.410497	0.326561	Cd36	1
GO:0072243	GO:0072243	metanephric nephron epithelium development	1/272	20/22777	0.213668	0.410497	0.326561	Aqp1	1
GO:0090030	GO:0090030	regulation of steroid hormone biosynthetic process	1/272	20/22777	0.213668	0.410497	0.326561	Nr3c1	1
GO:0097320	GO:0097320	plasma membrane tubulation	1/272	20/22777	0.213668	0.410497	0.326561	Atp10a	1
GO:0140467	GO:0140467	integrated stress response signaling	1/272	20/22777	0.213668	0.410497	0.326561	Map3k20	1
GO:1900227	GO:1900227	positive regulation of NLRP3 inflammasome complex assembly	1/272	20/22777	0.213668	0.410497	0.326561	Cd36	1
GO:1904406	GO:1904406	negative regulation of nitric oxide metabolic process	1/272	20/22777	0.213668	0.410497	0.326561	Cav1	1
GO:1904754	GO:1904754	positive regulation of vascular associated smooth muscle cell migration	1/272	20/22777	0.213668	0.410497	0.326561	Iqgap1	1
GO:1905564	GO:1905564	positive regulation of vascular endothelial cell proliferation	1/272	20/22777	0.213668	0.410497	0.326561	Stat3	1
GO:0031348	GO:0031348	negative regulation of defense response	5/272	267/22777	0.215599	0.41327	0.328767	Ccn3/Htra1/Krt1/Nt5e/Cd44	5
GO:0000086	GO:0000086	G2/M transition of mitotic cell cycle	3/272	134/22777	0.215753	0.41327	0.328767	Fhl1/Cdkn1a/Ccng1	3
GO:0030282	GO:0030282	bone mineralization	3/272	134/22777	0.215753	0.41327	0.328767	Comp/Clec3b/Aspn	3
GO:0060996	GO:0060996	dendritic spine development	3/272	134/22777	0.215753	0.41327	0.328767	Pdlim5/Reln/Nr3c1	3
GO:2000027	GO:2000027	regulation of animal organ morphogenesis	3/272	134/22777	0.215753	0.41327	0.328767	Sfrp5/Tacstd2/Plekha4	3
GO:0032386	GO:0032386	regulation of intracellular transport	6/272	337/22777	0.216602	0.414103	0.329429	Abca12/Sfn/Uhmk1/Cd36/Dync1h1/Ifi27	6
GO:0010633	GO:0010633	negative regulation of epithelial cell migration	2/272	73/22777	0.216831	0.414103	0.329429	Tacstd2/Cd63	2
GO:0030888	GO:0030888	regulation of B cell proliferation	2/272	73/22777	0.216831	0.414103	0.329429	Vav3/Cdkn1a	2
GO:0046637	GO:0046637	regulation of alpha-beta T cell differentiation	2/272	73/22777	0.216831	0.414103	0.329429	Anxa1/Zbtb7b	2
GO:1902893	GO:1902893	regulation of miRNA transcription	2/272	73/22777	0.216831	0.414103	0.329429	Stat3/Nr3c1	2
GO:0009749	GO:0009749	response to glucose	4/272	200/22777	0.217502	0.415098	0.330221	Abca12/Ano1/Lepr/Klf7	4
GO:0045444	GO:0045444	fat cell differentiation	5/272	268/22777	0.217739	0.415098	0.330221	Fabp4/Cebpa/Ccdc3/Zbtb7b/Inhbb	5
GO:1901293	GO:1901293	nucleoside phosphate biosynthetic process	5/272	268/22777	0.217739	0.415098	0.330221	Aldoa/Ampd1/Stat3/Acsl1/Pid1	5
GO:0034394	GO:0034394	protein localization to cell surface	2/272	74/22777	0.221221	0.418071	0.332586	Abca12/Emp2	2
GO:0043462	GO:0043462	regulation of ATP-dependent activity	2/272	74/22777	0.221221	0.418071	0.332586	Tnnt3/Nr3c2	2
GO:0048678	GO:0048678	response to axon injury	2/272	74/22777	0.221221	0.418071	0.332586	Kremen1/Matn2	2
GO:0060675	GO:0060675	ureteric bud morphogenesis	2/272	74/22777	0.221221	0.418071	0.332586	Tacstd2/Cd44	2
GO:0071677	GO:0071677	positive regulation of mononuclear cell migration	2/272	74/22777	0.221221	0.418071	0.332586	S100a14/Lgals3	2
GO:0007030	GO:0007030	Golgi organization	3/272	136/22777	0.221989	0.418071	0.332586	Atp8b1/Syne1/Tmed3	3
GO:0090090	GO:0090090	negative regulation of canonical Wnt signaling pathway	3/272	136/22777	0.221989	0.418071	0.332586	Sfrp5/Cav1/Kremen1	3
GO:0060541	GO:0060541	respiratory system development	5/272	270/22777	0.22204	0.418071	0.332586	Abca12/Ano1/Cebpa/Sparc/Hhip	5
GO:0050806	GO:0050806	positive regulation of synaptic transmission	6/272	340/22777	0.222308	0.418071	0.332586	Gria1/Reln/Lama2/Itpr3/Slc24a2/Tac1	6
GO:0001976	GO:0001976	nervous system process involved in regulation of systemic arterial blood pressure	1/272	21/22777	0.223066	0.418071	0.332586	Ace2	1
GO:0006071	GO:0006071	glycerol metabolic process	1/272	21/22777	0.223066	0.418071	0.332586	Dgat2	1
GO:0006089	GO:0006089	lactate metabolic process	1/272	21/22777	0.223066	0.418071	0.332586	Ldha	1
GO:0006656	GO:0006656	phosphatidylcholine biosynthetic process	1/272	21/22777	0.223066	0.418071	0.332586	Fabp5	1
GO:0010310	GO:0010310	regulation of hydrogen peroxide metabolic process	1/272	21/22777	0.223066	0.418071	0.332586	Stat3	1
GO:0010522	GO:0010522	regulation of calcium ion transport into cytosol	1/272	21/22777	0.223066	0.418071	0.332586	Cav1	1
GO:0034755	GO:0034755	iron ion transmembrane transport	1/272	21/22777	0.223066	0.418071	0.332586	Scara5	1
GO:0045624	GO:0045624	positive regulation of T-helper cell differentiation	1/272	21/22777	0.223066	0.418071	0.332586	Anxa1	1
GO:0045820	GO:0045820	negative regulation of glycolytic process	1/272	21/22777	0.223066	0.418071	0.332586	Stat3	1
GO:0045948	GO:0045948	positive regulation of translational initiation	1/272	21/22777	0.223066	0.418071	0.332586	Uhmk1	1
GO:0046325	GO:0046325	negative regulation of glucose import	1/272	21/22777	0.223066	0.418071	0.332586	Pid1	1
GO:0051900	GO:0051900	regulation of mitochondrial depolarization	1/272	21/22777	0.223066	0.418071	0.332586	Alox12	1
GO:0060221	GO:0060221	retinal rod cell differentiation	1/272	21/22777	0.223066	0.418071	0.332586	Stat3	1
GO:0071359	GO:0071359	cellular response to dsRNA	1/272	21/22777	0.223066	0.418071	0.332586	Cav1	1
GO:0071397	GO:0071397	cellular response to cholesterol	1/272	21/22777	0.223066	0.418071	0.332586	Inhbb	1
GO:0071636	GO:0071636	positive regulation of transforming growth factor beta production	1/272	21/22777	0.223066	0.418071	0.332586	Lum	1
GO:0090594	GO:0090594	inflammatory response to wounding	1/272	21/22777	0.223066	0.418071	0.332586	Cd44	1
GO:1901387	GO:1901387	positive regulation of voltage-gated calcium channel activity	1/272	21/22777	0.223066	0.418071	0.332586	Cacna2d1	1
GO:1903427	GO:1903427	negative regulation of reactive oxygen species biosynthetic process	1/272	21/22777	0.223066	0.418071	0.332586	Stat3	1
GO:1905153	GO:1905153	regulation of membrane invagination	1/272	21/22777	0.223066	0.418071	0.332586	Cd36	1
GO:1901990	GO:1901990	regulation of mitotic cell cycle phase transition	6/272	341/22777	0.224221	0.41999	0.334113	Anxa1/Fhl1/Cdkn2c/Tmod3/Cdkn1a/Ccng1	6
GO:0009746	GO:0009746	response to hexose	4/272	203/22777	0.22506	0.42089	0.334829	Abca12/Ano1/Lepr/Klf7	4
GO:0010952	GO:0010952	positive regulation of peptidase activity	4/272	203/22777	0.22506	0.42089	0.334829	Alox12/Perp/Stat3/Arl6ip5	4
GO:0001913	GO:0001913	T cell mediated cytotoxicity	2/272	75/22777	0.225617	0.42089	0.334829	Emp2/H2-K1	2
GO:0010507	GO:0010507	negative regulation of autophagy	2/272	75/22777	0.225617	0.42089	0.334829	Stat3/Lepr	2
GO:0032623	GO:0032623	interleukin-2 production	2/272	75/22777	0.225617	0.42089	0.334829	Anxa1/Sptbn1	2
GO:0061614	GO:0061614	miRNA transcription	2/272	75/22777	0.225617	0.42089	0.334829	Stat3/Nr3c1	2
GO:2001259	GO:2001259	positive regulation of cation channel activity	2/272	75/22777	0.225617	0.42089	0.334829	Casq1/Cacna2d1	2
GO:0051495	GO:0051495	positive regulation of cytoskeleton organization	4/272	204/22777	0.227594	0.423873	0.337201	Cav1/Lmod2/Dync1h1/Tac1	4
GO:0001889	GO:0001889	liver development	3/272	138/22777	0.228262	0.423873	0.337201	Anxa1/Cebpa/Igf2r	3
GO:0032677	GO:0032677	regulation of interleukin-8 production	2/272	76/22777	0.23002	0.423873	0.337201	Anxa1/Stat3	2
GO:0060761	GO:0060761	negative regulation of response to cytokine stimulus	2/272	76/22777	0.23002	0.423873	0.337201	Cav1/Ccdc3	2
GO:0060997	GO:0060997	dendritic spine morphogenesis	2/272	76/22777	0.23002	0.423873	0.337201	Pdlim5/Reln	2
GO:0080164	GO:0080164	regulation of nitric oxide metabolic process	2/272	76/22777	0.23002	0.423873	0.337201	Cav1/Cd36	2
GO:0071902	GO:0071902	positive regulation of protein serine/threonine kinase activity	4/272	205/22777	0.230136	0.423873	0.337201	Iqgap1/Irgm2/Higd1a/Acsl1	4
GO:1901654	GO:1901654	response to ketone	4/272	205/22777	0.230136	0.423873	0.337201	Cav1/Aqp1/Nr3c2/Nr3c1	4
GO:0007586	GO:0007586	digestion	3/272	139/22777	0.23141	0.423873	0.337201	Aqp1/Cd36/Tac1	3
GO:0072089	GO:0072089	stem cell proliferation	3/272	139/22777	0.23141	0.423873	0.337201	Cebpa/Cdkn2c/Sfn	3
GO:0099175	GO:0099175	regulation of postsynapse organization	3/272	139/22777	0.23141	0.423873	0.337201	Pdlim5/Reln/Psd	3
GO:0002693	GO:0002693	positive regulation of cellular extravasation	1/272	22/22777	0.232353	0.423873	0.337201	Thy1	1
GO:0009158	GO:0009158	ribonucleoside monophosphate catabolic process	1/272	22/22777	0.232353	0.423873	0.337201	Nt5e	1
GO:0010818	GO:0010818	T cell chemotaxis	1/272	22/22777	0.232353	0.423873	0.337201	Plec	1
GO:0010885	GO:0010885	regulation of cholesterol storage	1/272	22/22777	0.232353	0.423873	0.337201	Cd36	1
GO:0032674	GO:0032674	regulation of interleukin-5 production	1/272	22/22777	0.232353	0.423873	0.337201	Il1rl1	1
GO:0034312	GO:0034312	diol biosynthetic process	1/272	22/22777	0.232353	0.423873	0.337201	Ephx1	1
GO:0035634	GO:0035634	response to stilbenoid	1/272	22/22777	0.232353	0.423873	0.337201	Cd36	1
GO:0043101	GO:0043101	purine-containing compound salvage	1/272	22/22777	0.232353	0.423873	0.337201	Ampd1	1
GO:0043117	GO:0043117	positive regulation of vascular permeability	1/272	22/22777	0.232353	0.423873	0.337201	Capn1	1
GO:0043374	GO:0043374	CD8-positive, alpha-beta T cell differentiation	1/272	22/22777	0.232353	0.423873	0.337201	Zbtb7b	1
GO:0045475	GO:0045475	locomotor rhythm	1/272	22/22777	0.232353	0.423873	0.337201	Lepr	1
GO:0045606	GO:0045606	positive regulation of epidermal cell differentiation	1/272	22/22777	0.232353	0.423873	0.337201	Sfn	1
GO:0046629	GO:0046629	gamma-delta T cell activation	1/272	22/22777	0.232353	0.423873	0.337201	Jag2	1
GO:0050849	GO:0050849	negative regulation of calcium-mediated signaling	1/272	22/22777	0.232353	0.423873	0.337201	Myoz1	1
GO:0060307	GO:0060307	regulation of ventricular cardiac muscle cell membrane repolarization	1/272	22/22777	0.232353	0.423873	0.337201	Cacna2d1	1
GO:0060438	GO:0060438	trachea development	1/272	22/22777	0.232353	0.423873	0.337201	Ano1	1
GO:0070254	GO:0070254	mucus secretion	1/272	22/22777	0.232353	0.423873	0.337201	Ano1	1
GO:0072170	GO:0072170	metanephric tubule development	1/272	22/22777	0.232353	0.423873	0.337201	Aqp1	1
GO:0072578	GO:0072578	neurotransmitter-gated ion channel clustering	1/272	22/22777	0.232353	0.423873	0.337201	Reln	1
GO:0090026	GO:0090026	positive regulation of monocyte chemotaxis	1/272	22/22777	0.232353	0.423873	0.337201	S100a14	1
GO:0098856	GO:0098856	intestinal lipid absorption	1/272	22/22777	0.232353	0.423873	0.337201	Cd36	1
GO:1900006	GO:1900006	positive regulation of dendrite development	1/272	22/22777	0.232353	0.423873	0.337201	Iqgap1	1
GO:1900746	GO:1900746	regulation of vascular endothelial growth factor signaling pathway	1/272	22/22777	0.232353	0.423873	0.337201	Cd63	1
GO:1902254	GO:1902254	negative regulation of intrinsic apoptotic signaling pathway by p53 class mediator	1/272	22/22777	0.232353	0.423873	0.337201	Cd44	1
GO:1903236	GO:1903236	regulation of leukocyte tethering or rolling	1/272	22/22777	0.232353	0.423873	0.337201	Capn1	1
GO:1904262	GO:1904262	negative regulation of TORC1 signaling	1/272	22/22777	0.232353	0.423873	0.337201	Castor1	1
GO:2000209	GO:2000209	regulation of anoikis	1/272	22/22777	0.232353	0.423873	0.337201	Cav1	1
GO:2000291	GO:2000291	regulation of myoblast proliferation	1/272	22/22777	0.232353	0.423873	0.337201	Fgfbp1	1
GO:0034284	GO:0034284	response to monosaccharide	4/272	206/22777	0.232685	0.424238	0.337492	Abca12/Ano1/Lepr/Klf7	4
GO:0010611	GO:0010611	regulation of cardiac muscle hypertrophy	2/272	77/22777	0.234428	0.426221	0.339069	Lmna/Nr3c1	2
GO:0032637	GO:0032637	interleukin-8 production	2/272	77/22777	0.234428	0.426221	0.339069	Anxa1/Stat3	2
GO:0045669	GO:0045669	positive regulation of osteoblast differentiation	2/272	77/22777	0.234428	0.426221	0.339069	Cebpa/Lmna	2
GO:0032411	GO:0032411	positive regulation of transporter activity	3/272	140/22777	0.234567	0.426221	0.339069	Casq1/Reln/Cacna2d1	3
GO:0036294	GO:0036294	cellular response to decreased oxygen levels	3/272	140/22777	0.234567	0.426221	0.339069	Aqp3/Aqp1/Higd1a	3
GO:0051963	GO:0051963	regulation of synapse assembly	3/272	140/22777	0.234567	0.426221	0.339069	Pdlim5/Thbs2/Psd	3
GO:0006997	GO:0006997	nucleus organization	3/272	141/22777	0.237732	0.43137	0.343166	Lmna/Syne1/Plec	3
GO:0061008	GO:0061008	hepaticobiliary system development	3/272	141/22777	0.237732	0.43137	0.343166	Anxa1/Cebpa/Igf2r	3
GO:0031334	GO:0031334	positive regulation of protein-containing complex assembly	4/272	208/22777	0.237803	0.43137	0.343166	Cav1/Lmod2/Lgals3/Cd36	4
GO:0061180	GO:0061180	mammary gland epithelium development	2/272	78/22777	0.238842	0.432522	0.344083	Nr3c1/Stat6	2
GO:0072171	GO:0072171	mesonephric tubule morphogenesis	2/272	78/22777	0.238842	0.432522	0.344083	Tacstd2/Cd44	2
GO:1902807	GO:1902807	negative regulation of cell cycle G1/S phase transition	2/272	78/22777	0.238842	0.432522	0.344083	Fhl1/Cdkn1a	2
GO:0030177	GO:0030177	positive regulation of Wnt signaling pathway	3/272	142/22777	0.240903	0.43397	0.345234	Cav1/Plekha4/Scel	3
GO:0030278	GO:0030278	regulation of ossification	3/272	142/22777	0.240903	0.43397	0.345234	Comp/Kremen1/Tac1	3
GO:0000303	GO:0000303	response to superoxide	1/272	23/22777	0.241529	0.43397	0.345234	Cd36	1
GO:0002043	GO:0002043	blood vessel endothelial cell proliferation involved in sprouting angiogenesis	1/272	23/22777	0.241529	0.43397	0.345234	Fgfbp1	1
GO:0009168	GO:0009168	purine ribonucleoside monophosphate biosynthetic process	1/272	23/22777	0.241529	0.43397	0.345234	Ampd1	1
GO:0010880	GO:0010880	regulation of release of sequestered calcium ion into cytosol by sarcoplasmic reticulum	1/272	23/22777	0.241529	0.43397	0.345234	Casq1	1
GO:0030728	GO:0030728	ovulation	1/272	23/22777	0.241529	0.43397	0.345234	Inhbb	1
GO:0032634	GO:0032634	interleukin-5 production	1/272	23/22777	0.241529	0.43397	0.345234	Il1rl1	1
GO:0036119	GO:0036119	response to platelet-derived growth factor	1/272	23/22777	0.241529	0.43397	0.345234	Iqgap1	1
GO:0042398	GO:0042398	cellular modified amino acid biosynthetic process	1/272	23/22777	0.241529	0.43397	0.345234	Ckm	1
GO:0048245	GO:0048245	eosinophil chemotaxis	1/272	23/22777	0.241529	0.43397	0.345234	Lgals3	1
GO:0090128	GO:0090128	regulation of synapse maturation	1/272	23/22777	0.241529	0.43397	0.345234	Reln	1
GO:1901317	GO:1901317	regulation of flagellated sperm motility	1/272	23/22777	0.241529	0.43397	0.345234	Tac1	1
GO:2001026	GO:2001026	regulation of endothelial cell chemotaxis	1/272	23/22777	0.241529	0.43397	0.345234	Hspb1	1
GO:0001101	GO:0001101	response to acid chemical	4/272	210/22777	0.242948	0.436276	0.347069	Col16a1/Slc1a2/Castor1/Plec	4
GO:0016239	GO:0016239	positive regulation of macroautophagy	2/272	79/22777	0.243259	0.436591	0.347319	Hspb8/Irgm2	2
GO:0071214	GO:0071214	cellular response to abiotic stimulus	6/272	351/22777	0.243639	0.436608	0.347332	Cav1/Aqp1/Crip1/Map3k20/Cdkn1a/Plec	6
GO:0104004	GO:0104004	cellular response to environmental stimulus	6/272	351/22777	0.243639	0.436608	0.347332	Cav1/Aqp1/Crip1/Map3k20/Cdkn1a/Plec	6
GO:0001959	GO:0001959	regulation of cytokine-mediated signaling pathway	3/272	143/22777	0.244082	0.436608	0.347332	Cav1/Ccdc3/Irgm2	3
GO:0002702	GO:0002702	positive regulation of production of molecular mediator of immune response	3/272	143/22777	0.244082	0.436608	0.347332	Cd36/Cd55/Stat6	3
GO:0008360	GO:0008360	regulation of cell shape	3/272	143/22777	0.244082	0.436608	0.347332	Anxa1/Aldoa/Gas7	3
GO:0010212	GO:0010212	response to ionizing radiation	3/272	143/22777	0.244082	0.436608	0.347332	Anxa1/Map3k20/Cdkn1a	3
GO:0048736	GO:0048736	appendage development	4/272	211/22777	0.24553	0.43871	0.349005	Comp/Sema3c/Kremen1/Map3k20	4
GO:0060173	GO:0060173	limb development	4/272	211/22777	0.24553	0.43871	0.349005	Comp/Sema3c/Kremen1/Map3k20	4
GO:0007189	GO:0007189	adenylate cyclase-activating G protein-coupled receptor signaling pathway	3/272	144/22777	0.247268	0.438986	0.349224	Adgrd1/Ramp2/Gpr157	3
GO:0035966	GO:0035966	response to topologically incorrect protein	3/272	144/22777	0.247268	0.438986	0.349224	Comp/Hspb1/Hspb8	3
GO:0050773	GO:0050773	regulation of dendrite development	3/272	144/22777	0.247268	0.438986	0.349224	Camk1d/Reln/Iqgap1	3
GO:0014743	GO:0014743	regulation of muscle hypertrophy	2/272	80/22777	0.24768	0.438986	0.349224	Lmna/Nr3c1	2
GO:0045123	GO:0045123	cellular extravasation	2/272	80/22777	0.24768	0.438986	0.349224	Thy1/Capn1	2
GO:0046496	GO:0046496	nicotinamide nucleotide metabolic process	2/272	80/22777	0.24768	0.438986	0.349224	Fmo1/Ldha	2
GO:1903578	GO:1903578	regulation of ATP metabolic process	2/272	80/22777	0.24768	0.438986	0.349224	Stat3/Pid1	2
GO:0000305	GO:0000305	response to oxygen radical	1/272	24/22777	0.250596	0.438986	0.349224	Cd36	1
GO:0002115	GO:0002115	store-operated calcium entry	1/272	24/22777	0.250596	0.438986	0.349224	Casq1	1
GO:0008090	GO:0008090	retrograde axonal transport	1/272	24/22777	0.250596	0.438986	0.349224	Dync1h1	1
GO:0010763	GO:0010763	positive regulation of fibroblast migration	1/272	24/22777	0.250596	0.438986	0.349224	Aqp1	1
GO:0010878	GO:0010878	cholesterol storage	1/272	24/22777	0.250596	0.438986	0.349224	Cd36	1
GO:0019076	GO:0019076	viral release from host cell	1/272	24/22777	0.250596	0.438986	0.349224	Cav2	1
GO:0019400	GO:0019400	alditol metabolic process	1/272	24/22777	0.250596	0.438986	0.349224	Dgat2	1
GO:0021511	GO:0021511	spinal cord patterning	1/272	24/22777	0.250596	0.438986	0.349224	Reln	1
GO:0031571	GO:0031571	mitotic G1 DNA damage checkpoint signaling	1/272	24/22777	0.250596	0.438986	0.349224	Cdkn1a	1
GO:0034405	GO:0034405	response to fluid shear stress	1/272	24/22777	0.250596	0.438986	0.349224	Plec	1
GO:0035891	GO:0035891	exit from host cell	1/272	24/22777	0.250596	0.438986	0.349224	Cav2	1
GO:0036303	GO:0036303	lymph vessel morphogenesis	1/272	24/22777	0.250596	0.438986	0.349224	Svep1	1
GO:0043173	GO:0043173	nucleotide salvage	1/272	24/22777	0.250596	0.438986	0.349224	Ampd1	1
GO:0046037	GO:0046037	GMP metabolic process	1/272	24/22777	0.250596	0.438986	0.349224	Ampd1	1
GO:0046040	GO:0046040	IMP metabolic process	1/272	24/22777	0.250596	0.438986	0.349224	Ampd1	1
GO:0048643	GO:0048643	positive regulation of skeletal muscle tissue development	1/272	24/22777	0.250596	0.438986	0.349224	Myf6	1
GO:0051882	GO:0051882	mitochondrial depolarization	1/272	24/22777	0.250596	0.438986	0.349224	Alox12	1
GO:0060544	GO:0060544	regulation of necroptotic process	1/272	24/22777	0.250596	0.438986	0.349224	Cav1	1
GO:0097398	GO:0097398	cellular response to interleukin-17	1/272	24/22777	0.250596	0.438986	0.349224	Stat3	1
GO:0099625	GO:0099625	ventricular cardiac muscle cell membrane repolarization	1/272	24/22777	0.250596	0.438986	0.349224	Cacna2d1	1
GO:0140112	GO:0140112	extracellular vesicle biogenesis	1/272	24/22777	0.250596	0.438986	0.349224	Arrdc4	1
GO:0150105	GO:0150105	protein localization to cell-cell junction	1/272	24/22777	0.250596	0.438986	0.349224	Dsp	1
GO:1901017	GO:1901017	negative regulation of potassium ion transmembrane transporter activity	1/272	24/22777	0.250596	0.438986	0.349224	Cav1	1
GO:1903428	GO:1903428	positive regulation of reactive oxygen species biosynthetic process	1/272	24/22777	0.250596	0.438986	0.349224	Cd36	1
GO:1904292	GO:1904292	regulation of ERAD pathway	1/272	24/22777	0.250596	0.438986	0.349224	Cav1	1
GO:2000001	GO:2000001	regulation of DNA damage checkpoint	1/272	24/22777	0.250596	0.438986	0.349224	Map3k20	1
GO:2000010	GO:2000010	positive regulation of protein localization to cell surface	1/272	24/22777	0.250596	0.438986	0.349224	Abca12	1
GO:2000810	GO:2000810	regulation of bicellular tight junction assembly	1/272	24/22777	0.250596	0.438986	0.349224	Cldn1	1
GO:2001224	GO:2001224	positive regulation of neuron migration	1/272	24/22777	0.250596	0.438986	0.349224	Reln	1
GO:0071277	GO:0071277	cellular response to calcium ion	2/272	81/22777	0.252104	0.441387	0.351135	Krt10/Iqgap1	2
GO:0044282	GO:0044282	small molecule catabolic process	6/272	356/22777	0.253531	0.443627	0.352916	Hdc/Aldoa/Slc16a3/Pgam2/Eno3/Ldha	6
GO:0007093	GO:0007093	mitotic cell cycle checkpoint signaling	3/272	146/22777	0.253659	0.443627	0.352916	Map3k20/Cdkn1a/Ccng1	3
GO:0006493	GO:0006493	protein O-linked glycosylation	2/272	82/22777	0.256529	0.447134	0.355706	B3gnt9/Galnt18	2
GO:0019362	GO:0019362	pyridine nucleotide metabolic process	2/272	82/22777	0.256529	0.447134	0.355706	Fmo1/Ldha	2
GO:0051145	GO:0051145	smooth muscle cell differentiation	2/272	82/22777	0.256529	0.447134	0.355706	Comp/Ramp2	2
GO:0051279	GO:0051279	regulation of release of sequestered calcium ion into cytosol	2/272	82/22777	0.256529	0.447134	0.355706	Casq1/Thy1	2
GO:0060042	GO:0060042	retina morphogenesis in camera-type eye	2/272	82/22777	0.256529	0.447134	0.355706	Thy1/Stat3	2
GO:0003417	GO:0003417	growth plate cartilage development	1/272	25/22777	0.259554	0.447134	0.355706	Comp	1
GO:0006353	GO:0006353	DNA-templated transcription termination	1/272	25/22777	0.259554	0.447134	0.355706	Cavin1	1
GO:0007342	GO:0007342	fusion of sperm to egg plasma membrane involved in single fertilization	1/272	25/22777	0.259554	0.447134	0.355706	Cd9	1
GO:0009125	GO:0009125	nucleoside monophosphate catabolic process	1/272	25/22777	0.259554	0.447134	0.355706	Nt5e	1
GO:0009127	GO:0009127	purine nucleoside monophosphate biosynthetic process	1/272	25/22777	0.259554	0.447134	0.355706	Ampd1	1
GO:0010666	GO:0010666	positive regulation of cardiac muscle cell apoptotic process	1/272	25/22777	0.259554	0.447134	0.355706	Capn1	1
GO:0010743	GO:0010743	regulation of macrophage derived foam cell differentiation	1/272	25/22777	0.259554	0.447134	0.355706	Cd36	1
GO:0010866	GO:0010866	regulation of triglyceride biosynthetic process	1/272	25/22777	0.259554	0.447134	0.355706	Dgat2	1
GO:0010884	GO:0010884	positive regulation of lipid storage	1/272	25/22777	0.259554	0.447134	0.355706	Cd36	1
GO:0014808	GO:0014808	release of sequestered calcium ion into cytosol by sarcoplasmic reticulum	1/272	25/22777	0.259554	0.447134	0.355706	Casq1	1
GO:0030325	GO:0030325	adrenal gland development	1/272	25/22777	0.259554	0.447134	0.355706	Nr3c1	1
GO:0032288	GO:0032288	myelin assembly	1/272	25/22777	0.259554	0.447134	0.355706	Cd9	1
GO:0034138	GO:0034138	toll-like receptor 3 signaling pathway	1/272	25/22777	0.259554	0.447134	0.355706	Cav1	1
GO:0035357	GO:0035357	peroxisome proliferator activated receptor signaling pathway	1/272	25/22777	0.259554	0.447134	0.355706	Fabp5	1
GO:0044819	GO:0044819	mitotic G1/S transition checkpoint signaling	1/272	25/22777	0.259554	0.447134	0.355706	Cdkn1a	1
GO:0045722	GO:0045722	positive regulation of gluconeogenesis	1/272	25/22777	0.259554	0.447134	0.355706	Dgat2	1
GO:0046337	GO:0046337	phosphatidylethanolamine metabolic process	1/272	25/22777	0.259554	0.447134	0.355706	Plaat3	1
GO:0051457	GO:0051457	maintenance of protein location in nucleus	1/272	25/22777	0.259554	0.447134	0.355706	Syne1	1
GO:0060333	GO:0060333	type II interferon-mediated signaling pathway	1/272	25/22777	0.259554	0.447134	0.355706	Irgm2	1
GO:0060547	GO:0060547	negative regulation of necrotic cell death	1/272	25/22777	0.259554	0.447134	0.355706	Cav1	1
GO:0071474	GO:0071474	cellular hyperosmotic response	1/272	25/22777	0.259554	0.447134	0.355706	Aqp1	1
GO:0072207	GO:0072207	metanephric epithelium development	1/272	25/22777	0.259554	0.447134	0.355706	Aqp1	1
GO:0090189	GO:0090189	regulation of branching involved in ureteric bud morphogenesis	1/272	25/22777	0.259554	0.447134	0.355706	Tacstd2	1
GO:0031929	GO:0031929	TOR signaling	3/272	148/22777	0.260073	0.447787	0.356226	Reln/Castor1/Slc7a1	3
GO:0070373	GO:0070373	negative regulation of ERK1 and ERK2 cascade	2/272	83/22777	0.260956	0.448828	0.357054	Cav1/Ace2	2
GO:0071479	GO:0071479	cellular response to ionizing radiation	2/272	83/22777	0.260956	0.448828	0.357054	Map3k20/Cdkn1a	2
GO:0050864	GO:0050864	regulation of B cell activation	3/272	149/22777	0.263288	0.452354	0.359859	Vav3/Cdkn1a/Stat6	3
GO:0090277	GO:0090277	positive regulation of peptide hormone secretion	3/272	149/22777	0.263288	0.452354	0.359859	Ecrg4/Ano1/Lepr	3
GO:0050890	GO:0050890	cognition	6/272	361/22777	0.263533	0.452534	0.360002	Gria1/Reln/Itpr3/Slc24a2/Tac1/Arl6ip5	6
GO:0051048	GO:0051048	negative regulation of secretion	4/272	218/22777	0.263767	0.45269	0.360126	Ccn3/Anxa1/Inhbb/Klf7	4
GO:0014855	GO:0014855	striated muscle cell proliferation	2/272	84/22777	0.265384	0.45269	0.360126	Stat3/Cav2	2
GO:0055021	GO:0055021	regulation of cardiac muscle tissue growth	2/272	84/22777	0.265384	0.45269	0.360126	Col14a1/Nr3c1	2
GO:0060191	GO:0060191	regulation of lipase activity	2/272	84/22777	0.265384	0.45269	0.360126	Anxa1/Anxa8	2
GO:0010469	GO:0010469	regulation of signaling receptor activity	3/272	150/22777	0.266508	0.45269	0.360126	Reln/Ace2/Aplp2	3
GO:0044839	GO:0044839	cell cycle G2/M phase transition	3/272	150/22777	0.266508	0.45269	0.360126	Fhl1/Cdkn1a/Ccng1	3
GO:1901987	GO:1901987	regulation of cell cycle phase transition	7/272	436/22777	0.266693	0.45269	0.360126	Anxa1/Fhl1/Cdkn2c/Tmod3/Map3k20/Cdkn1a/Ccng1	7
GO:0002726	GO:0002726	positive regulation of T cell cytokine production	1/272	26/22777	0.268406	0.45269	0.360126	Cd55	1
GO:0003084	GO:0003084	positive regulation of systemic arterial blood pressure	1/272	26/22777	0.268406	0.45269	0.360126	Nr3c2	1
GO:0008211	GO:0008211	glucocorticoid metabolic process	1/272	26/22777	0.268406	0.45269	0.360126	Nr3c1	1
GO:0010165	GO:0010165	response to X-ray	1/272	26/22777	0.268406	0.45269	0.360126	Anxa1	1
GO:0010663	GO:0010663	positive regulation of striated muscle cell apoptotic process	1/272	26/22777	0.268406	0.45269	0.360126	Capn1	1
GO:0010839	GO:0010839	negative regulation of keratinocyte proliferation	1/272	26/22777	0.268406	0.45269	0.360126	Sfn	1
GO:0014048	GO:0014048	regulation of glutamate secretion	1/272	26/22777	0.268406	0.45269	0.360126	Nr3c1	1
GO:0016540	GO:0016540	protein autoprocessing	1/272	26/22777	0.268406	0.45269	0.360126	Capn1	1
GO:0030194	GO:0030194	positive regulation of blood coagulation	1/272	26/22777	0.268406	0.45269	0.360126	Cd36	1
GO:0031645	GO:0031645	negative regulation of nervous system process	1/272	26/22777	0.268406	0.45269	0.360126	Ccn3	1
GO:0032331	GO:0032331	negative regulation of chondrocyte differentiation	1/272	26/22777	0.268406	0.45269	0.360126	Adamts12	1
GO:0035813	GO:0035813	regulation of renal sodium excretion	1/272	26/22777	0.268406	0.45269	0.360126	Tac1	1
GO:0036315	GO:0036315	cellular response to sterol	1/272	26/22777	0.268406	0.45269	0.360126	Inhbb	1
GO:0042759	GO:0042759	long-chain fatty acid biosynthetic process	1/272	26/22777	0.268406	0.45269	0.360126	Alox12	1
GO:0044070	GO:0044070	regulation of monoatomic anion transport	1/272	26/22777	0.268406	0.45269	0.360126	Atp8b1	1
GO:0046426	GO:0046426	negative regulation of receptor signaling pathway via JAK-STAT	1/272	26/22777	0.268406	0.45269	0.360126	Cav1	1
GO:0046685	GO:0046685	response to arsenic-containing substance	1/272	26/22777	0.268406	0.45269	0.360126	Nr3c1	1
GO:0055064	GO:0055064	chloride ion homeostasis	1/272	26/22777	0.268406	0.45269	0.360126	Car12	1
GO:0061744	GO:0061744	motor behavior	1/272	26/22777	0.268406	0.45269	0.360126	Nr3c1	1
GO:0070168	GO:0070168	negative regulation of biomineral tissue development	1/272	26/22777	0.268406	0.45269	0.360126	Aspn	1
GO:0097164	GO:0097164	ammonium ion metabolic process	1/272	26/22777	0.268406	0.45269	0.360126	Hdc	1
GO:0099623	GO:0099623	regulation of cardiac muscle cell membrane repolarization	1/272	26/22777	0.268406	0.45269	0.360126	Cacna2d1	1
GO:1900048	GO:1900048	positive regulation of hemostasis	1/272	26/22777	0.268406	0.45269	0.360126	Cd36	1
GO:1902175	GO:1902175	regulation of oxidative stress-induced intrinsic apoptotic signaling pathway	1/272	26/22777	0.268406	0.45269	0.360126	Hspb1	1
GO:1902230	GO:1902230	negative regulation of intrinsic apoptotic signaling pathway in response to DNA damage	1/272	26/22777	0.268406	0.45269	0.360126	Cd44	1
GO:1903514	GO:1903514	release of sequestered calcium ion into cytosol by endoplasmic reticulum	1/272	26/22777	0.268406	0.45269	0.360126	Casq1	1
GO:2000311	GO:2000311	regulation of AMPA receptor activity	1/272	26/22777	0.268406	0.45269	0.360126	Reln	1
GO:1901655	GO:1901655	cellular response to ketone	3/272	151/22777	0.269733	0.453633	0.360877	Aqp1/Nr3c2/Nr3c1	3
GO:0002720	GO:0002720	positive regulation of cytokine production involved in immune response	2/272	85/22777	0.269812	0.453633	0.360877	Cd36/Cd55	2
GO:0006809	GO:0006809	nitric oxide biosynthetic process	2/272	85/22777	0.269812	0.453633	0.360877	Cav1/Cd36	2
GO:0045661	GO:0045661	regulation of myoblast differentiation	2/272	85/22777	0.269812	0.453633	0.360877	Myf6/Csrp3	2
GO:0046530	GO:0046530	photoreceptor cell differentiation	2/272	85/22777	0.269812	0.453633	0.360877	Thy1/Stat3	2
GO:0070228	GO:0070228	regulation of lymphocyte apoptotic process	2/272	85/22777	0.269812	0.453633	0.360877	Lgals3/Cd44	2
GO:0009743	GO:0009743	response to carbohydrate	4/272	221/22777	0.271661	0.45504	0.361996	Abca12/Ano1/Lepr/Klf7	4
GO:0045619	GO:0045619	regulation of lymphocyte differentiation	4/272	221/22777	0.271661	0.45504	0.361996	Anxa1/Hspb1/Zbtb7b/Cd44	4
GO:0045598	GO:0045598	regulation of fat cell differentiation	3/272	152/22777	0.272962	0.45504	0.361996	Cebpa/Ccdc3/Zbtb7b	3
GO:0071887	GO:0071887	leukocyte apoptotic process	3/272	152/22777	0.272962	0.45504	0.361996	Anxa1/Lgals3/Cd44	3
GO:0098876	GO:0098876	vesicle-mediated transport to the plasma membrane	3/272	152/22777	0.272962	0.45504	0.361996	Sptbn1/Ehd4/Arfgef2	3
GO:0002711	GO:0002711	positive regulation of T cell mediated immunity	2/272	86/22777	0.274239	0.45504	0.361996	H2-K1/Cd55	2
GO:0003407	GO:0003407	neural retina development	2/272	86/22777	0.274239	0.45504	0.361996	Thy1/Stat3	2
GO:0034103	GO:0034103	regulation of tissue remodeling	2/272	86/22777	0.274239	0.45504	0.361996	Tmbim1/Lepr	2
GO:0046323	GO:0046323	glucose import	2/272	86/22777	0.274239	0.45504	0.361996	Slc1a2/Pid1	2
GO:0046626	GO:0046626	regulation of insulin receptor signaling pathway	2/272	86/22777	0.274239	0.45504	0.361996	Zbtb7b/Pid1	2
GO:0051262	GO:0051262	protein tetramerization	2/272	86/22777	0.274239	0.45504	0.361996	Krt10/Krt1	2
GO:0060998	GO:0060998	regulation of dendritic spine development	2/272	86/22777	0.274239	0.45504	0.361996	Reln/Nr3c1	2
GO:0072078	GO:0072078	nephron tubule morphogenesis	2/272	86/22777	0.274239	0.45504	0.361996	Tacstd2/Cd44	2
GO:1902369	GO:1902369	negative regulation of RNA catabolic process	2/272	86/22777	0.274239	0.45504	0.361996	Pkp3/Pkp1	2
GO:2000736	GO:2000736	regulation of stem cell differentiation	2/272	86/22777	0.274239	0.45504	0.361996	Tacstd2/Stat3	2
GO:0019932	GO:0019932	second-messenger-mediated signaling	5/272	294/22777	0.275433	0.45504	0.361996	Casq1/Aqp1/Irgm2/Myoz1/Cd36	5
GO:0045861	GO:0045861	negative regulation of proteolysis	6/272	367/22777	0.275667	0.45504	0.361996	Anxa8/Aqp1/Sfn/Itih5/Serpinb8/Cd44	6
GO:0002793	GO:0002793	positive regulation of peptide secretion	3/272	153/22777	0.276195	0.45504	0.361996	Ecrg4/Ano1/Lepr	3
GO:0030218	GO:0030218	erythrocyte differentiation	3/272	153/22777	0.276195	0.45504	0.361996	Tmod3/Stat3/Hba-a2	3
GO:0050921	GO:0050921	positive regulation of chemotaxis	3/272	153/22777	0.276195	0.45504	0.361996	Camk1d/Hspb1/S100a14	3
GO:0035264	GO:0035264	multicellular organism growth	4/272	223/22777	0.276946	0.45504	0.361996	Comp/Stat3/Slc1a2/Plec	4
GO:0002070	GO:0002070	epithelial cell maturation	1/272	27/22777	0.277153	0.45504	0.361996	Cebpa	1
GO:0003148	GO:0003148	outflow tract septum morphogenesis	1/272	27/22777	0.277153	0.45504	0.361996	Sema3c	1
GO:0006883	GO:0006883	intracellular sodium ion homeostasis	1/272	27/22777	0.277153	0.45504	0.361996	Nr3c2	1
GO:0009713	GO:0009713	catechol-containing compound biosynthetic process	1/272	27/22777	0.277153	0.45504	0.361996	Hdc	1
GO:0031639	GO:0031639	plasminogen activation	1/272	27/22777	0.277153	0.45504	0.361996	Clec3b	1
GO:0031954	GO:0031954	positive regulation of protein autophosphorylation	1/272	27/22777	0.277153	0.45504	0.361996	Iqgap1	1
GO:0032528	GO:0032528	microvillus organization	1/272	27/22777	0.277153	0.45504	0.361996	Atp8b1	1
GO:0032727	GO:0032727	positive regulation of interferon-alpha production	1/272	27/22777	0.277153	0.45504	0.361996	Traf3ip3	1
GO:0033622	GO:0033622	integrin activation	1/272	27/22777	0.277153	0.45504	0.361996	Col16a1	1
GO:0042423	GO:0042423	catecholamine biosynthetic process	1/272	27/22777	0.277153	0.45504	0.361996	Hdc	1
GO:0045838	GO:0045838	positive regulation of membrane potential	1/272	27/22777	0.277153	0.45504	0.361996	Gria1	1
GO:0051016	GO:0051016	barbed-end actin filament capping	1/272	27/22777	0.277153	0.45504	0.361996	Capg	1
GO:0051354	GO:0051354	negative regulation of oxidoreductase activity	1/272	27/22777	0.277153	0.45504	0.361996	Cav1	1
GO:0051443	GO:0051443	positive regulation of ubiquitin-protein transferase activity	1/272	27/22777	0.277153	0.45504	0.361996	Arrdc4	1
GO:0062009	GO:0062009	secondary palate development	1/272	27/22777	0.277153	0.45504	0.361996	Jag2	1
GO:0062098	GO:0062098	regulation of programmed necrotic cell death	1/272	27/22777	0.277153	0.45504	0.361996	Cav1	1
GO:0070723	GO:0070723	response to cholesterol	1/272	27/22777	0.277153	0.45504	0.361996	Inhbb	1
GO:0071472	GO:0071472	cellular response to salt stress	1/272	27/22777	0.277153	0.45504	0.361996	Aqp1	1
GO:0072012	GO:0072012	glomerulus vasculature development	1/272	27/22777	0.277153	0.45504	0.361996	Aqp1	1
GO:0072677	GO:0072677	eosinophil migration	1/272	27/22777	0.277153	0.45504	0.361996	Lgals3	1
GO:0090335	GO:0090335	regulation of brown fat cell differentiation	1/272	27/22777	0.277153	0.45504	0.361996	Zbtb7b	1
GO:0097107	GO:0097107	postsynaptic density assembly	1/272	27/22777	0.277153	0.45504	0.361996	Reln	1
GO:0097396	GO:0097396	response to interleukin-17	1/272	27/22777	0.277153	0.45504	0.361996	Stat3	1
GO:1904996	GO:1904996	positive regulation of leukocyte adhesion to vascular endothelial cell	1/272	27/22777	0.277153	0.45504	0.361996	Capn1	1
GO:2000738	GO:2000738	positive regulation of stem cell differentiation	1/272	27/22777	0.277153	0.45504	0.361996	Tacstd2	1
GO:0006637	GO:0006637	acyl-CoA metabolic process	2/272	87/22777	0.278665	0.456357	0.363044	Dgat2/Acsl1	2
GO:0008088	GO:0008088	axo-dendritic transport	2/272	87/22777	0.278665	0.456357	0.363044	Hspb1/Dync1h1	2
GO:0019229	GO:0019229	regulation of vasoconstriction	2/272	87/22777	0.278665	0.456357	0.363044	Cav1/Mgll	2
GO:0035383	GO:0035383	thioester metabolic process	2/272	87/22777	0.278665	0.456357	0.363044	Dgat2/Acsl1	2
GO:0060113	GO:0060113	inner ear receptor cell differentiation	2/272	87/22777	0.278665	0.456357	0.363044	Atp8b1/Jag2	2
GO:0060759	GO:0060759	regulation of response to cytokine stimulus	3/272	154/22777	0.279432	0.457382	0.363859	Cav1/Ccdc3/Irgm2	3
GO:0033157	GO:0033157	regulation of intracellular protein transport	4/272	225/22777	0.282248	0.461255	0.36694	Sfn/Uhmk1/Cd36/Ifi27	4
GO:0002824	GO:0002824	positive regulation of adaptive immune response based on somatic recombination of immune receptors built from immunoglobulin superfamily domains	3/272	155/22777	0.282673	0.461255	0.36694	H2-K1/Cd55/Stat6	3
GO:0048593	GO:0048593	camera-type eye morphogenesis	3/272	155/22777	0.282673	0.461255	0.36694	Thy1/Aqp1/Stat3	3
GO:0072073	GO:0072073	kidney epithelium development	3/272	155/22777	0.282673	0.461255	0.36694	Tacstd2/Aqp1/Cd44	3
GO:0050766	GO:0050766	positive regulation of phagocytosis	2/272	88/22777	0.283089	0.461255	0.36694	Camk1d/Cd36	2
GO:0050810	GO:0050810	regulation of steroid biosynthetic process	2/272	88/22777	0.283089	0.461255	0.36694	Igfbp7/Nr3c1	2
GO:0072088	GO:0072088	nephron epithelium morphogenesis	2/272	88/22777	0.283089	0.461255	0.36694	Tacstd2/Cd44	2
GO:0098656	GO:0098656	monoatomic anion transmembrane transport	2/272	88/22777	0.283089	0.461255	0.36694	Ano1/Slc1a2	2
GO:2000628	GO:2000628	regulation of miRNA metabolic process	2/272	88/22777	0.283089	0.461255	0.36694	Stat3/Nr3c1	2
GO:0002903	GO:0002903	negative regulation of B cell apoptotic process	1/272	28/22777	0.285795	0.461425	0.367076	Cd44	1
GO:0007176	GO:0007176	regulation of epidermal growth factor-activated receptor activity	1/272	28/22777	0.285795	0.461425	0.367076	Aplp2	1
GO:0015740	GO:0015740	C4-dicarboxylate transport	1/272	28/22777	0.285795	0.461425	0.367076	Slc1a2	1
GO:0021801	GO:0021801	cerebral cortex radial glia-guided migration	1/272	28/22777	0.285795	0.461425	0.367076	Reln	1
GO:0022030	GO:0022030	telencephalon glial cell migration	1/272	28/22777	0.285795	0.461425	0.367076	Reln	1
GO:0035384	GO:0035384	thioester biosynthetic process	1/272	28/22777	0.285795	0.461425	0.367076	Acsl1	1
GO:0043931	GO:0043931	ossification involved in bone maturation	1/272	28/22777	0.285795	0.461425	0.367076	Adamts12	1
GO:0045026	GO:0045026	plasma membrane fusion	1/272	28/22777	0.285795	0.461425	0.367076	Cd9	1
GO:0045061	GO:0045061	thymic T cell selection	1/272	28/22777	0.285795	0.461425	0.367076	Jag2	1
GO:0045730	GO:0045730	respiratory burst	1/272	28/22777	0.285795	0.461425	0.367076	Camk1d	1
GO:0046128	GO:0046128	purine ribonucleoside metabolic process	1/272	28/22777	0.285795	0.461425	0.367076	Nt5e	1
GO:0046471	GO:0046471	phosphatidylglycerol metabolic process	1/272	28/22777	0.285795	0.461425	0.367076	Pla2g2f	1
GO:0046823	GO:0046823	negative regulation of nucleocytoplasmic transport	1/272	28/22777	0.285795	0.461425	0.367076	Cd36	1
GO:0060445	GO:0060445	branching involved in salivary gland morphogenesis	1/272	28/22777	0.285795	0.461425	0.367076	Sema3c	1
GO:0061437	GO:0061437	renal system vasculature development	1/272	28/22777	0.285795	0.461425	0.367076	Aqp1	1
GO:0061440	GO:0061440	kidney vasculature development	1/272	28/22777	0.285795	0.461425	0.367076	Aqp1	1
GO:0071616	GO:0071616	acyl-CoA biosynthetic process	1/272	28/22777	0.285795	0.461425	0.367076	Acsl1	1
GO:2000310	GO:2000310	regulation of NMDA receptor activity	1/272	28/22777	0.285795	0.461425	0.367076	Reln	1
GO:0002456	GO:0002456	T cell mediated immunity	3/272	156/22777	0.285917	0.461425	0.367076	Emp2/H2-K1/Cd55	3
GO:0009991	GO:0009991	response to extracellular stimulus	7/272	447/22777	0.287058	0.463033	0.368355	Aqp3/Inhbb/Slc1a2/Ldha/Higd1a/Cdkn1a/Plec	7
GO:1900180	GO:1900180	regulation of protein localization to nucleus	3/272	157/22777	0.289165	0.466198	0.370872	Lmna/Cav2/Cd36	3
GO:0002706	GO:0002706	regulation of lymphocyte mediated immunity	4/272	228/22777	0.290231	0.467683	0.372053	Svep1/H2-K1/Cd55/Stat6	4
GO:0001738	GO:0001738	morphogenesis of a polarized epithelium	2/272	90/22777	0.291929	0.467738	0.372097	Sfrp5/Plekha4	2
GO:0007029	GO:0007029	endoplasmic reticulum organization	2/272	90/22777	0.291929	0.467738	0.372097	Casq1/Cav2	2
[truncated: 1,219 more rows]
