# Supplementary material for: Auricular malformations are driven by copy number variations in a hierarchical enhancer cluster and a dominant enhancer recapitulates human pathogenesis
Source: Nat Commun. 2025 May 17;16:4598. doi: 10.1038/s41467-025-59735-w (PMC12085581; doi:10.1038/s41467-025-59735-w)
Supplement: Supplementary file 10 — Supplementary Data 8 [file 41467_2025_59735_MOESM10_ESM.xlsx]

## Sheet: RT-PCR primer
Primer name	Sequence
qRT-HMX1-F	cccttcgctctgggctg
qRT-HMX1-R	ggtcgctggtgtcaggact
qRT-OCT4-F	GACAGGGGGAGGGGAGGAGCTAGG
qRT-OCT4-R	CTTCCCTCCAACCAGTTGCCCCAAA
qRT-NANOG-F	ACAACTGGCCGAAGAATAGCA
qRT-NANOG-R	GGTTCCCAGTCGGGTTCAC
qRT-P75-F	TCATCCCTGTCTATTGCTCCA
qRT-P75-R	TGTTCTGCTTGCAGCTGTTC
qRT-PAX3-F	TTGCAATGGCCTCTCAC
qRT-PAX3-R	AGGGGAGAGCGCGTAATC
qRT-NR2F1-F	AAGTCGAGCGGCAAGCACTA
qRT-NR2F1-R	TGTTGGCACGGCATGTGTAA
qRT-AP2α-F	AATTTCTCAACCGACAACATT
qRT-AP2α-R	ATCTGTTTTGTAGCCAGGAGC
qRT-TWIST1-F	TCTACCAGGTCCTCCAGAGC
qRT-TWIST1-R	CTCCATCCTCCAGACCGAGA
qRT-SOX9-F	AATGGAGCAGCGAAATCAAC
qRT-SOX9-R	CAGAGAGATTTAGCACACTGATC
qRT-SOX10-F	GACCAGTACCCGCACCTG
qRT-SOX10-R	CGCTTGTCACTTTCGTTCAG
qRT-HOXA2-F	GTACCTTTGCAGACCCCGAA
qRT-HOXA2-R	TGGTTTTCCTTGCACTGGGT
qRT-MEIS1-F	GATATAGCCGTGTTCGCCAAA
qRT-MEIS1-R	CGGTGGCAGAAATTGTCACAT
qRT-PBX1-F	GACAACTCAGTGGAGCATTCA
qRT-PBX1-R	CTCTCGCAGGAGATTCATCAC
qRT-TBX15-F	TGACCTCTGGAAGCGGTTC
qRT-TBX15-R	GATGTGGATCTAGGCCAGTGA
qRT-DLX6-F	GGGGACGACACAGATCAACAA
qRT-DLX6-R	GTCTGCTGAAAGCGATGGTTT
qRT-GAPDH-F	CAAAGTTGTCATGGATGACC
qRT-GAPDH-R	CCATGGAGAAGGCTGGGG
qRT-mHmx1-F	GTCTTCCAGCTCGAGTCCAC
qRT-mHmx1-R	CGGCGGTTCTGAAACCAGAT

## Sheet: LUC primer
Primer name	Sequence
pGL3-hEC1-F	AACATTTCTCTATCGATAGGTACAAAAAGGAAAAAACCAAGGGTGGGT
pGL3-hEC1-R	TGAGATGCAGATCGCAGATCAGAATTTATGCTGCAATGTGCTTTGAC
pGL3-hEC2.1-F	AACATTTCTCTATCGATAGGTACAGTTTCCCCGTGTGCTCAGTGAGGG
pGL3-hEC2.1-R	GATGCAGATCGCAGATCAGATTTTCCTCCTCTCATCAGGACAC
pGL3-hEC2.2-F	AACATTTCTCTATCGATAGGTACCAGGGCCCCAGAGGGAGCGGGGTCC
pGL3-hEC2.2-R	GATGCAGATCGCAGATCCCAGCTCTGGGTCCTCCTGGGCACT
pGL3-hEC2-F	AACATTTCTCTATCGATAGGTACAGTTTCCCCGTGTGCTCAGTGAGGG
pGL3-hEC2-R	GATGCAGATCGCAGATCCCAGCTCTGGGTCCTCCTGGGCACT
pGL3-hEC3-F	AACATTTCTCTATCGATAGGTACGGTGTTGGGGTGTGCCTGTGTGTTT
pGL3-hEC3-R	GATGCAGATCGCAGATCCTCCTCGCAGGTTCCTGCCGCACCC
pGL3-ΔD1-F	AACATTTCTCTATCGATAGGTACATCACAGTAATAGTTTAACATCCGATCTGC
pGL3-ΔD1-R	TGAGATGCAGATCGCAGATCAGAATTTATGCTGCAATGTGCTTTGAC
pGL3-ΔD2-Fag1-F	AACATTTCTCTATCGATAGGTACAAAAAGGAAAAAACCAAGGGTGGGT
pGL3-ΔD2-Fag1-R	ACTGCAATATTGACTTTGGAACTAATTTCGCTGGG
pGL3-ΔD2-Fag2-F	TCCAAAGTCAATATTGCAGTTGACTTTATTTTCTCTCTCCC
pGL3-ΔD2-Fag2-R	TGAGATGCAGATCGCAGATCAGAATTTATGCTGCAATGTGCTTTGAC
pGL3-ΔD3-Fag1-F	AACATTTCTCTATCGATAGGTACAAAAAGGAAAAAACCAAGGGTGGGT
pGL3-ΔD3-Fag1-R	GTGAACAGAAATAGAACAGATGCCAGTTAATTAAGGGATCAG
pGL3-ΔD3-Fag2-F	CATCTGTTCTATTTCTGTTCACAAGTTCAAAAGGCAC
pGL3-ΔD3-Fag2-R	TGAGATGCAGATCGCAGATCAGAATTTATGCTGCAATGTGCTTTGAC
pGL3-ΔD4-Fag1-F	AACATTTCTCTATCGATAGGTACAAAAAGGAAAAAACCAAGGGTGGGT
pGL3-ΔD4-Fag1-R	GAACGCCGGCTGACGAATTTGTAATCAGTTTATGATTGATGGG
pGL3-ΔD4-Fag2-F	AAATTCGTCAGCCGGCGTTCACTG
pGL3-ΔD4-Fag2-R	TGAGATGCAGATCGCAGATCAGAATTTATGCTGCAATGTGCTTTGAC
pGL3-ΔD5-F	AACATTTCTCTATCGATAGGTACAAAAAGGAAAAAACCAAGGGTGGGT
pGL3-ΔD5-R	TGAGATGCAGATCGCAGATCAATGCGATCCGTGTCTCGAAC
pGL3-D3+D4-F	AACATTTCTCTATCGATAGGTACATACAAGTTAAATATTGCAGTTGACTTTATTTTCTCTCT
pGL3-D3+D4-R	GATGCAGATCGCAGATCTTTGTGGGGTTAATGCGATCCG
pGL3-D3+D4-(ΔHMG-box+ΔbHLH)-Fag1-F	AACATTTCTCTATCGATAGGTACATACAAGTTAAATATTGCAGTTGACTTTATTTTCTCTCT
pGL3-D3+D4-(ΔHMG-box+ΔbHLH)-Fag1-R	GACCAAATGTTAAAGAAATTGATTCAAGGTGACGAATTTGTAAT
pGL3-D3+D4-(ΔHMG-box+ΔbHLH)-Fag2-F	GAATCAATTTCTTTAACATTTGGTCGAATGCCTCCTT
pGL3-D3+D4-(ΔHMG-box+ΔbHLH)-Fag2-R	GATGCAGATCGCAGATCTTTGTGGGGTTAATGCGATCCG
pGL3-D3+D4-ΔHD-Fag1-F	AACATTTCTCTATCGATAGGTACATACAAGTTAAATATTGCAGTTGACTTTATTTTCTCTCT
pGL3-D3+D4-ΔHD-Fag1-R	TAATCAGTTTCCGCATTTCCAGAGAGGCAGCTCC
pGL3-D3+D4-ΔHD-Fag2-F	GGAAATGCGGAAACTGATTACAAATTCGTCACCTTGAAT
pGL3-D3+D4-ΔHD-Fag2-R	GATGCAGATCGCAGATCTTTGTGGGGTTAATGCGATCCG

## Sheet: LacZ primer
Primer name	Sequence
PCR4-hEC1-Shh::LacZ-H11-F	CTTCAGGCTGAAGCTGATGGAACAgcAAAAAGGAAAAAACCAAGGGTGGGT
PCR4-hEC1-Shh::LacZ-H11-R	ggctgctcagtttggatgttcctggcAGAATTTATGCTGCAATGTGCTTTGAC
PCR4-hEC2.1-Shh::LacZ-H11-F	GAAGCTGATGGAACAgcAGTTTCCCCGTGTGCTCAGTGAGGG
PCR4-hEC2.1-Shh::LacZ-H11-R	gtttggatgttcctggcAGATTTTCCTCCTCTCATCAGGACAC
PCR4-hEC2-Shh::LacZ-H11-F	GAAGCTGATGGAACAgcAGTTTCCCCGTGTGCTCAGTGAGGG
PCR4-hEC2-Shh::LacZ-H11-R	gtttggatgttcctggcCCAGCTCTGGGTCCTCCTGGGCACT
PCR4-hEC3-Shh::LacZ-H11-F	CTTCAGGCTGAAGCTGATGGAACAgcCTCCTCGCAGGTTCCTGC
PCR4-hEC3-Shh::LacZ-H11-R	ggctgctcagtttggatgttcctggcGGTGTTGGGGTGTGCCTG
PCR4-hEC1+hEC2-Shh::LacZ-H11-F1	GAAGCTGATGGAACAgcAAAAAGGAAAAAACCAAGGGTGGGT
PCR4-hEC1+hEC2-Shh::LacZ-H11-R1	ACGGGGAAACTAGAATTTATGCTGCAATGTGCTTTGAC
PCR4-hEC1+hEC2-Shh::LacZ-H11-F2	CATAAATTCTAGTTTCCCCGTGTGCTCAG
PCR4-hEC1+hEC2-Shh::LacZ-H11-R2	gtttggatgttcctggcCCAGCTCTGGGTCCT
PCR4-hEC1+hEC2+hEC3-Shh::LacZ-H11-F1	GAAGCTGATGGAACAgcAAAAAGGAAAAA
PCR4-hEC1+hEC2+hEC3-Shh::LacZ-H11-R1	ACGGGGAAACTAGAATTTATGCTGCAATGTGCTTTGAC
PCR4-hEC1+hEC2+hEC3-Shh::LacZ-H11-F2	CATAAATTCTAGTTTCCCCGTGTGCTCAG
PCR4-hEC1+hEC2+hEC3-Shh::LacZ-H11-R2	GCGAGGAGCCAGCTCTGGGTCCTCCT
PCR4-hEC1+hEC2+hEC3-Shh::LacZ-H11-F3	GAGCTGGCTCCTCGCAGGTTCCTGC
PCR4-hEC1+hEC2+hEC3-Shh::LacZ-H11-R3	gtttggatgttcctggcGGTGTTGGGGTG
PCR4-ΔD1-Shh::LacZ-H11-F	GCTGAAGCTGATGGAACAgcATCACAGTAATAGTTTAACATCCGATCTGC
PCR4-ΔD1-Shh::LacZ-H11-R	tcagtttggatgttcctggcAGAATTTATGCTGCAATGTGCTTTGAC
PCR4-ΔD2-Shh::LacZ-H11-F1	GCTGAAGCTGATGGAACAgcAAAAAGGAAAAAACCAAGGGTGGGT
PCR4-ΔD2-Shh::LacZ-H11-R1	ACTGCAATATTGACTTTGGAACTAATTTCGCTGGG
PCR4-ΔD2-Shh::LacZ-H11-F2	TCCAAAGTCAATATTGCAGTTGACTTTATTTTCTCTCTCCC
PCR4-ΔD2-Shh::LacZ-H11-R2	tcagtttggatgttcctggcAGAATTTATGCTGCAATGTGCTTTGAC
PCR4-ΔD3-Shh::LacZ-H11-F1	GCTGAAGCTGATGGAACAgcAAAAAGGAAAAAACCAAGGGTGGGT
PCR4-ΔD3-Shh::LacZ-H11-R1	GTGAACAGAAATAGAACAGATGCCAGTTAATTAAGGGATCAG
PCR4-ΔD3-Shh::LacZ-H11-F2	CATCTGTTCTATTTCTGTTCACAAGTTCAAAAGGCAC
PCR4-ΔD3-Shh::LacZ-H11-R2	tcagtttggatgttcctggcAGAATTTATGCTGCAATGTGCTTTGAC
PCR4-ΔD4-Shh::LacZ-H11-F1	GCTGAAGCTGATGGAACAgcAAAAAGGAAAAAACCAAGGGTGGGT
PCR4-ΔD4-Shh::LacZ-H11-R1	GAACGCCGGCTGACGAATTTGTAATCAGTTTATGATTGATGGG
PCR4-ΔD4-Shh::LacZ-H11-F2	AAATTCGTCAGCCGGCGTTCACTG
PCR4-ΔD4-Shh::LacZ-H11-R2	tcagtttggatgttcctggcAGAATTTATGCTGCAATGTGCTTTGAC
PCR4-ΔD5-Shh::LacZ-H11-F	GCTGAAGCTGATGGAACAgcAAAAAGGAAAAAACCAAGGGTGGGT
PCR4-ΔD5-Shh::LacZ-H11-R	tcagtttggatgttcctggcAATGCGATCCGTGTCTCGAAC
PCR4-mEC1-Shh::LacZ-H11-F	CTTCAGGCTGAAGCTGATGGAACAgcAAATGCAGGTTGTGACGTGATCG
PCR4-mEC1-Shh::LacZ-H11-R	ggctgctcagtttggatgttcctggcagaaagaagaaagagaaagaagaaagGCAGT

## Sheet: Genotyping primer
Transgenic mouse model
Primer name	Sequence
Wnt1-F	CTCCAGACTTATTAGAGCCAGCC
Wnt1-R	GTTCTTGCGAACCTCATCACTCGTT
Hmx1fl/fl-F	ATTTAACCTGGTGACATCCCTTGTA
Hmx1fl/fl-R	AGTAAGGCTGTTCTACCAATCACT
Wnt1::Hmx1fl/fl-F	ATTTAACCTGGTGACATCCCTTGTA
Wnt1::Hmx1fl/fl-R	AATGTCCTCTCCCAATTAGGTTCA
Hmx1-P2A-EGFP-F	TCAAGATCTGGTTTCAGAACCGC
Hmx1-P2A-EGFP-R	GACAATGTGAATTAGGGCCAGGAT
tdTomato-WT-F	AAGGGAGCTGCAGTGGAGTA
tdTomato-WT-R	CCGAAAATCTGTGGGAAGTC
tdTomato-MUT-F	CTGTTCCTGTACGGCATGG
tdTomato-MUT-R	GGCATTAAAGCAGCGTATCC
mEC1dup/dup-F	ACAACAGCAGTAGGCCAGTC
mEC1dup/dup-R	AGAGGGGAGTGAAGCGGTAT
mEC1del/del-F	TAGACCCCAGACTTCGAGGCTTCAG
mEC1del/del-R	CGAAAGAGTCTAGCTGGGTGCCATC
LacZ H11 transgenic embryos
Primer name	Sequence
H11-5'-F	acactaaggaaccctggctgtg
SV40-3'-F	cctccccctgaacctgaaacat
H11-3'-R	ctacactcctcccacccagttg
hEC1-5'-R	AGAGAGCAGGACTGGGTGAA
hEC2.1-5'-R	TCTGATGTAGCGTCTGGGGA
hEC2-5'-R	TCTGATGTAGCGTCTGGGGA
hEC3-5'-R	ATTGATCCTGCAGCAACCCA
hEC1+hEC2-5'-R	AGAGAGCAGGACTGGGTGAA
hEC1+hEC2+hEC3-5'-R	AGAGAGCAGGACTGGGTGAA
ΔD1-5'-R	GACAGAGGGCAGATCGGATG
ΔD2-5'-R	AGAGAGCAGGACTGGGTGAA
ΔD3-5'-R	AGAGAGCAGGACTGGGTGAA
ΔD4-5'-R	AGAGAGCAGGACTGGGTGAA
ΔD5-5'-R	AGAGAGCAGGACTGGGTGAA
mEC1-5'-R	AGATGGGGGAGGGAAGAGAC
