# Supplementary material for: Auricular malformations are driven by copy number variations in a hierarchical enhancer cluster and a dominant enhancer recapitulates human pathogenesis
Source: Nat Commun. 2025 May 17;16:4598. doi: 10.1038/s41467-025-59735-w (PMC12085581; doi:10.1038/s41467-025-59735-w)
Supplement: Supplementary file 11 — Supplementary Data 9 [file 41467_2025_59735_MOESM11_ESM.xlsx]

## Sheet: EMSA probe
EMSA probe	sequence
probe1	5' Biotin-GGAAATGCGGCCCATCAATCATAAACTGATTACAAATTCGTCA
	CCTTTACGCCGGGTAGTTAGTATTTGACTAATGTTTAAGCAGT-Biotin 5'

## Sheet: in-situ RNA probe
in-situ RNA probe	sequence
Hmx1	gcttgcttacccgcttgccgccttccctgccgccgcctcggtgcccttccttcgcgcgcagatgccggggctagtgtgagccggcgccctccatgtaggaggcggttgggggaaggcgccgcgcacctcgcagtccctcgagcggccgtctccgtgggcagctgctctacagtgtaccggacagcggcggcagccgggactcgcagccagctgcaggactggagacccgttccgatggaaagccgcggcgatgcgctagctctcgccggcacggagtgctgagcagatgccggctccgagtcagcaaacggacacttggaatgggctggccgaggaaccgtatggcgactgtcccgaggcatcctggccctaattcacattgtccttttctcgggaggg…
Dmkn	gacgcgcttcattaactgggatgccataaacaagggtcatgccccatctcccagcactcgggctttactctacttccgcaaactgtgggagaatttcaaacgcagcactcctttcttcaactggaaacagattgagggttcagatctgtcatctctgcagaagagggcaggtggagctgaccagttttctaagcctgaagcaagacaagatctttcagctgactcatccaagaactactacaataaccagcaggtgaatcctacttacaactggcaatactataccaagaccactgccaaggcgggagtcacaccttcatcttcctcggcttcccgggcacaacctggcctgctgaagtggctgaagttttggtagaacattccttctagtcactgcgg…
