# Supplementary material for: Auricular malformations are driven by copy number variations in a hierarchical enhancer cluster and a dominant enhancer recapitulates human pathogenesis
Source: Nat Commun. 2025 May 17;16:4598. doi: 10.1038/s41467-025-59735-w (PMC12085581; doi:10.1038/s41467-025-59735-w)
Supplement: Supplementary file 14 — Source Data [file 41467_2025_59735_MOESM14_ESM.xlsx]

## Sheet: Figure 3c
Title: Relative HMX1 expression (normalized with H9) across different cell states
Cell line	H9	early hCNCC	late hCNCC	PA-like hCNCC
Expression value	0.668	4.612	149.884	122.247
	0.852	5.413	148.239	101.329
	1.777	4.049	149.605	134.179
	0.825	3.776	114.472	87.97
	1.022	1.903	126.268	123.149
	1.172	4.63	151.314	85.328
	Unpaired Student's t-test
		H9	early hCNCC
	Average	1.05267	4.06383
	SD	0.155981	1.43871
	Count	6	6
	Pooled Variance	0.797346
	Hypothesized Mean Difference	0
	df	10
	t Stat	-5.8408
	P(T<=t) One-Tailed	8.18183e-05
	t Critical One-Tailed	1.81246
	P(T<=t) Two-Tailed	0.000163637
	t Critical Two-Tailed	2.22814
		early hCNCC	late hCNCC
	Average	4.06383	139.964
	SD	1.43871	245.215
	Count	6	6
	Pooled Variance	123.327
	Hypothesized Mean Difference	0
	df	10
	t Stat	-21.1958
	P(T<=t) One-Tailed	6.07769e-10
	t Critical One-Tailed	1.81246
	P(T<=t) Two-Tailed	1.21554e-09
	t Critical Two-Tailed	2.22814
		late hCNCC	PA-like hCNCC
	Average	139.964	109.034
	SD	245.215	414.224
	Count	6	6
	Pooled Variance	329.72
	Hypothesized Mean Difference	0
	df	10
	t Stat	2.95031
	P(T<=t) One-Tailed	0.00726344
	t Critical One-Tailed	1.81246
	P(T<=t) Two-Tailed	0.0145269
	t Critical Two-Tailed	2.22814

## Sheet: Figure 3d
Title: Relative firefly luciferase for various candidate enhancers in hESCs
Enhancers	EC1	EC2.1	EC2.2	EC2	EC3	SV40	Empty				Raw value
Ratio(Firefly value/Rellina value)	0.421	0.374	0.188	0.325	0.249	4.699	0.231
	0.456	0.369	0.231	0.321	0.221	4.458	0.358				Pasmid	Firefly	Renilla	ratio
	0.321	0.373	0.228	0.289	0.212	4.026	0.463				Empty	35557	153925	0.231002
	0.51	0.43	0.2	0.245	0.242	3.895	0.412				Empty	36599	102232	0.357999
	0.312	0.432	0.266	0.268	0.321	4.126	0.257				Empty	89170	192591	0.463002
	0.395	0.329	0.23	0.452	0.214	3.825	0.419				Empty	49681	120585	0.412
	0.415	0.445	0.189	0.395	0.269	4.426	0.311				Empty	47945	186558	0.256998
	0.354	0.414	0.187	0.489	0.325	4.289	0.261				Empty	93095	222184	0.419
	0.254	0.414	0.181	0.459	0.298	4.689	0.263				Empty	86190	277139	0.310999
	0.356	0.485	0.203	0.524	0.169	3.895	0.213				Empty	67997	260524	0.261001
	0.326	0.315	0.153	0.423	0.276	4.289	0.499				Empty	78493	298454	0.262999
	0.298	0.308	0.151	0.325	0.321	4.684	0.319				Empty	55300	259625	0.213
											Empty	112289	225029	0.498998
Number of families	1										Empty	90103	282454	0.319001
Number of comparisons per family	21										SV40	1614666	343619	4.699
Alpha	0.05										SV40	1548807	347422	4.458
											SV40	1646388	408939	4.026
Tukey's multiple comparisons test	Mean Diff.	95.00% CI of diff.	Below threshold?	Summary	Adjusted P Value						SV40	1208132	310175	3.895
EC1 vs. EC2.1	-0.0225	-0.1938 to 0.1488	No	ns	0.9997	A-B					SV40	1871694	453634	4.126
EC1 vs. EC2.2	0.1676	-0.003685 to 0.3389	No	ns	0.0592	A-C					SV40	1681038	439487	3.825
EC1 vs. EC2	-0.008083	-0.1794 to 0.1632	No	ns	>0.9999	A-D					SV40	1990377	449701	4.426
EC1 vs. EC3	0.1084	-0.06285 to 0.2797	No	ns	0.4759	A-E					SV40	1884908	439475	4.289
EC1 vs. SV40	-3.907	-4.078 to -3.736	Yes	****	<0.0001	A-F					SV40	1180010	251655	4.689
EC1 vs. Empty	0.03433	-0.1369 to 0.2056	No	ns	0.9964	A-G					SV40	930854	238987	3.895
EC2.1 vs. EC2.2	0.1901	0.01882 to 0.3614	Yes	*	0.0199	B-C					SV40	1866804	435254	4.289
EC2.1 vs. EC2	0.01442	-0.1569 to 0.1857	No	ns	>0.9999	B-D					SV40	1360594	290477	4.684
EC2.1 vs. EC3	0.1309	-0.04035 to 0.3022	No	ns	0.2507	B-E					EC1	76916	182698	0.421001
EC2.1 vs. SV40	-3.884	-4.056 to -3.713	Yes	****	<0.0001	B-F					EC1	81350	178399	0.456
EC2.1 vs. Empty	0.05683	-0.1144 to 0.2281	No	ns	0.9515	B-G					EC1	49141	153087	0.321
EC2.2 vs. EC2	-0.1757	-0.3469 to -0.004399	Yes	*	0.0407	C-D					EC1	89987	176445	0.51
EC2.2 vs. EC3	-0.05917	-0.2304 to 0.1121	No	ns	0.9414	C-E					EC1	83049	266182	0.312001
EC2.2 vs. SV40	-4.075	-4.246 to -3.903	Yes	****	<0.0001	C-F					EC1	68025	172216	0.394998
EC2.2 vs. Empty	-0.1333	-0.3045 to 0.03802	No	ns	0.2319	C-G					EC1	69521	167520	0.415001
EC2 vs. EC3	0.1165	-0.05477 to 0.2878	No	ns	0.387	D-E					EC1	104331	294721	0.353999
EC2 vs. SV40	-3.899	-4.070 to -3.728	Yes	****	<0.0001	D-F					EC1	41062	161661	0.254001
EC2 vs. Empty	0.04242	-0.1289 to 0.2137	No	ns	0.9888	D-G					EC1	58499	164322	0.356002
EC3 vs. SV40	-4.015	-4.187 to -3.844	Yes	****	<0.0001	E-F					EC1	40674	124766	0.326002
EC3 vs. Empty	-0.07408	-0.2454 to 0.09718	No	ns	0.8454	E-G					EC1	36186	121428	0.298004
SV40 vs. Empty	3.941	3.770 to 4.113	Yes	****	<0.0001	F-G					EC2.1	37652	100673	0.374003
											EC2.1	40904	110850	0.369003
Test details	Mean 1	Mean 2	Mean Diff.	SE of diff.	n1	n2	q	DF			EC2.1	56303	150946	0.373001
EC1 vs. EC2.1	0.3682	0.3907	-0.0225	0.05657	12	12	0.5625	77			EC2.1	50390	117187	0.429997
EC1 vs. EC2.2	0.3682	0.2006	0.1676	0.05657	12	12	4.19	77			EC2.1	104725	242420	0.431998
EC1 vs. EC2	0.3682	0.3763	-0.008083	0.05657	12	12	0.2021	77			EC2.1	58697	178410	0.329001
EC1 vs. EC3	0.3682	0.2598	0.1084	0.05657	12	12	2.71	77			EC2.1	85643	192456	0.445
EC1 vs. SV40	0.3682	4.275	-3.907	0.05657	12	12	97.67	77			EC2.1	67661	163433	0.413998
EC1 vs. Empty	0.3682	0.3338	0.03433	0.05657	12	12	0.8583	77			EC2.1	48125	116243	0.414003
EC2.1 vs. EC2.2	0.3907	0.2006	0.1901	0.05657	12	12	4.752	77			EC2.1	63545	131021	0.484999
EC2.1 vs. EC2	0.3907	0.3763	0.01442	0.05657	12	12	0.3604	77			EC2.1	38295	121572	0.314999
EC2.1 vs. EC3	0.3907	0.2598	0.1309	0.05657	12	12	3.273	77			EC2.1	53787	174634	0.307998
EC2.1 vs. SV40	0.3907	4.275	-3.884	0.05657	12	12	97.11	77			EC2.2	32461	172663	0.188002
EC2.1 vs. Empty	0.3907	0.3338	0.05683	0.05657	12	12	1.421	77			EC2.2	35791	154940	0.230999
EC2.2 vs. EC2	0.2006	0.3763	-0.1757	0.05657	12	12	4.392	77			EC2.2	29124	127737	0.228
EC2.2 vs. EC3	0.2006	0.2598	-0.05917	0.05657	12	12	1.479	77			EC2.2	34838	174192	0.199998
EC2.2 vs. SV40	0.2006	4.275	-4.075	0.05657	12	12	101.9	77			EC2.2	48501	182335	0.265999
EC2.2 vs. Empty	0.2006	0.3338	-0.1333	0.05657	12	12	3.331	77			EC2.2	34405	149589	0.229997
EC2 vs. EC3	0.3763	0.2598	0.1165	0.05657	12	12	2.913	77			EC2.2	32801	173548	0.189002
EC2 vs. SV40	0.3763	4.275	-3.899	0.05657	12	12	97.47	77			EC2.2	36233	193758	0.187001
EC2 vs. Empty	0.3763	0.3338	0.04242	0.05657	12	12	1.06	77			EC2.2	29767	164458	0.181001
EC3 vs. SV40	0.2598	4.275	-4.015	0.05657	12	12	100.4	77			EC2.2	34426	169587	0.202999
EC3 vs. Empty	0.2598	0.3338	-0.07408	0.05657	12	12	1.852	77			EC2.2	23102	150996	0.152997
SV40 vs. Empty	4.275	0.3338	3.941	0.05657	12	12	98.53	77			EC2.2	26792	177432	0.150999
											EC2	58761	180802	0.325002
Compact letter display											EC2	49694	154811	0.320998
SV40	A										EC2	44246	153102	0.288997
EC2.1	B										EC2	41276	168473	0.245001
EC2	B										EC2	40287	150325	0.267999
EC1	B C										EC2	105441	233277	0.451999
Empty	B C										EC2	51940	131493	0.395002
EC3	B C										EC2	77223	157921	0.488998
EC2.2	C										EC2	76853	167436	0.458999
											EC2	83942	160195	0.523999
											EC2	75011	177332	0.422998
											EC2	45604	140321	0.324998
											EC3	18695	75080	0.249001
											EC3	15116	68396	0.221007
											EC3	20982	98970	0.212004
											EC3	17247	71268	0.242002
											EC3	47021	146484	0.320998
											EC3	27737	129612	0.214
											EC3	49355	183477	0.268998
											EC3	54785	168570	0.324999
											EC3	48764	163636	0.298003
											EC3	27359	161889	0.168999
											EC3	41791	151417	0.275999
											EC3	51807	161391	0.321003

## Sheet: Figure 3e
Title: Relative firefly luciferase for various candidate enhancers in PA-like hCNCC
Enhancers	EC1	EC2.1	EC2.2	EC2	EC3	SV40	Empty			Raw value
Ratio(Firefly value/Rellina value)	4.756	1.347	0.439	1.656	0.335	5.188	0.312
	4.625	1.369	0.328	1.525	0.49	4.752	0.452			Pasmid	Firefly	Renilla	ratio
	5.264	1.377	0.445	2.296	0.534	5.354	0.325			Empty	165238	529609	0.312
	5.064	1.578	0.437	1.964	0.24	4.857	0.332			Empty	178007	393821	0.452
	4.756	1.783	0.305	1.656	0.248	5.009	0.325			Empty	144204	443705	0.325
	5.454	1.656	0.403	2.354	0.626	5.45	0.245			Empty	120748	363699	0.332
	5.525	1.041	0.266	2.425	0.516	5.498	0.425			Empty	181251	557695	0.325
	5.154	1.528	0.285	2.054	0.355	5.625	0.236			Empty	158370	646408	0.245
	5.625	1.069	0.365	2.525	0.658	5.426	0.319			Empty	124620	293224	0.424999
	4.958	1.578	0.25	2.387	0.638	5.753	0.405			Empty	148215	628030	0.236
	4.956	1.607	0.352	1.856	0.546	5.743	0.395			Empty	139643	437752	0.319
	5.041	1.436	0.303	1.941	0.411	5.149	0.356			Empty	155317	383499	0.405
										Empty	149499	378478	0.395001
										Empty	139781	392643	0.356
										SV40	1549791	298726	5.188
Number of families	1									SV40	1201031	252742	4.752
Number of comparisons per family	21									SV40	1045274	195232	5.35401
Alpha	0.05									SV40	549113	113056	4.857
										SV40	2274409	454064	5.00901
Tukey's multiple comparisons test	Mean Diff.	95.00% CI of diff.	Below threshold?	Summary	Adjusted P Value					SV40	2764412	507232	5.45
EC1 vs. EC2.1	3.651	3.352 to 3.949	Yes	****	<0.0001	A-B				SV40	2021625	367702	5.498
EC1 vs. EC2.2	4.75	4.452 to 5.048	Yes	****	<0.0001	A-C				SV40	2031717	361194	5.625
EC1 vs. EC2	3.045	2.747 to 3.343	Yes	****	<0.0001	A-D				SV40	1068353	196895	5.426
EC1 vs. EC3	4.632	4.333 to 4.930	Yes	****	<0.0001	A-E				SV40	1232491	214234	5.75301
EC1 vs. SV40	-0.2188	-0.5172 to 0.07954	No	ns	0.2969	A-F				SV40	1780483	310027	5.74299
EC1 vs. Empty	4.754	4.456 to 5.053	Yes	****	<0.0001	A-G				SV40	1134859	220404	5.14899
EC2.1 vs. EC2.2	1.099	0.8009 to 1.398	Yes	****	<0.0001	B-C				EC1	945570	198816	4.75601
EC2.1 vs. EC2	-0.6058	-0.9042 to -0.3075	Yes	****	<0.0001	B-D				EC1	1012072	218826	4.62501
EC2.1 vs. EC3	0.981	0.6826 to 1.279	Yes	****	<0.0001	B-E				EC1	831512	157962	5.264
EC2.1 vs. SV40	-3.87	-4.168 to -3.571	Yes	****	<0.0001	B-F				EC1	826747	163260	5.06399
EC2.1 vs. Empty	1.104	0.8051 to 1.402	Yes	****	<0.0001	B-G				EC1	2426797	510260	4.756
EC2.2 vs. EC2	-1.705	-2.003 to -1.407	Yes	****	<0.0001	C-D				EC1	2515692	461256	5.454
EC2.2 vs. EC3	-0.1183	-0.4166 to 0.1801	No	ns	0.8921	C-E				EC1	1948263	352627	5.525
EC2.2 vs. SV40	-4.969	-5.267 to -4.670	Yes	****	<0.0001	C-F				EC1	2047206	397207	5.154
EC2.2 vs. Empty	0.00425	-0.2941 to 0.3026	No	ns	>0.9999	C-G				EC1	1180694	209901	5.625
EC2 vs. EC3	1.587	1.288 to 1.885	Yes	****	<0.0001	D-E				EC1	982795	198224	4.958
EC2 vs. SV40	-3.264	-3.562 to -2.965	Yes	****	<0.0001	D-F				EC1	1367476	275923	4.95601
EC2 vs. Empty	1.709	1.411 to 2.008	Yes	****	<0.0001	D-G				EC1	1390127	275764	5.041
EC3 vs. SV40	-4.851	-5.149 to -4.552	Yes	****	<0.0001	E-F				EC2.1	193212	143439	1.347
EC3 vs. Empty	0.1225	-0.1759 to 0.4209	No	ns	0.8749	E-G				EC2.1	193934	141661	1.369
SV40 vs. Empty	4.973	4.675 to 5.271	Yes	****	<0.0001	F-G				EC2.1	193544	140555	1.377
										EC2.1	221348	140271	1.578
Test details	Mean 1	Mean 2	Mean Diff.	SE of diff.	n1	n2	q	DF		EC2.1	260061	145856	1.783
EC1 vs. EC2.1	5.098	1.447	3.651	0.09855	12	12	52.39	77		EC2.1	251225	151706	1.656
EC1 vs. EC2.2	5.098	0.3482	4.75	0.09855	12	12	68.16	77		EC2.1	250632	240761	1.041
EC1 vs. EC2	5.098	2.053	3.045	0.09855	12	12	43.7	77		EC2.1	258509	169181	1.528
EC1 vs. EC3	5.098	0.4664	4.632	0.09855	12	12	66.47	77		EC2.1	244723	228927	1.069
EC1 vs. SV40	5.098	5.317	-0.2188	0.09855	12	12	3.14	77		EC2.1	189263	119939	1.57799
EC1 vs. Empty	5.098	0.3439	4.754	0.09855	12	12	68.22	77		EC2.1	191483	119156	1.60699
EC2.1 vs. EC2.2	1.447	0.3482	1.099	0.09855	12	12	15.77	77		EC2.1	177181	123385	1.436
EC2.1 vs. EC2	1.447	2.053	-0.6058	0.09855	12	12	8.694	77		EC2.2	102667	233866	0.438999
EC2.1 vs. EC3	1.447	0.4664	0.981	0.09855	12	12	14.08	77		EC2.2	97635	297668	0.328
EC2.1 vs. SV40	1.447	5.317	-3.87	0.09855	12	12	55.53	77		EC2.2	115753	260119	0.445
EC2.1 vs. Empty	1.447	0.3439	1.104	0.09855	12	12	15.84	77		EC2.2	112583	257627	0.437
EC2.2 vs. EC2	0.3482	2.053	-1.705	0.09855	12	12	24.47	77		EC2.2	199716	654807	0.305
EC2.2 vs. EC3	0.3482	0.4664	-0.1183	0.09855	12	12	1.697	77		EC2.2	195036	483960	0.403
EC2.2 vs. SV40	0.3482	5.317	-4.969	0.09855	12	12	71.3	77		EC2.2	152702	574068	0.266
EC2.2 vs. Empty	0.3482	0.3439	0.00425	0.09855	12	12	0.06099	77		EC2.2	198411	696179	0.285
EC2 vs. EC3	2.053	0.4664	1.587	0.09855	12	12	22.77	77		EC2.2	188089	515312	0.365
EC2 vs. SV40	2.053	5.317	-3.264	0.09855	12	12	46.84	77		EC2.2	192474	769896	0.25
EC2 vs. Empty	2.053	0.3439	1.709	0.09855	12	12	24.53	77		EC2.2	202075	574077	0.352
EC3 vs. SV40	0.4664	5.317	-4.851	0.09855	12	12	69.61	77		EC2.2	175172	578125	0.303
EC3 vs. Empty	0.4664	0.3439	0.1225	0.09855	12	12	1.758	77		EC2	212633	128402	1.65599
SV40 vs. Empty	5.317	0.3439	4.973	0.09855	12	12	71.36	77		EC2	212050	139049	1.525
										EC2	230654	100459	2.296
Compact letter display										EC2	262500	133656	1.964
SV40	A									EC2	209822	126704	1.656
EC1	A									EC2	353249	150063	2.354
EC2	B									EC2	355175	146464	2.425
EC2.1	C									EC2	332391	161826	2.054
EC3	D									EC2	253863	100540	2.525
EC2.2	D									EC2	264545	110827	2.38701
Empty	D									EC2	239930	129273	1.85599
										EC2	244239	125832	1.94099
										EC3	93184	278161	0.335
										EC3	106107	216545	0.49
										EC3	139360	260974	0.534
										EC3	97641	406838	0.24
										EC3	118272	476903	0.248
										EC3	198830	317620	0.626
										EC3	195013	377932	0.516
										EC3	162492	457724	0.355
										EC3	53079	80667	0.658001
										EC3	97818	153320	0.637999
										EC3	85314	156253	0.545999
										EC3	79208	192720	0.411

## Sheet: Figure 3f
Title: Relative HMX1 expression across different cell states (normalized with WT) between WT and Knock-out cell line
Cell line	H9	early hCNCC	late hCNCC	PA-like hCNCC
WT	0.668	0.882	0.94	0.806
	0.852	1.133	1.311	0.959
	1.777	0.862	0.983	1.205
	0.825	1.161	1.092	1.073
	1.022
	1.172
EC1+2 del/del	0.878	0.39	0.021	0.042
	0.719	0.573	0.024	0.044
	0.879	0.308	0.048	0.058
	0.68	0.216	0.03	0.048
	0.919
	1.114
	Unpaired Student's t-test					Unpaired Student's t-test
H9		WT	EC1+2 del/del		early hCNCC		WT	EC1+2 del/del
	Average	1.05267	0.864833			Average	1.0095	0.37175
	SD	0.155981	0.0241646			SD	0.0254057	0.0230523
	Count	6	6			Count	4	4
	Pooled Variance	0.090073				Pooled Variance	0.024229
	Hypothesized Mean Difference	0				Hypothesized Mean Difference	0
	df	10				df	6
	t Stat	1.08402				t Stat	5.79426
	P(T<=t) One-Tailed	0.1519				P(T<=t) One-Tailed	0.000578694
	t Critical One-Tailed	1.81246				t Critical One-Tailed	1.94318
	P(T<=t) Two-Tailed	0.303801				P(T<=t) Two-Tailed	0.00115739
	t Critical Two-Tailed	2.22814				t Critical Two-Tailed	2.44691
	Unpaired Student's t-test					Unpaired Student's t-test
late hCNCC		WT	EC1+2 del/del		PA-like hCNCC		WT	EC1+2 del/del
	Average	1.0815	0.03075			Average	1.01075	0.048
	SD	0.0275017	0.00014625			SD	0.0287362	5.06667e-05
	Count	4	4			Count	4	4
	Pooled Variance	0.013824				Pooled Variance	0.0143935
	Hypothesized Mean Difference	0				Hypothesized Mean Difference	0
	df	6				df	6
	t Stat	12.6386				t Stat	11.3487
	P(T<=t) One-Tailed	7.51671e-06				P(T<=t) One-Tailed	1.40171e-05
	t Critical One-Tailed	1.94318				t Critical One-Tailed	1.94318
	P(T<=t) Two-Tailed	1.50334e-05				P(T<=t) Two-Tailed	2.80342e-05
	t Critical Two-Tailed	2.44691				t Critical Two-Tailed	2.44691

## Sheet: Figure 4b
Title: Relative firefly luciferase for tilling deletion of hEC1 in PA-like hCNCC
Enhancers	ΔD1	ΔD2	ΔD3	ΔD4	ΔD5	hEC1				Raw value
Relative firefly luciferase (Normalized with hEC1)	1.15252	0.965995	0.598304	0.0496924	0.884986	1.22258				Pasmid	Firefly	Renilla	ratio	average (D3+D4)	normalized with D3+D4
	0.897812	0.907702	0.629177	0.040283	0.764075	1.03883				hEC1	962345	307327	3.13134		1.22258
	0.986175	0.960939	0.709677	0.0458887	0.740033	0.784828				hEC1	812656	305429	2.6607		1.03883
	1.30411	0.932158	0.791144	0.0431188	0.794625	0.953756				hEC1	713498	354950	2.01014		0.784828
	1.14396	0.831289	0.519471	0.0284693	0.699813	0.974316				hEC1	1001139	409832	2.4428		0.953756
	0.985761	0.768151	0.541019	0.0238833	0.678995	0.990758				hEC1	1112275	445719	2.49546		0.974316
	1.08729	0.750319	0.50044	0.027965	0.741272	0.955744				hEC1	1011576	398639	2.53757		0.990758
	1.13995	0.822423	0.565536	0.0281716	0.832575	1.07918				hEC1	963443	393580	2.4479		0.955744
										hEC1	893791	323363	2.76405	2.56125	1.07918
										ΔD1	3458274	1171542	2.9519		1.15252
Number of families	1									ΔD1	3281033	1426836	2.29952		0.897812
Number of comparisons per family	15									ΔD1	3931999	1556712	2.52584		0.986175
Alpha	0.05									ΔD1	4360042	1305340	3.34016		1.30411
										ΔD1	3889099	1327349	2.92997		1.14396
Tukey's multiple comparisons test	Mean Diff.	95.00% CI of diff.	Below threshold?	Summary	Adjusted P Value					ΔD1	3884799	1538671	2.52478		0.985761
ΔD1 vs. ΔD2	0.22	0.07855 to 0.3614	Yes	***	0.0005	A-B				ΔD1	3833015	1376399	2.78481		1.08729
ΔD1 vs. ΔD3	0.4805	0.3391 to 0.6219	Yes	****	<0.0001	A-C				ΔD1	3759931	1287778	2.9197		1.13995
ΔD1 vs. ΔD4	1.051	0.9099 to 1.193	Yes	****	<0.0001	A-D				ΔD2	1743729	704779	2.47415		0.965995
ΔD1 vs. ΔD5	0.3201	0.1787 to 0.4616	Yes	****	<0.0001	A-E				ΔD2	1216028	523057	2.32485		0.907702
ΔD1 vs. hEC1	0.08713	-0.05432 to 0.2286	No	ns	0.453	A-F				ΔD2	1596539	648683	2.4612		0.960939
ΔD2 vs. ΔD3	0.2605	0.1191 to 0.4019	Yes	****	<0.0001	B-C				ΔD2	1384591	579937	2.38749		0.932158
ΔD2 vs. ΔD4	0.8314	0.6899 to 0.9728	Yes	****	<0.0001	B-D				ΔD2	1536776	721784	2.12914		0.831289
ΔD2 vs. ΔD5	0.1001	-0.04132 to 0.2416	No	ns	0.3004	B-E				ΔD2	1247116	633883	1.96742		0.768151
ΔD2 vs. hEC1	-0.1329	-0.2743 to 0.008572	No	ns	0.0764	B-F				ΔD2	1234406	642334	1.92175		0.750319
ΔD3 vs. ΔD4	0.5709	0.4294 to 0.7123	Yes	****	<0.0001	C-D				ΔD2	1360598	645927	2.10643		0.822423
ΔD3 vs. ΔD5	-0.1604	-0.3018 to -0.01893	Yes	*	0.0181	C-E				ΔD3	256984	167700	1.5324		0.598304
ΔD3 vs. hEC1	-0.3934	-0.5348 to -0.2519	Yes	****	<0.0001	C-F				ΔD3	210752	130782	1.61148		0.629177
ΔD4 vs. ΔD5	-0.7313	-0.8727 to -0.5898	Yes	****	<0.0001	D-E				ΔD3	326373	179557	1.81766		0.709677
ΔD4 vs. hEC1	-0.9643	-1.106 to -0.8228	Yes	****	<0.0001	D-F				ΔD3	396175	195515	2.02632		0.791144
ΔD5 vs. hEC1	-0.233	-0.3744 to -0.09155	Yes	***	0.0002	E-F				ΔD3	253459	190500	1.33049		0.519471
										ΔD3	218514	157694	1.38568		0.541019
Test details	Mean 1	Mean 2	Mean Diff.	SE of diff.	n1	n2	q	DF		ΔD3	204653	159667	1.28175		0.50044
ΔD1 vs. ΔD2	1.087	0.8673	0.22	0.04738	8	8	6.566	42		ΔD3	249600	172319	1.44848		0.565536
ΔD1 vs. ΔD3	1.087	0.6068	0.4805	0.04738	8	8	14.34	42		ΔD4	15773	123929	0.127274		0.0496924
ΔD1 vs. ΔD4	1.087	0.03588	1.051	0.04738	8	8	31.38	42		ΔD4	11528	111733	0.103175		0.040283
ΔD1 vs. ΔD5	1.087	0.7671	0.3201	0.04738	8	8	9.555	42		ΔD4	12095	102908	0.117532		0.0458887
ΔD1 vs. hEC1	1.087	1	0.08713	0.04738	8	8	2.6	42		ΔD4	12339	111728	0.110438		0.0431188
ΔD2 vs. ΔD3	0.8673	0.6068	0.2605	0.04738	8	8	7.775	42		ΔD4	7370	101074	0.0729169		0.0284693
ΔD2 vs. ΔD4	0.8673	0.03588	0.8314	0.04738	8	8	24.81	42		ΔD4	6456	105540	0.0611711		0.0238833
ΔD2 vs. ΔD5	0.8673	0.7671	0.1001	0.04738	8	8	2.988	42		ΔD4	7334	102394	0.0716253		0.027965
ΔD2 vs. hEC1	0.8673	1	-0.1329	0.04738	8	8	3.966	42		ΔD4	8456	117193	0.0721545		0.0281716
ΔD3 vs. ΔD4	0.6068	0.03588	0.5709	0.04738	8	8	17.04	42		ΔD5	615128	271380	2.26667		0.884986
ΔD3 vs. ΔD5	0.6068	0.7671	-0.1604	0.04738	8	8	4.787	42		ΔD5	513628	262459	1.95698		0.764075
ΔD3 vs. hEC1	0.6068	1	-0.3934	0.04738	8	8	11.74	42		ΔD5	477218	251776	1.89541		0.740033
ΔD4 vs. ΔD5	0.03588	0.7671	-0.7313	0.04738	8	8	21.83	42		ΔD5	554885	272640	2.03523		0.794625
ΔD4 vs. hEC1	0.03588	1	-0.9643	0.04738	8	8	28.78	42		ΔD5	496862	277206	1.79239		0.699813
ΔD5 vs. hEC1	0.7671	1	-0.233	0.04738	8	8	6.954	42		ΔD5	454199	261173	1.73907		0.678995
										ΔD5	558777	294313	1.89858		0.741272
Compact letter display										ΔD5	573700	269036	2.13243		0.832575
ΔD1	A
hEC1	A B
ΔD2	B C
ΔD5	C
ΔD3	D
ΔD4	E

## Sheet: Figure 4f
Title: Full uncropped scans of EMSA gel image shows MEIS1 protein binding
		Shift band
		Free Probe

## Sheet: Figure 4h
Title: Relative firefly luciferase for in late hCNCC
Enhancers	D3+D4	ΔD3-1	ΔD4-1				Raw value
Relative firefly luciferase (Normalized with D3+D4)	0.879886	1.88041	0.0763229				Pasmid	Firefly	Renilla	ratio	average (D3+D4)	normalized with D3+D4
	0.972984	1.52816	0.069286				D3+D4	1036281	553891	1.87091		0.879886
	0.94079	1.401	0.07084				D3+D4	1262586	610279	2.06887		0.972984
	1.20634	1.84575	0.073526				D3+D4	1220638	610193	2.00041		0.94079
							D3+D4	1648623	642725	2.56505	2.12631	1.20634
							ΔD3-1	2143829	536179	3.99835		1.88041
	Unpaired Student's t-test						ΔD3-1	2040472	627965	3.24934		1.52816
							ΔD3-1	1937268	650316	2.97896		1.401
		D3+D4	ΔD3-1				ΔD3-1	2413951	615077	3.92463		1.84575
	Average	1	1.66383				ΔD4-1	85533	527050	0.162286		0.0763229
	SD	0.0204129	0.0558295				ΔD4-1	86019	583878	0.147324		0.069286
	Count	4	4				ΔD4-1	84327	559837	0.150628		0.07084
	Pooled Variance	0.0381212					ΔD4-1	85223	545116	0.156339		0.073526
	Hypothesized Mean Difference	0
	df	6
	t Stat	-4.80827
	P(T<=t) One-Tailed	0.00148774
	t Critical One-Tailed	1.94318
	P(T<=t) Two-Tailed	0.00297549
	t Critical Two-Tailed	2.44691
		D3+D4	ΔD4-1
	Average	1	0.0724937
	SD	0.0204129	9.58434e-06
	Count	4	4
	Pooled Variance	0.0102113
	Hypothesized Mean Difference	0
	df	6
	t Stat	12.9805
	P(T<=t) One-Tailed	6.43596e-06
	t Critical One-Tailed	1.94318
	P(T<=t) Two-Tailed	1.28719e-05
	t Critical Two-Tailed	2.44691

## Sheet: Figure 5f
Title: Area of inferior pinna between WT and mEC1dup/dup
Genotype	WT	mEC1dup/dup
Pinna area (cm2)	0.412	0.145
	0.475041	0.164564			Unpaired Student's t-test
	0.419348	0.181971
	0.440157	0.231662				WT	mEC1dup/dup
	0.542399	0.163239			Average	0.46842	0.193005
	0.528406	0.200863			SD	0.00238725	0.0011385
	0.532968	0.211791			Count	15	13
	0.45732	0.222012			Pooled Variance	0.0018109
	0.503998	0.149918			Hypothesized Mean Difference	0
	0.467136	0.238051			df	26
	0.488968	0.207081			t Stat	17.0796
	0.519145	0.159831			P(T<=t) One-Tailed	5.95103e-16
	0.409955	0.233082			t Critical One-Tailed	1.70562
	0.405224				P(T<=t) Two-Tailed	1.19021e-15
	0.424238				t Critical Two-Tailed	2.05553

## Sheet: Figure 5h
Title: Helix angle between WT and mEC1dup/dup
Genotype	WT	mEC1dup/dup
Ear protrusion angle (°)	165.4	110
	169.5	115			Unpaired Student's t-test
	167.5	118
	165.8	121				WT	mEC1dup/dup
	170.5	108			Average	168.3	114.154
	168.5	109			SD	5.55857	45.3077
	165.6	125			Count	15	13
	169.8	123			Pooled Variance	23.9043
	168.4	116			Hypothesized Mean Difference	0
	171.2	119			df	26
	164.5	105			t Stat	29.2259
	168.9	106			P(T<=t) One-Tailed	1.02492e-21
	172.5	109			t Critical One-Tailed	1.70562
	166.5				P(T<=t) Two-Tailed	2.04984e-21
	169.9				t Critical Two-Tailed	2.05553

## Sheet: Figure 5l
Title: Hmx1 expression (FPKM value) across different transgenic mouse lines in P0 pinna
Genotype	WT	mEC1dup/dup	mEC1del/del
FPKM value	11.294	16.4444	2.3859
	11.4543	23.4526	0.961508
	9.86222	25.7404	0.26317
	Unpaired Student's t-test
		WT	mEC1dup/dup
	Average	10.8702	21.8792
	SD	0.768376	23.4605
	Count	3	3
	Pooled Variance	12.1145
	Hypothesized Mean Difference	0
	df	4
	t Stat	-3.87384
	P(T<=t) One-Tailed	0.00896744
	t Critical One-Tailed	2.13185
	P(T<=t) Two-Tailed	0.0179349
	t Critical Two-Tailed	2.77645
	Unpaired Student's t-test
		WT	mEC1del/del
	Average	10.8702	1.20353
	SD	0.768376	1.17043
	Count	3	3
	Pooled Variance	0.969403
	Hypothesized Mean Difference	0
	df	4
	t Stat	12.0245
	P(T<=t) One-Tailed	0.000137114
	t Critical One-Tailed	2.13185
	P(T<=t) Two-Tailed	0.000274229
	t Critical Two-Tailed	2.77645

[truncated: 12 more sheets: Figure 6e, Figure 6f, Supplementary Figure 3c, Supplementary Figure 4a, Supplementary Figure 4b, Supplementary Figure 4c, Supplementary Figure 5c, Supplementary Figure 8f, Supplementary Figure 8h, Supplementary Figure 8i, Supplementary Figure 9e, Supplementary Figure 9f]
